# Supplementary material for: Characterising proteolysis during SARS-CoV-2 infection identifies viral cleavage sites and cellular targets with therapeutic potential
Source: Nat Commun. 2021 Sep 21;12:5553. doi: 10.1038/s41467-021-25796-w (PMC8455558; doi:10.1038/s41467-021-25796-w)
Supplement: Supplementary file 7 — Supplementary Data 4 [file 41467_2021_25796_MOESM7_ESM.csv]

Sequence	N_termCleavageWindow	p4p1	Proteins	LeadingRazorProtein	GN	StartPosition	EndPosition	PEP	Score	Intensity	MS_MSIDs	BestMS_MS	TMT_0M	TMT_0hA	TMT_0hB	TMT_0hC	TMT_6hA	TMT_6hB	TMT_6hC	TMT_12hA	TMT_12hB	TMT_12hC	TMT_24hA	TMT_24hB	TMT_24hC	TMT_24MA	TMT_24MB	TMT_24MC
AAAAAAAAAAGEGAR	______________________________	____	sp|Q7RTP0|NIPA1_HUMAN	sp|Q7RTP0|NIPA1_HUMAN	NIPA1	7	21	6.4279e-06	126.19	19298000	5	5	-0.350352415516862	-0.0276082157985565	0.0359042191050518	-0.179221623446851	-0.161655299792453	-0.264879777975856	0.187989102389072	0.107689800415678	0.154955717730219	0.0895824569693373	-0.134482840531469	0.282738142116257	0.0226573975157034	-0.0368799721681624	-0.00966116530671917	0.130110743858019
AAAAAAAAGEGAR	______________________________	____	sp|Q7RTP0|NIPA1_HUMAN	sp|Q7RTP0|NIPA1_HUMAN	NIPA1	9	21	0.0021886	82.749	5901100	9	9	0.0856288650285082	-0.216543864569103	-0.288950543777093	-0.117002506509721	-0.490812163161031	-0.117901337929587	-0.32876472603796	-0.0107607625384403	0.226979564284846	0.0665245431509439	0.226727420719829	0.0519369517227158	0.370019592513001	0.278234089209372	0.14825010175673	-0.187744722580472
AAADGSLFDNPR	APGSLLHHASPTQTMAAADGSLFDNPRTFS	TQTM	sp|Q9H8H2|DDX31_HUMAN	sp|Q9H8H2|DDX31_HUMAN	DDX31	107	118	2.5708e-10	178.81	76060000	151;152	152	0.143329271225	0.106094918871944	-0.0135594242345288	0.0721487558513792	-0.145541112050126	-0.120879189606307	-0.262373764676792	-0.00800649865493144	-0.00171889074021481	-0.0552307897711598	-0.169471576513009	0.171670638924344	0.117965792244529	-0.142732379924084	0.14876639339354	0.0690926273767402
AAALSGLAVR	______________________________	____	sp|P0DMW4|SIL2A_HUMAN;sp|P0DMW5|SIL2B_HUMAN;sp|Q96HG1|SIM10_HUMAN	sp|P0DMW4|SIL2A_HUMAN	SMIM10L2A	13	22	0.0018462	99.802	28632000	175	175	0.0017474839473337	-0.231185696628662	-0.479290342053688	-0.169064768143427	-0.148134116616374	-0.150450219234774	-0.1059256946217	0.225463612281907	0.0638088016738288	0.0399013375249825	0.201596781333944	-0.153605929173717	0.0585074457282815	0.213786171265855	0.245168391562154	0.176033865665713
AAAPKAGPGVVR	SSSAAPQRPISTQRTAAAPKAGPGVVRKNP	TQRT	sp|Q15691|MARE1_HUMAN	sp|Q15691|MARE1_HUMAN	MAPRE1	170	181	0.0034253	82.417	27837000	203	203	-0.154426970039503	-0.296679570863245	-0.217373940614779	-0.344386191172089	0.373675434959538	0.271730228136429	-0.0519068233392839	0.255180140695147	0.422050294866235	0.217318618996238	-0.0798189883665534	-0.21348932538579	-0.114413109499975	-0.154364256627254	-0.252904090660277	0.00869727015760594
AAAPSSLAVR	______________________________	____	sp|P0DMW3|SIML1_HUMAN	sp|P0DMW3|SIML1_HUMAN	SMIM10L1	4	13	0.011698	81.548	9461600	208	208	-0.320955304199807	0.235160771134038	0.0362253900005853	-0.182994165786381	-0.0545453090348194	0.00752027671105797	-0.189166754311602	0.168817987006283	0.0901358691824338	-0.0449399506691165	-0.107829365900749	0.0257147955813045	0.0693239299977446	0.196279465129538	0.0289919704078526	-0.0713949953771883
AAAPSSNGSPWR	ERLWAGSLSSRSLALAAAPSSNGSPWRLLG	SLAL	sp|Q9H2W6|RM46_HUMAN	sp|Q9H2W6|RM46_HUMAN	MRPL46	35	46	4.0032e-05	111.06	52144000	209	209	0.0819931676683242	-0.28417199412347	-0.111328326879254	-0.479073706982835	0.0162841359892078	0.0557125393120937	-0.035757801006802	0.278190505436771	0.0275885511889299	0.309376301957555	0.306538810349486	0.179500113041221	-0.0660028525199585	0.0582880771659898	-0.245625163066977	-0.376038361148055
AADVGKAGAER	SLCFVYPLDFARTRLAADVGKAGAEREFRG	RTRL	sp|P05141|ADT2_HUMAN	sp|P05141|ADT2_HUMAN	SLC25A5	142	152	0.0031453	89.266	68715000	255	255	0.152084199629933	0.444855934689776	0.673891632237264	-0.00663446173812651	-0.292233572003703	-0.352809573453962	-0.406953408426458	-0.162576288181141	-0.301230211941888	-0.531437914381855	0.211681398480276	-0.063718925490641	0.112192553773663	-0.170883897824861	0.166617437803504	-0.0296167358290382
AAELVALAQAVNAR	CAQHGRPPRPRNEEDAAELVALAQAVNARA	NEED	sp|P22314|UBA1_HUMAN	sp|P22314|UBA1_HUMAN	UBA1	355	368	2.4591e-06	123.84	4164000	294	294	0.202139387869974	0.491911083112588	-0.497770020594827	-0.299234284181563	-0.522927693477321	-0.658896566434183	1.00160275691167	-0.477976123056357	0.784855109823617	-0.992735243817921	-1.93431547890399	1.08799182973096	0.264818939044535	-0.0104195154459867	-1.38455907959942	-0.550645200163798
AAEPEYPKGIR	______________________________	____	sp|P54819|KAD2_HUMAN	sp|P54819|KAD2_HUMAN	AK2	7	17	1.7167e-05	126.67	26632000	296	296	-0.556045959469404	-0.277180297975719	-0.628471034099988	-0.628471034099988	-0.408050203018049	-0.368308425711409	-0.0919847468358778	0.18069308393541	0.152331470653629	0.106114508352829	0.502646098495866	0.395294548386141	0.407237814302088	0.205680656901805	0.210235221795922	0.0634446546725439
AAFGHVQR	TGLAAALAGLVGLATAAFGHVQRAEMLPKT	GLAT	sp|P36551|HEM6_HUMAN	sp|P36551|HEM6_HUMAN	CPOX	91	98	0.006178	120.52	12522000	315	315	-0.300568513268342	-0.0934883679984068	-0.26614059090057	-0.145035760310015	-0.169565133278814	-0.0152321584686917	0.0264401301455401	0.166384595834675	0.254918467209519	0.0936760819682965	0.104881752543793	0.208644864070552	-0.123695602107397	0.0389019698143445	0.146690475138469	-0.0709443803029581
AAFNVKPQGSR	GIRARRVSTSWSPVGAAFNVKPQGSRLDLF	SPVG	sp|Q99797|MIPEP_HUMAN	sp|Q99797|MIPEP_HUMAN	MIPEP	45	55	0.004063	86.313	23234000	318	318	-0.273207954258622	-0.209496202521553	-0.379564959216679	-0.273356975793689	-0.182566587686933	-0.0499732975113068	-0.0826099318750759	0.104003179765629	0.126702328324729	0.31335971615012	0.00264637704144428	0.136845683891382	0.129629618611716	0.0770307552832672	0.211884657698913	0.140973212818137
AAHLDNQVPVESPR	PGRFLHMGTQARQSIAAHLDNQVPVESPRA	RQSI	sp|P51398|RT29_HUMAN	sp|P51398|RT29_HUMAN	DAP3	33	46	5.4701e-13	166.03	33479000	376	376	-0.26843591177933	-0.02015227317855	-0.0695474407140399	-0.0695474407140399	0.054694913424396	-0.00479979306305292	-0.241883618842946	0.24983016532921	-0.0916192403851491	0.213247107243043	0.164904349195539	-0.238983289310818	-0.00438619573320685	-0.0161558909873569	0.258591712337339	-0.0597704491683716
AAHSEGNTTAGLDMR	DNAGYDSADLVAQLRAAHSEGNTTAGLDMR	AQLR	sp|P78371|TCPB_HUMAN	sp|P78371|TCPB_HUMAN	CCT2	467	481	4.1861e-13	169.4	26848000	379	379	-0.255236598354893	0.362028906531799	-0.409032157150936	-0.111121075839102	0.155278379079567	-0.190008519991985	-0.0556613770888483	0.177401571793961	-0.308471143569941	0.253084225692235	-0.244024786868008	-0.0889570229847904	0.0413044732241214	0.139447910872227	0.304003618864729	-0.0502708532653867
AALAPAKESPR	TLAQVKPSGKTHQIRAALAPAKESPRKGAA	HQIR	sp|Q13428|TCOF_HUMAN	sp|Q13428|TCOF_HUMAN	TCOF1	898	908	0.00038405	98.156	293760000	404	404	-0.372819621976013	-0.403222700990921	-0.247833129866523	-0.785889005443907	-0.145514178744793	-0.121375564645093	-0.236058713162608	0.064665288495323	-0.301724493196227	0.215615404736031	0.413207779159183	0.318736827439185	0.180418560930471	0.502421776069403	0.0619716876362054	0.246199225368972
AALPFGLVR	IIVISFLPNTEGFSRAALPFGLVRRELSCE	GFSR	sp|O95490|AGRL2_HUMAN	sp|O95490|AGRL2_HUMAN	ADGRL2	29	37	0.0080509	101.21	5242500	429	429	0.122240795741102	-0.0511198742237978	0.323193314935512	0.306621744596313	0.213941626822609	-0.122768174026429	0.11107140279955	0.50657518155017	0.185207069764074	-0.0546038108165013	-0.396431597841449	-0.384552717394214	-0.149883834833784	-0.339187486802551	-0.480738703392322	-0.242134367081013
AAMAARPHSIDGR	RGFGFVTFSSMAEVDAAMAARPHSIDGRVV	AEVD	sp|P22626|ROA2_HUMAN	sp|P22626|ROA2_HUMAN	HNRNPA2B1	77	89	1.1644e-14	173.19	32296000	447	447	-0.00765218991741548	0.0985726173719729	-0.193113838400032	0.0729560621293901	0.299022705593428	0.170760498021406	0.357123452731976	-0.122279615278343	0.0984075288704603	-0.0525852676539956	-0.345308227445712	-0.0441340848389859	-0.0965904980604124	-0.117846640234368	-0.0943728997325608	-0.205675382074666
AAMADTFLEHMCR	HSEAGTAFIQTQQLHAAMADTFLEHMCRLD	QQLH	sp|P14618|KPYM_HUMAN	sp|P14618|KPYM_HUMAN	PKM	20	32	4.204e-13	164.11	13536000	448	448	-0.201828988455493	-0.135339823567218	-0.260106059462531	-0.260106059462531	-0.0277256877835224	-0.269601960377343	0.0131010347109118	0.176131706557677	0.176131706557677	0.176131706557677	-0.0269512664413395	0.16981084933798	-0.0788959083384038	0.211911341614553	0.109744898424601	0.0709560084050635
AAMYDKGPFR	GWFERVFIGEFAYTYAAMYDKGPFRSKKAV	AYTY	sp|P15559|NQO1_HUMAN	sp|P15559|NQO1_HUMAN	NQO1	130	139	0.00041834	114.4	28128000	479	479	-0.198916262777101	0.0357631272247255	0.0323079726267156	-0.0999836130481703	-0.283575300290094	-0.123622763252365	-0.0970970452643559	0.0669723893697578	0.0921672193585449	0.114306228329781	-0.211922917893882	-0.0738174192182887	0.0779842574357247	0.195468457288122	0.254748559814143	0.0982151066258283
AANFEQFLQER	FTLDCTHPVEDGIMDAANFEQFLQERIKVN	GIMD	sp|P35268|RL22_HUMAN	sp|P35268|RL22_HUMAN	RPL22	36	46	0.00026963	103.91	16489000	481;482	481	0.227439434238479	0.229920526482888	0.307283930767208	0.130730832440411	0.316634668728141	0.306512504956371	0.353522317113002	-0.299130776113391	-0.493754133115953	-0.263551541722819	-0.406281906863316	-0.190130717535069	-0.301320262418099	-0.00836807723867446	-0.0944968111109073	-0.260031544582701
AAPSSNGSPWR	RLWAGSLSSRSLALAAAPSSNGSPWRLLGA	LALA	sp|Q9H2W6|RM46_HUMAN	sp|Q9H2W6|RM46_HUMAN	MRPL46	36	46	1.3901e-05	132.88	29030000	533	533	-0.250493083935942	-0.436462119443956	-0.106939133217875	-0.302080872086961	-0.379908173769256	-0.140975161597715	-0.171585269003287	0.261387140953485	0.407241969580799	0.316142266520208	0.1734224786919	0.196906058370275	0.104431348222706	-0.00956789896196244	-0.0240815607680549	0.03125233554297
AAQTQTGEANR	CGQLVRMAIRAQHSNAAQTQTGEANRGWTG	QHSN	sp|P34897|GLYM_HUMAN	sp|P34897|GLYM_HUMAN	SHMT2	31	41	2.0347e-05	120.63	44865000	557	557	-0.0107089332835391	-0.141900193873171	-0.194514250679076	0.173076614670562	-0.0814085025207402	-0.383890442543508	0.000860214846265726	0.0256596375237672	0.444963716528096	0.0824592079683714	-0.110281409663472	-0.304403678181924	-0.331943495949973	-0.0863523127120509	0.0457520515524938	0.530895758400116
AASAPAKESPR	ALLQAKASGKTSQVGAASAPAKESPRKGAA	SQVG	sp|Q13428|TCOF_HUMAN	sp|Q13428|TCOF_HUMAN	TCOF1	373	383	2.0389e-05	120.55	436990000	571;572	571	-0.609787958513241	-0.562845492968829	-0.301278130622576	-0.495445319118757	-0.442346545266074	-0.505214630847679	-0.366610610063821	0.18250716835934	0.0507975339008539	0.10793121289023	0.323669070890221	0.387791189838067	0.171488454063809	0.560081120354235	0.153849066055896	0.49507460800097
AASGFNAMEDAQTLR	______________________________	____	sp|P09525|ANXA4_HUMAN	sp|P09525|ANXA4_HUMAN	ANXA4	10	24	4.0827e-12	156.6	19227000	577	577	-0.147554105640421	0.125360987566482	0.125360987566482	0.125360987566482	-0.187872987989991	0.0828931185592246	-0.184482661652304	-0.184482661652304	-0.025506220837426	-0.039001168198726	0.200229910654544	-0.039001168198726	0.200229910654544	-0.0953226426974333	-0.025506220837426	-0.025506220837426
AASGHCGAFSGSDSSR	GETVATGPYRAFRVAAASGHCGAFSGSDSS	FRVA	sp|Q9NZB2|F120A_HUMAN	sp|Q9NZB2|F120A_HUMAN	FAM120A	914	929	0.01632	67.605	2402800	578	578	0.591571511801116	-0.180008557725775	-0.714356123504474	-0.714356123504474	-0.59853847466041	-1.73331817005511	0.0920864782698099	0.969456584991609	0.969456584991609	0.969456584991609	0.107739606615438	-0.783484269960445	-1.23782675930125	-0.0626946715606121	0.19967885325386	-1.72914306686309
AASLTEDRDR	ERSRERPSQPEGLRKAASLTEDRDRGRDAV	GLRK	sp|Q04637|IF4G1_HUMAN	sp|Q04637|IF4G1_HUMAN	EIF4G1	1207	1216	0.0092557	85.733	8682200	590	590	-0.00800673022279789	-0.148925484944588	-0.104158673540515	-0.514587940729587	0.0031722391863811	-0.0202259860822276	-0.111725259779474	0.252930904968284	-0.0332632888183933	0.259571716535368	0.249122028406449	0.139986723301612	-0.0517734692834335	-0.0830119645332739	0.0518425533438726	-0.062271126668984
AASVYAGAGGSGSR	GSVQAPSYGARPVSSAASVYAGAGGSGSRI	PVSS	sp|P05783|K1C18_HUMAN;CON__P05784	sp|P05783|K1C18_HUMAN	KRT18	32	45	5.3869e-15	173.04	105040000	607;608	607	-0.346663362377241	-0.16564570181847	-0.277028488613451	-0.353213698908546	-0.264822397051162	-0.28918505945177	-0.124481949557734	0.27231867765789	0.234372724517345	0.418977804421889	0.123589094260887	0.158725732432843	0.202824288195544	0.136331802923674	0.00347897262287615	-0.0489970464031353
AATAAAKGNGGGGGR	______________________________	____	sp|Q6Y1H2|HACD2_HUMAN	sp|Q6Y1H2|HACD2_HUMAN	HACD2	5	19	0.0033575	78.814	17972000	609	609	0.144156753070543	-0.137582111861118	-0.202294390728319	-0.44550712289121	-0.297465134358981	-0.203983073747101	-0.377361653650006	0.288172031805472	0.351952931661143	0.392123609413718	-0.199396938779068	0.312191214010447	0.233757456264801	-0.235245031663366	0.144909489435775	-0.188692879988367
ADAAHEFTVYR	FLPAVLLLVAPPLPAADAAHEFTVYRMQQY	PLPA	sp|Q969V3|NCLN_HUMAN	sp|Q969V3|NCLN_HUMAN	NCLN	40	50	4.9332e-06	152.85	17850000	757	757	0.158500848281483	-0.00657489131002379	-0.158069318336225	-0.244702827349799	-0.0982662778822816	0.0496292123058984	-0.402959652805845	0.343611376962787	0.0751018016464158	0.129019481201014	-0.0581075720315945	-0.0304260712185949	0.0289460806643787	0.215919901133858	-0.243769929402016	0.0578769054509639
ADCISEPVNR	AHYRRKQMNLAYVKAADCISEPVNREPPSR	YVKA	sp|P43304|GPDM_HUMAN	sp|P43304|GPDM_HUMAN	GPD2	43	52	0.0001278	137.95	294880000	766;767	767	-0.177326118009471	-0.207894758358209	-0.285994029619282	-0.237149524623747	-0.299314649368117	-0.261081221480393	-0.183624539771558	0.16979341744521	0.156671099142274	0.0174788827339083	0.248837412387848	-0.116838948338989	0.125026855731298	0.258301004849135	0.185760782979239	0.34187980094606
ADDDRGPR	PRRGGADDERSSWRNADDDRGPRRGLDDDR	SWRN	sp|Q14152|EIF3A_HUMAN	sp|Q14152|EIF3A_HUMAN	EIF3A	1063	1070	0.0061824	119.17	8230600	772	772	0.267237254577472	0.178655786426357	0.360298020361947	0.165214410072949	0.442352343805197	0.140328261719099	0.14095370079059	-0.511352449682749	-0.281567669053758	-0.226321704638558	-0.0845730825734044	-0.27700823550697	-0.201431083162129	-0.12899879277564	-0.375435477667946	-0.00929787587339036
ADDDRIPR	GPRRGLDDDRGPWRNADDDRIPRRGAEDDR	PWRN	sp|Q14152|EIF3A_HUMAN	sp|Q14152|EIF3A_HUMAN	EIF3A	1123	1130	0.0061892	117.04	12436000	773	773	0.446996013242594	0.231963856503193	0.214613846079806	0.380342559183435	0.439045790297907	0.255236787795495	0.439212104549803	-0.214206238199367	-0.287164466061551	-0.189499302543372	-0.432011656774163	-0.387644643320894	-0.532868565056147	-0.26162608190572	-0.40116959055234	-0.417721719464151
ADHGEPIGR	QYAWESSAGGSFTVRADHGEPIGRGTKVIL	FTVR	sp|P08238|HS90B_HUMAN;sp|Q58FF7|H90B3_HUMAN	sp|P08238|HS90B_HUMAN	HSP90AB1	169	177	0.0023914	134.25	106750000	909	909	-0.199046056231106	0.149902137402723	0.242608957042109	0.256625939640849	0.0558543693419729	-0.344132961341727	-0.0755609669953934	-0.0734184737124061	0.0183681453481838	-0.356542606009587	-0.054052172391619	0.0769944342784016	0.200731264123738	-0.128089251571229	0.0296405318521156	0.0257117889369193
ADLSEAANR	AKNLQEAEEWYKSKFADLSEAANRNNDALR	KSKF	sp|P08670|VIME_HUMAN	sp|P08670|VIME_HUMAN	VIM	296	304	0.017449	91.853	10965000	989	989	-0.234165600701705	0.125171321556314	0.011070446430988	-0.247890046576993	-0.148297331459688	0.148481505139277	0.0754125656877909	0.29075550305086	0.0140922428084157	0.322454752493147	-0.0846512315216753	-0.210018658078736	-0.00922637063650716	-0.213804346264301	-0.0870070751230528	0.0793280366739118
ADQEVSPDR	VWAKYLFNQLFGEEDADQEVSPDRADPEAA	GEED	sp|Q9UBT2|SAE2_HUMAN	sp|Q9UBT2|SAE2_HUMAN	UBA2	202	210	0.0085606	99.815	10864000	1033	1033	0.174798051679125	0.242361699075773	0.739663459348387	0.463022275820946	0.570900283676487	0.832150198906221	0.780899640419006	-0.751584846063488	-0.658383006754266	-0.98801861384432	-0.875082547016112	-0.675270565595074	-0.499026266753464	-0.588620203122233	-0.540563426731429	-0.529378248230016
ADSGEGDFLAEGGGVR	RIVCLVLSVVGTAWTADSGEGDFLAEGGGV	TAWT	sp|P02671|FIBA_HUMAN	sp|P02671|FIBA_HUMAN	FGA	20	35	0.0041838	77.593	103490000	1049	1049	-0.225803093293062	-0.193995421359334	-0.476283371571735	-0.476283371571735	-0.0458520282952387	0.0996272115679664	0.0878499608346341	0.265570274268281	0.114564470910583	0.240492273709409	0.262435759462531	-0.1858938037966	0.0720470302324342	-0.0745214506452544	0.102657415958458	0.151431808230512
AEAVTADSEVLEER	SFLCRALCLFPRVFAAEAVTADSEVLEERQ	RVFA	sp|Q9NPL8|TIDC1_HUMAN	sp|Q9NPL8|TIDC1_HUMAN	TIMMDC1	25	38	5.9656e-77	316.11	2032000000	1113;1114;1115;1116;1117	1115	0.0152330603468734	0.0303997006307205	-0.0454618038302664	0.0916372636550685	-0.0882483849378353	-0.00426526976862129	0.0948998050554183	0.112651226169505	0.060353740042729	0.146688107916019	-0.0416727059834096	-0.132912866235034	-0.155208869144177	0.000863658835152329	-0.0178341047516156	-0.109301331689358
AEDAVYGR	GGPPFAFVEFEDPRDAEDAVYGRDGYDYDG	DPRD	sp|Q07955|SRSF1_HUMAN	sp|Q07955|SRSF1_HUMAN	SRSF1	67	74	0.0061596	126.28	72655000	1120	1120	0.00627918834009049	-0.175994248226568	0.0753098256658136	0.147606004182597	0.233823941932323	0.170099329060475	0.229393601065008	-0.15881972801614	-0.050481313751778	0.107895552112337	-0.155863781876882	-0.172580178987231	-0.292221768787049	-0.0198767499662637	-0.273282205378334	0.165386576675402
AEFSSEACR	RLLLATVLQAVSAFGAEFSSEACRELGFSS	SAFG	sp|O60613|SEP15_HUMAN	sp|O60613|SEP15_HUMAN	SELENOF	34	42	7.3085e-09	194.29	103450000	1157	1157	-0.222078773763062	-0.083325589559545	-0.0413138863173402	-0.0708227385993793	-0.0282557546093006	-0.145697243902838	-0.111422990702787	0.171497375555025	0.230902473875692	0.0650608143826768	0.108780186055305	-0.21779374125339	-0.0549618447068301	0.109946374994936	0.0487810301686166	0.143244558104669
AEGDPEAQR	PALIYSSTMVWLVNMAEGDPEAQRRVSKNS	LVNM	sp|P49768|PSN1_HUMAN	sp|P49768|PSN1_HUMAN	PSEN1	299	307	0.002465	124.98	246640000	1161;1162	1161	-0.156177831065805	-0.0705919568759289	0.0343394881643606	-0.0200662006817831	-0.245188103433159	-0.255486002505165	0.0914982959262309	-0.0446182477437304	-0.0489606194240865	-0.0458352720134912	0.0334059767082396	-0.0919305351624173	-0.0633465906320297	0.236420606758892	0.250132889045277	0.265637892854894
AEGESDLENSR	LAQATSDLVNAIKADAEGESDLENSRKLLS	IKAD	sp|Q9Y490|TLN1_HUMAN	sp|Q9Y490|TLN1_HUMAN	TLN1	844	854	0.0035656	87.913	6924400	1165	1165	0.21248434404581	0.355996867651615	0.169147622618176	0.727244545486834	0.592994679670999	0.86517308825247	0.367842414548446	-2.90086086625569	-0.342914948078899	-0.689516938738784	-0.21278010503086	-0.735757119973435	-0.71688988241601	-0.0474448257287062	-0.172427963942433	-0.531059374731879
AEGPDEDSSNR	LLLLLGLVQLLAVAGAEGPDEDSSNRENAI	AVAG	sp|P13667|PDIA4_HUMAN	sp|P13667|PDIA4_HUMAN	PDIA4	24	34	1.2894e-16	218.47	2768100000	1171;1172;1173;1174;1175;1176;1177;1178;1179;1180;1181	1171	-0.177025387517237	-0.0965833704850587	-0.00257723255046524	-0.127917334757521	-0.149755848594916	-0.0291842353789482	-0.0353175736774903	0.211287827703785	0.162666216872231	0.147496318448748	0.0170017286484701	0.0657192093568971	-0.0152543768063748	-0.0121221862405304	-0.010147502659081	-0.0110333835928086
AELPPVPGGPR	PGLLGRLPVLPVAAAAELPPVPGGPRGPGE	VAAA	sp|Q14249|NUCG_HUMAN	sp|Q14249|NUCG_HUMAN	ENDOG	49	59	6.5265e-08	175.91	250790000	1237;1238;1239;1240	1239	-0.182644818062901	-0.0929436794689353	-0.248298847730908	-0.105919696194021	-0.20459653735749	-0.114816103811248	0.0005406410708052	0.249545557049577	0.234982089942961	0.225449770644576	0.103861593086449	0.10715091028826	0.072938341780781	-0.121666535975564	-0.0694232561566944	0.0114046064507218
AELYVSDR	______________________________	____	sp|O43776|SYNC_HUMAN	sp|O43776|SYNC_HUMAN	NARS1	4	11	0.0032965	148.99	32520000	1264	1264	-0.102676650985521	-0.145790551671904	0.0330415327725125	-0.127174510726311	0.0387501538346574	-0.0510824082496575	-0.25166416285495	0.0134648880912077	0.120508851205934	0.139359714020835	-0.0192056998593544	0.0504679776656321	0.207082756465998	0.101881296508019	-0.193928101999527	0.0998022664152356
AENVAVPEAAEER	______________________________	____	sp|P55884|EIF3B_HUMAN	sp|P55884|EIF3B_HUMAN	EIF3B	4	16	4.2461e-07	121.04	116130000	1298;1299;1300;1301	1298	0.155658147637771	0.058283828509178	0.158320287909714	0.164302637917529	-0.0976591615759911	-0.0544570928096874	0.0660897002625475	0.0590347901572362	0.109230003479223	-0.139719032668462	-0.156252773070438	0.0438805648972639	-0.0463392747595387	-0.138080572513084	-0.067654730950817	-0.190677669109639
AEQQVPLVLWSSDR	LPVFLSLAAAAAAAAAEQQVPLVLWSSDRD	AAAA	sp|Q15904|VAS1_HUMAN	sp|Q15904|VAS1_HUMAN	ATP6AP1	41	54	2.948e-15	180.28	75569000	1311;1312	1311	0.0386295892821038	0.0386295892821038	0.0386295892821038	0.0386295892821038	0.0386295892821038	0.165651307792775	-0.160115741666549	-0.160115741666549	-0.160115741666549	-0.160115741666549	0.0386295892821038	0.0386295892821038	0.0386295892821038	0.0386295892821038	0.0386295892821038	0.0386295892821038
AETAAQGPTPR	______________________________	____	sp|O60427|FADS1_HUMAN	sp|O60427|FADS1_HUMAN	FADS1	8	18	0.00010614	112.13	19728000	1357	1357	-0.135492101137315	-0.214405177542332	0.00136419210674361	0.0281597135146355	-0.505655369694898	-0.100594746366724	0.248461685924853	0.549312794675566	0.459507753612386	0.251472439752867	0.0861217848552877	0.081074706369311	0.31056110126418	-0.566903312938693	-0.565685179141132	-0.636964714193801
AFGPGLQGGSAGSPAR	FPLEAVAPTKPSKVKAFGPGLQGGSAGSPA	SKVK	sp|P21333|FLNA_HUMAN	sp|P21333|FLNA_HUMAN	FLNA	1072	1087	0.00030996	103.14	12928000	1417;1418	1417	0.0986843493414681	-0.20495718580371	0.1905272612303	-0.17979774545452	-0.0272672465256194	-0.241306152788179	-0.0115983912191134	-0.0320820630630688	0.117369187726069	0.265896652074093	-0.176847718389121	-0.120619272362534	0.0661299684276006	0.119502036923389	0.117488376893388	-0.103610412047289
AFGYYGPLR	VGNLGNNGNKTELERAFGYYGPLRSVWVAR	ELER	sp|P84103|SRSF3_HUMAN	sp|P84103|SRSF3_HUMAN	SRSF3	29	37	0.0024698	124.37	41514000	1419;1420	1419	0.0418593695959842	-0.0817301624346845	-0.0180097564477828	-0.0800018162104793	-0.101463973754239	-0.246695792882247	-0.174304777387383	-0.0537810158468012	0.000804855447787823	0.0579693135360106	0.122085958081229	0.0598255600118191	0.0667010502429446	0.0595302490921226	0.175978141288792	0.105801452125755
AGAGAGAGAR	DPEVAPWARGGAAGMAGAGAGAGARGGAAA	AAGM	sp|Q9NZJ7|MTCH1_HUMAN;sp|Q96EU6|RRP36_HUMAN	sp|Q9NZJ7|MTCH1_HUMAN	MTCH1	20	29	5.0117e-07	179.97	457200000	1460;1461	1460	-0.0211950121277416	0.014558472879912	0.134669213893316	0.0320382318688788	-0.160153324260922	-0.0649421243082164	-0.0488244317617797	0.421352184327869	0.258721883108017	0.180487858311498	-0.078629523268029	-0.1650687277375	0.00208355690684382	-0.266538783164249	-0.272847320308764	-0.154640751252064
AGEFVDLYVPR	______________________________	____	sp|P63220|RS21_HUMAN	sp|P63220|RS21_HUMAN	RPS21	5	15	0.00023076	105.86	8454800	1480	1480	0.365265435839471	0.318206484645064	0.31895540534539	0.40659474700582	0.0839734271545973	0.424817514285936	0.552684623208423	-1.24416305222575	0.0625316708148183	-0.0657303902277328	-0.431143595570985	-1.86995696540902	-0.854313997261637	0.0582450162824303	-0.137112395185445	0.113890556418544
AGFAGDDAPR	DIAALVVDNGSGMCKAGFAGDDAPRAVFPS	GMCK	sp|P60709|ACTB_HUMAN;sp|P63267|ACTH_HUMAN;sp|P68032|ACTC_HUMAN;sp|P62736|ACTA_HUMAN;sp|P68133|ACTS_HUMAN;sp|P63261|ACTG_HUMAN;sp|Q6S8J3|POTEE_HUMAN;sp|A5A3E0|POTEF_HUMAN;sp|P0CG38|POTEI_HUMAN;sp|P0CG39|POTEJ_HUMAN	sp|P60709|ACTB_HUMAN	ACTB	19	28	4.162e-10	189.82	164340000	1485;1486	1485	-0.199391065083277	-0.566720562355808	-0.338901643333407	-0.117970504674566	-0.282614015753533	-0.134878510744956	-0.105515720625973	0.31754695703213	0.132715559812786	0.24562697468423	0.118707207592079	0.318410860517704	0.183476977701713	0.0166827598113176	0.130962605984505	-0.0345685251362598
AGGFGPEDR	SLELHYQAFLRDSQDAGGFGPEDRLMAERE	DSQD	sp|Q15149|PLEC_HUMAN	sp|Q15149|PLEC_HUMAN	PLEC	1080	1088	0.0084387	100.15	9344300	1517	1517	0.369040946837911	0.0516580867063815	0.198350590530015	0.257307410007697	0.563773440251522	0.327715587060919	0.233492744520914	-0.334601719529271	-0.530505553857706	-0.556393277294958	-0.25760121378061	-0.0977296682761859	-0.136664188397453	-0.477072077203852	-0.108493219533082	-0.106745605559976
AGGGVHIEPR	RSGCARTAGDGGVRHAGGGVHIEPRYRQFP	GVRH	sp|O95178|NDUB2_HUMAN	sp|O95178|NDUB2_HUMAN	NDUFB2	34	43	8.8749e-05	145.89	3896300000	1524;1525;1526;1527;1528;1529;1530	1526	-0.169576169758351	-0.0897045364802513	-0.0599091493563158	-0.222777919646569	-0.0991470821809972	-0.141310053705144	-0.0767122437353271	0.121053903245202	0.157067915654248	0.0452183246925242	-0.00932397472075885	-0.0263073506195137	0.135880860105825	0.108669736372099	0.0543931441817657	0.190490550171038
AGGQEGSPGGGRR	VGRAAAAAAAVAVPLAGGQEGSPGGGRRGS	AVPL	sp|Q92541|RTF1_HUMAN	sp|Q92541|RTF1_HUMAN	RTF1	22	34	0.017662	70.488	1540200	1534	1534	0.00173478865094671	0.799121765037964	-0.703864689262381	0.0891805700524807	-3.24974606126841	-0.772266595167011	0.367084463725122	0.212970488447437	-0.556423138376208	0.717954217347551	-0.719178310825425	0.966475480250722	-0.0975328019841245	-0.756569068935437	0.311554212010808	-0.34427046128736
AGHQTSAESWGTGR	NLRKNNRQPYAVSELAGHQTSAESWGTGRA	VSEL	sp|P36578|RL4_HUMAN	sp|P36578|RL4_HUMAN	RPL4	58	71	9.2309e-13	162.67	47928000	1540	1540	0.0766344948025444	-0.0752699650927371	-0.197355774049559	-0.127538242149271	0.0288467449604349	-0.213280352346465	-0.086999069095866	0.207589354141475	0.269754868053914	0.202292874168565	-0.25490190899162	-0.0925715697747235	0.184611449484846	0.0822469124393084	0.0120718127079161	-0.161437934779913
AGLQFPVGR	QGGKARAKAKTRSSRAGLQFPVGRVHRLLR	RSSR	sp|Q99878|H2A1J_HUMAN;sp|Q96KK5|H2A1H_HUMAN;sp|Q9BTM1|H2AJ_HUMAN;sp|Q16777|H2A2C_HUMAN;sp|Q93077|H2A1C_HUMAN;sp|Q8IUE6|H2A2B_HUMAN;sp|Q7L7L0|H2A3_HUMAN;sp|Q6FI13|H2A2A_HUMAN;sp|P20671|H2A1D_HUMAN;sp|P0C0S8|H2A1_HUMAN;sp|P04908|H2A1B_HUMAN;sp|P16104|H2AX_HUMAN;sp|Q71UI9|H2AV_HUMAN;sp|Q96QV6|H2A1A_HUMAN	sp|Q99878|H2A1J_HUMAN	H2AC14	22	30	0.0025253	117.4	460750000	1580;1581	1581	-0.0929378431972085	-0.0799567953261395	-0.05493349763017	-0.128302552411266	0.0466893711737689	-0.022371429417911	-0.236914781024733	0.0798307587929641	-0.000205875667399234	-0.0180842560454813	0.0163872423860738	-0.0313815987839211	0.0758064493328328	0.127190682548343	0.190170470799712	0.0724203473639145
AGLQFPVGRVHR	QGGKARAKAKTRSSRAGLQFPVGRVHRLLR	RSSR	sp|Q99878|H2A1J_HUMAN;sp|Q96KK5|H2A1H_HUMAN;sp|Q9BTM1|H2AJ_HUMAN;sp|Q16777|H2A2C_HUMAN;sp|Q93077|H2A1C_HUMAN;sp|Q8IUE6|H2A2B_HUMAN;sp|Q7L7L0|H2A3_HUMAN;sp|Q6FI13|H2A2A_HUMAN;sp|P20671|H2A1D_HUMAN;sp|P0C0S8|H2A1_HUMAN;sp|P04908|H2A1B_HUMAN;sp|P16104|H2AX_HUMAN	sp|Q99878|H2A1J_HUMAN	H2AC14	22	33	8.8223e-05	104.52	17435000	1582	1582	-0.249419631513081	0.317572864819331	-0.36210658280968	-0.450201382378023	-0.109992259204487	-0.0580734965566046	-0.175778976593588	-0.197127289196169	-0.778630213895948	0.127442536373748	0.380536521264328	-0.153940116706434	0.383349431623515	0.285525969226248	0.0555251901577432	0.399989388695555
AGMAMAGQSPVLR	QSGNLALAASAAAVDAGMAMAGQSPVLRII	AAVD	sp|P26599|PTBP1_HUMAN	sp|P26599|PTBP1_HUMAN	PTBP1	173	185	5.6361e-10	148.32	27290000	1593;1594	1593	-0.519224647035928	-0.372795784537432	-0.424321579939419	-0.488229891424901	-0.0175590588061901	-0.0241780091334116	0.1068210596844	0.0228520649567161	0.182611925344067	0.0200798647377982	0.0646060552153296	0.122130658877762	0.29714495819263	0.281172665392779	0.0989208280312111	0.274793419394701
AGPAAAVLR	LVLLLLLTQPGPIASAGPAAAVLRELRCVC	PIAS	sp|P42830|CXCL5_HUMAN	sp|P42830|CXCL5_HUMAN	CXCL5	37	45	0.005204	109.01	231900000	1608;1609;1610	1610	-0.0821816465076779	-0.0292751449971661	-0.0558708694387614	-0.14324026511506	-0.0758247805637226	0.0151782668841982	0.0233644246147675	0.138348798995116	-0.0319618822716124	0.171507858000968	-0.147518176044557	0.0952404439009635	0.140362839570801	-0.0866765292904746	0.0966227391054068	-0.084508038044761
AGQKGYHHR	IGAWHPARVAFSVARAGQKGYHHRTEINKK	SVAR	sp|P39023|RL3_HUMAN;sp|Q92901|RL3L_HUMAN	sp|P39023|RL3_HUMAN	RPL3	269	277	0.0023994	133.23	15905000	1641	1641	0.0245292406704253	0.181538640592448	0.105022785008287	-0.00030643969725786	-0.16407525854564	-0.00434760579492137	-0.208787591732788	-0.0399276309315872	-0.0855959133538909	-0.190346573004093	-0.201296274235654	0.0322215164052227	0.0496589198195806	0.0306386356757222	0.299092886596888	0.0676410982597939
AGSQTAAGAMER	LRVIRTAVEKLSRAEAGSQTAAGAMERAVV	SRAE	sp|Q6L8Q7|PDE12_HUMAN	sp|Q6L8Q7|PDE12_HUMAN	PDE12	26	37	6.9302e-05	107.09	34070000	1649;1650	1649	-0.284400491080807	-0.0638836477016341	-0.0617932388475744	-0.281935767417866	-0.101385580157724	-0.266316279515678	-0.193669185792508	0.142452121579546	0.150120000332618	0.0417765429834299	0.203151156814573	0.0376517903197542	0.206769299107395	0.0475663366693138	-0.155196674374187	0.375858886449843
AGTIAGLNVLR	VPAYFNDSQRQATKDAGTIAGLNVLRIINE	ATKD	sp|P11142|HSP7C_HUMAN	sp|P11142|HSP7C_HUMAN	HSPA8	161	171	1.6591e-05	127.76	10025000	1663	1663	0.339999224012342	0.352792657041855	0.542844366861422	0.754833212545259	0.635705673692071	0.274418662553748	0.277561863045983	0.0305853831458307	-1.03027010458738	-1.03041438791558	-0.584515686396338	-0.707368667264579	-0.229753743357829	-0.552073208910893	-0.581964793143819	-0.226358475029429
AGWADKIQGR	YLNDLAGCIKTLRYCAGWADKIQGRTIPID	LRYC	sp|P00352|AL1A1_HUMAN	sp|P00352|AL1A1_HUMAN	ALDH1A1	134	143	0.0079665	87.942	71680000	1683	1683	-0.180002752198871	-0.363227545415826	0.0885462447116333	-0.241687477310717	-0.247032099863275	0.0300348998761457	0.22667198377737	0.859497802171115	0.28082842531687	0.17111635008322	-0.480244718068421	0.0749746296990079	-0.147557453200533	-0.225214769493546	-0.182974207150933	-0.264535169838835
AHEFTVYR	AVLLLVAPPLPAADAAHEFTVYRMQQYDLQ	AADA	sp|Q969V3|NCLN_HUMAN	sp|Q969V3|NCLN_HUMAN	NCLN	43	50	7.8226e-05	170.66	1071000000	1688;1689;1690;1691;1692	1688	-0.196923008696795	-0.118067939430341	-0.0673466830693354	-0.0872032193304062	-0.147230577918625	-0.0816651101930869	-0.124448124431819	0.219371262277987	0.12562936095225	0.167401137812138	0.0175294163305988	0.00835018670972836	0.068571926060287	0.0752522700063392	-0.0292978395542707	0.0932031462080093
AHSGAQGLLAAQKAR	GTLNLSVLLPLGLRKAHSGAQGLLAAQKAR	GLRK	sp|Q9Y2Z4|SYYM_HUMAN	sp|Q9Y2Z4|SYYM_HUMAN	YARS2	31	45	2.2925e-45	246.5	1080500000	1747;1748;1749;1750;1751;1752;1753	1750	-0.164891161694428	-0.151227712466016	-0.146650969449152	-0.435909357687537	-0.167084400796319	-0.186715186981867	0.113975800310559	0.392964804997495	0.376424845177619	0.307330500455599	0.00499998722746785	-0.00385120435847138	0.072423194477667	-0.175944750473723	-0.0608140925776379	-0.0459188174646691
AILVDLEPGTMDSVR	SVYYNEATGGKYVPRAILVDLEPGTMDSVR	YVPR	sp|P07437|TBB5_HUMAN;sp|Q9BVA1|TBB2B_HUMAN;sp|Q13885|TBB2A_HUMAN;sp|Q13509|TBB3_HUMAN	sp|P07437|TBB5_HUMAN	TUBB	63	77	4.3075e-06	128.96	12543000	1775	1775	-0.13106984344167	-0.13106984344167	-0.13106984344167	-0.13106984344167	-0.13106984344167	-0.0810476536687426	-0.55505367864777	-0.55505367864777	-0.55505367864777	-0.55505367864777	0.260262265283375	0.260262265283375	0.260262265283375	0.476206335275288	0.476206335275288	0.476206335275288
AIMTMLADHAAR	______________________________	____	sp|O14980|XPO1_HUMAN	sp|O14980|XPO1_HUMAN	XPO1	3	14	7.37e-05	106.49	5731900	1776	1776	-0.227425602621115	-0.129697963785198	-0.414071731249867	-0.0716674694206895	0.218336268261486	-0.14392597524588	-0.34058155524858	-0.00425720042380605	0.167782201465387	-0.00830160242531512	0.579477228719108	0.421850427460181	0.0865493816356868	-0.187312983913649	-0.226197913555748	-0.10770698953389
AISSGAVVHR	AAVACVDYFAADVLMAISSGAVVHRGRPGP	DVLM	sp|Q9BXK1|KLF16_HUMAN	sp|Q9BXK1|KLF16_HUMAN	KLF16	18	27	1.216e-05	167.12	10163000	1779	1779	0.0575412708962592	0.0789668704103685	-0.0339725182772567	-0.108914035882586	0.134315353308206	-0.118346416764236	0.0736675564873337	0.262570533426756	-0.279707466666941	0.200229758237276	-0.183367006629612	0.290573455414251	-0.221262035162502	-0.157693759823551	0.0269017574037895	-0.18653619313309
ALAAAPSSNGSPWR	RFERLWAGSLSSRSLALAAAPSSNGSPWRL	SRSL	sp|Q9H2W6|RM46_HUMAN	sp|Q9H2W6|RM46_HUMAN	MRPL46	33	46	4.2392e-39	245.58	1570900000	1893;1894;1895	1894	-0.223778770105361	-0.305015045022412	-0.0741379443818323	-0.116543826379706	-0.150782647116198	-0.103806104272331	-0.0916707562014613	0.304930505715387	0.141698974461109	0.256746680828221	0.00379578580885792	-0.118985999410404	-0.0111333414575278	0.133763901721802	0.081865709736351	0.121024072349015
ALAEGPGAEGPR	PPTATEGPETKPVLMALAEGPGAEGPRLAS	PVLM	sp|Q13263|TIF1B_HUMAN	sp|Q13263|TIF1B_HUMAN	TRIM28	580	591	2.1592e-08	157.24	41303000	1897;1898	1897	-0.284100293407345	-0.277090108073526	-0.447588624661376	-0.200354417387518	-0.473263138439324	-0.295663778911513	-0.547744369462035	-0.268586671308098	-0.236278374470557	-0.045076207570685	0.796576166685989	0.908961596996394	0.776251997754295	-0.220931905804298	-0.34366409055745	-0.137530978227254
ALDANDELTPLGR	LDAVIEAEHTLRELDALDANDELTPLGRIL	RELD	sp|Q08211|DHX9_HUMAN	sp|Q08211|DHX9_HUMAN	DHX9	841	853	2.9781e-13	166.14	16970000	1908	1908	0.319504554879444	0.153770492037199	0.369455976310012	0.209570208104913	0.44948001426111	0.354207684338858	0.39377285312571	-0.617308358851821	-0.418022953923322	-0.525865092831915	-0.45938833776724	-0.134058391336742	-0.162766389225578	-0.110720860058668	-0.126756068281313	-0.386471523126721
ALGGVKVER	QDTVSVPCQSASSASALGGVKVERQVFGEA	SSAS	sp|P07339|CATD_HUMAN	sp|P07339|CATD_HUMAN	CTSD	168	176	0.0090106	98.582	2332000000	1948;1949;1950;1951	1950	-0.107189837821288	-0.148891447388299	-0.15031060535025	-0.25774580705641	-0.10057721125716	-0.0597125505179085	0.029853056430654	0.44688252697272	0.0157157893243235	0.166441839574014	-0.386544596573575	-0.395455952624492	-0.486012388309037	0.333503874448113	0.248767991310027	0.41726173757153
ALGSLTHSR	HNVNTRCQKICDQWDALGSLTHSRREALEK	DQWD	sp|O43707|ACTN4_HUMAN	sp|O43707|ACTN4_HUMAN	ACTN4	504	512	0.0024908	121.73	21412000	1952	1952	0.195830110205649	-0.1058851982181	0.0600666326618247	0.109318825758564	0.353794933889282	0.236301598712212	0.118069968527329	-0.332692136193726	-0.177086117599723	0.0597643974691226	-0.1753493021597	-0.281323862297062	0.057426086510333	-0.0990202392101353	-0.222270614212565	0.00326556685923044
ALHLGSQANR	YDDAASYQRLNSHMNALHLGSQANRLFYLA	SHMN	sp|P11413|G6PD_HUMAN	sp|P11413|G6PD_HUMAN	G6PD	127	136	6.7185e-05	150.27	41933000	1953	1953	0.0471892064492041	0.451025366522594	0.158188003074672	0.103869487344125	0.360143360016167	0.393335159131347	0.296134406106823	-0.394628137791996	-0.137858493716606	-0.629213542728485	-0.380310305105384	-0.299817967760267	-0.176975702039855	-0.0403321468220346	-0.039289955163863	-0.22171838030679
ALITQQDLAPQQR	VLVVAAVLLLVSAESALITQQDLAPQQRAA	SAES	sp|O14763|TR10B_HUMAN	sp|O14763|TR10B_HUMAN	TNFRSF10B	54	66	4.6464e-15	182.71	173010000	1954;1955;1956	1956	0.0824722630025408	0.0827095940199663	0.00650956801852551	0.122295619894928	-0.119770988466104	0.0935645478413201	-0.00408663599960106	0.041992670844242	0.0603582503820474	0.0281286929345841	-0.263120430455903	-0.100021824929244	-0.155558919163261	0.024853681677575	0.00683915349390623	0.0377397853674167
ALPATMNNSSSETR	______________________________	____	sp|Q15003|CND2_HUMAN	sp|Q15003|CND2_HUMAN	NCAPH	7	20	1.0456e-09	151.66	35325000	1964;1965	1965	-0.281841209065313	-0.373098881586665	-0.144962375334884	-0.0916582431195829	-0.40789718949021	-0.199460951531261	0.0448147523886598	0.223751857815208	0.176994869262735	0.234246216332084	-0.108174302815149	0.134154086487658	0.373906013504359	0.240343669757924	0.00602676061007699	-0.11211501590363
ALPFGSSPHR	WLPLGLLLWSGLALGALPFGSSPHRVFHDL	LALG	sp|Q86WC4|OSTM1_HUMAN	sp|Q86WC4|OSTM1_HUMAN	OSTM1	32	41	3.4057e-05	159.79	70073000	1966	1966	-0.0209577527015259	0.275079474114766	0.0394920191031494	0.0625025967860997	-0.0578083457032613	-0.0320200654860114	-0.18930645235568	-0.108528671103402	0.094137269510052	0.199818668227755	-0.136805366824926	-0.335182144032374	0.111312196851307	-0.171980474334329	0.139976892416173	0.00156218496779696
ALPHAILR	SGDGVTHTVPIYEGYALPHAILRLDLAGRD	YEGY	sp|P60709|ACTB_HUMAN;sp|Q562R1|ACTBL_HUMAN;sp|P63261|ACTG_HUMAN	sp|P60709|ACTB_HUMAN	ACTB	170	177	0.0061023	134.66	31258000	1968	1968	-0.263262680542091	-0.172589715368714	-0.252999904675759	-0.152472202215831	-0.341811303191058	-0.106250029113616	-0.391362102614208	0.286841979633857	0.265144347171829	0.646796421817347	-0.111181204255427	-0.144664970773651	-0.357478875568284	0.303334990733105	-0.0697937945569411	0.350620040010879
ALSSQHQAR	RAVQKLRREVEKAKRALSSQHQARIEIESF	KAKR	sp|P11021|BIP_HUMAN	sp|P11021|BIP_HUMAN	HSPA5	298	306	0.00026592	166.16	10628000	1979	1979	0.0540630352858807	0.109572348244703	0.39088216129471	0.138516822943911	0.00608013633054874	-0.490179115569458	-0.257560596425922	-0.10996533971867	6.16482995109124e-05	-0.0254700186519877	-0.201011315699664	0.0161054615105467	-0.117046929955724	0.0742559588537237	0.160591512233614	0.0500790294462205
ALSSSKQSSSSR	PEKPVKKQKTGETSRALSSSKQSSSSRDDN	ETSR	sp|P53999|TCP4_HUMAN	sp|P53999|TCP4_HUMAN	SUB1	48	59	0.0084647	77.644	52600000	1980	1980	-0.370571068926658	-0.0879238079731715	0.0401568650206197	-0.0320755118541021	-0.0952983988810224	0.00192463526768614	-0.061424379485009	0.209114270155202	-0.00967278137089675	0.127008786862886	-0.00996730732344413	-0.0791421709871489	0.0720617555350831	0.322893385232451	-0.0227095713831093	-0.126291210590437
ALTQPLGLLR	SSSGLGSPMIVGSPRALTQPLGLLRLLQLV	GSPR	sp|Q96S97|MYADM_HUMAN	sp|Q96S97|MYADM_HUMAN	MYADM	31	40	0.00028989	115.71	9119500	1986	1986	-0.267443698457368	-0.181428023974849	-0.454420817445646	-0.251148414119566	0.158457907537753	-0.131753631510733	0.00167831910548699	0.222570732254026	0.248218795343822	0.250150912928102	-0.37045632858199	0.0840455900687945	0.236087758791253	0.237745394110443	0.0236108553260156	-0.0946165570441984
ALYHTEER	LRLGTSAGTGSRRAMALYHTEERGQPCSQN	RRAM	sp|Q9H2U2|IPYR2_HUMAN	sp|Q9H2U2|IPYR2_HUMAN	PPA2	33	40	0.0009288	164.53	1298300000	2004;2005	2004	-0.288709968012704	-0.28345000937467	-0.0873299536801476	-0.164713068900172	-0.243611922058535	-0.211845629140014	-0.186321970365469	0.256493733822036	0.212300211188442	0.430164698966515	-0.0157638002343221	0.0480519954905384	0.00453494025072827	0.160581919211931	0.00116896506621639	0.129980694382325
AMDECTDEGGRPQR	LAVLAAAAAAGCAQAAMDECTDEGGRPQRC	CAQA	sp|P11047|LAMC1_HUMAN	sp|P11047|LAMC1_HUMAN	LAMC1	36	49	9.1468e-19	199.8	410220000	2008;2009;2010	2010	-0.16634719133778	-0.16634719133778	-0.16634719133778	-0.16634719133778	-0.16634719133778	0.73351492847744	0.181184839285847	0.181184839285847	0.181184839285847	0.181184839285847	-0.16634719133778	-0.16634719133778	-0.16634719133778	-0.16634719133778	-0.16634719133778	-0.16634719133778
AMQPAEIQFAQR	______________________________	____	sp|Q14684|RRP1B_HUMAN	sp|Q14684|RRP1B_HUMAN	RRP1B	4	15	4.0871e-19	220.1	77185000	2029;2030	2029	0.13897363558067	-0.0334818568834565	-0.101908770867504	-0.088369429848927	-0.0919511793041823	0.00368084638131992	0.0661146847892134	-0.0674355341855504	0.0886641083032186	0.116821219729112	-0.186163591784135	0.117984990798812	0.0939113154364964	-0.00288521544551692	-0.0323451316463848	-0.0703253282817085
AMTKDNNLLGR	DNQPGVLIQVYEGERAMTKDNNLLGRFELS	EGER	sp|P0DMV9|HS71B_HUMAN;sp|P0DMV8|HS71A_HUMAN;sp|P34931|HS71L_HUMAN;sp|P17066|HSP76_HUMAN	sp|P0DMV9|HS71B_HUMAN	HSPA1B	448	458	0.002978	89.805	23271000	2050	2050	0.058512902117728	-0.00370588761608422	-0.0106444824261165	-0.0106444824261165	0.0158746806951734	0.0207505486338498	0.101400899411223	-0.124159209872653	-0.016143649117046	0.115553323100038	0.0820164635806074	-0.0689658109214604	0.0853955154127213	-0.227810017073867	-0.0632806044136655	0.00561054593761276
ANALASATCER	KVYKEFCDFYAKFNMANALASATCERCKGG	KFNM	sp|P0CW19|LIMS3_HUMAN;sp|P0CW20|LIMS4_HUMAN;sp|P48059|LIMS1_HUMAN	sp|P0CW19|LIMS3_HUMAN	LIMS3	64	74	2.2402e-11	148.94	22176000	2055	2055	0.0355712117966014	-0.0862444983236922	-0.204658831315843	0.0402943130780576	-0.042459914006899	0.0601945640888902	0.146362225680591	-0.024962673620104	-0.152470430980467	0.0780674786141946	-0.18347180345046	0.00977224577676125	0.15176449430873	-0.0354420008709967	-0.0149913927987758	0.156733948669673
ANFVSWKSR	MLLPCRPVLTSVALNANFVSWKSRTKYTIT	VALN	sp|Q5T653|RM02_HUMAN	sp|Q5T653|RM02_HUMAN	MRPL2	61	69	0.0069525	104.22	1063300000	2068;2069;2070	2068	-0.19747889508315	-0.0703549077990092	-0.139787343076203	-0.0958824618670642	-0.13959582346517	-0.140044462681559	-0.158246727692302	0.158422019155907	0.0635576349745855	0.013932037713634	0.0731874405368697	0.0173029176032654	-0.0323506425118517	0.124494057939386	0.187061084199762	0.238158066416016
ANPAAGSVILLENLR	LFLKDCVGPEVEKACANPAAGSVILLENLR	EKAC	sp|P00558|PGK1_HUMAN	sp|P00558|PGK1_HUMAN	PGK1	109	123	1.7782e-12	164.65	18719000	2090	2090	-0.0109419850701225	-0.575775979879839	-0.302708594321832	-0.302708594321832	-0.172428584855441	-0.107144924886542	0.337673241021725	0.230731118880022	0.0170974327261778	0.353392591116374	-0.483562813373513	-0.0467749784174986	0.334710722990896	0.0273040057074802	-0.0130335511403546	0.284784252194722
ANPCCSHPCQNR	ARALLLCAVLALSHTANPCCSHPCQNRGVC	LSHT	sp|P35354|PGH2_HUMAN	sp|P35354|PGH2_HUMAN	PTGS2	18	29	0.0027085	85.845	9507600	2091	2091	-0.19058811858754	-0.0533750099700047	-0.101126150211776	0.0842250069435131	0.0912985991517695	-0.396098053959322	-0.310328523556567	0.742140119245034	-2.43827880197549	-0.394135141792416	0.212970158775286	-1.54139843951628	-0.507846918624259	0.0212668094075792	0.966608924509033	0.80145664828858
APDPGFQER	LLALGLRGLQAGARRAPDPGFQERFFQQRL	GARR	sp|Q9UHL4|DPP2_HUMAN	sp|Q9UHL4|DPP2_HUMAN	DPP7	26	34	0.0054629	108.3	493590000	2125;2126	2125	-0.411128923660557	-0.269168312956121	-0.310961104045899	-0.16853697043276	-0.355898439264137	-0.209800068430716	-0.25850057170977	0.246637472305477	0.219190907206514	0.25506621405382	0.161168377793042	0.207174869662071	0.236235684718818	0.0927136617100663	0.0910615061330349	0.156204942352363
APDQDEIQR	LLLLLLVSWASRGEAAPDQDEIQRLPGLAK	RGEA	sp|P10619|PPGB_HUMAN	sp|P10619|PPGB_HUMAN	CTSA	29	37	0.001846	141.48	4586100000	2129;2130;2131;2132;2133;2134;2135;2136	2130	-0.163307899190904	-0.064235989396257	-0.0970643078239053	-0.112728957690136	-0.135380445729283	-0.111765160878203	0.00337648322960176	0.209031148969623	0.0673695596941	0.133928942817274	-0.0435229313897815	0.0319193923214071	-0.0391742806087226	0.118113396135295	0.0512898205598195	0.089781584463321
APEEEDHVLVLR	RALLCLAVAALVRADAPEEEDHVLVLRKSN	VRAD	sp|P07237|PDIA1_HUMAN	sp|P07237|PDIA1_HUMAN	P4HB	19	30	6.9677e-26	237.53	73827000	2140	2140	0.143519110019007	0.24633037760231	0.307539647550999	0.29179650102884	0.440541654930057	0.525024816473519	0.417399536168018	-0.420975000671288	-0.326619310345856	-0.349678530332433	-0.380121369851523	-0.354718242286641	-0.350164573796194	-0.401491514007928	-0.343614376957509	-0.141211526027017
APEPSTIAR	FQQVPTDALANKLFGAPEPSTIARSLPTTV	KLFG	sp|Q6PKG0|LARP1_HUMAN	sp|Q6PKG0|LARP1_HUMAN	LARP1	757	765	0.0024899	121.85	36538000	2144	2144	-0.342880759771291	0.0498958167533527	0.150184920802733	-0.12370028771245	0.241608514830726	0.363697303572168	0.189016235828881	0.222048073336958	-0.154077763266348	0.218760679662936	-0.138250425196756	-0.118450320783391	-0.500034048894251	-0.083047996268405	-0.161664323805618	-0.0953931401343733
APETCEGR	VTSAPVTSLPLVTTPAPETCEGRNSCVSCF	VTTP	sp|Q04900|MUC24_HUMAN	sp|Q04900|MUC24_HUMAN	CD164	57	64	0.019234	98.629	68901000	2145	2145	-0.0216047083142947	0.0365224302903819	0.0436085076639318	-0.215584877205161	0.427197692874388	-0.0164053672910423	0.160000313235793	-0.164533475354168	-0.199267256235998	-0.369663991536903	0.380007320574839	-0.391493606329912	0.260468562817931	-0.0956986005751031	-0.194802207264909	0.054500595050372
APGAGLGQDR	SSSWLTRRAIRPENRAPGAGLGQDRQVPLW	PENR	sp|P50402|EMD_HUMAN	sp|P50402|EMD_HUMAN	EMD	212	221	0.0078293	88.177	19682000	2152	2152	-0.261213385367519	0.145132877338349	0.0191169052122858	0.0137284355732422	-0.0409326332539181	-0.0357458953044955	-0.26648138342643	0.168762555204622	0.127572447433079	-0.041047561080435	-0.0912522103213554	0.0175885194317996	0.0708845988603925	-0.077731225130315	0.0717293099742881	0.097111589897099
APGLGPPDPRPR	ELSGPLAVLLQAAEAAPGLGPPDPRPRTLP	AAEA	sp|Q8TBP5|F174A_HUMAN	sp|Q8TBP5|F174A_HUMAN	FAM174A	40	51	0.009594	77.062	16381000	2154	2154	-0.142636199243068	0.0520778959669215	-0.0755647569762083	-0.106611400423149	-0.172461352609051	-0.0876849461922413	0.192493304050358	0.128330581983621	0.119174917547673	0.365859650385393	-0.096592540801136	-0.0976489352468659	0.0674155686607823	-0.119376599220694	0.0657426454593032	-0.224460371772202
APGPDGSAPDPAHYR	IPLGLLCALLPQHHGAPGPDGSAPDPAHYR	QHHG	sp|Q9BV94|EDEM2_HUMAN	sp|Q9BV94|EDEM2_HUMAN	EDEM2	22	36	3.2493e-08	143.18	69021000	2155;2156	2156	-0.0267624955320592	-0.0279506490013426	-0.0269825663316602	-0.0373674883832658	-0.148918062749668	0.0898579071115412	-0.127085192147567	-0.126686203711228	-0.222702131696977	0.244501095532345	0.0953481179377551	0.0461634519050999	0.0077807494415907	0.16965969619651	-0.170325909036834	0.166762540487472
APIIAVTR	KSGRSAHQVARYRPRAPIIAVTRNPQTARQ	YRPR	sp|P14618|KPYM_HUMAN	sp|P14618|KPYM_HUMAN	PKM	448	455	0.014946	104.45	111350000	2165	2165	-0.047818424520373	0.0841872775746411	0.048104205140852	0.0864263281663083	-0.104159076975982	-0.165451521091839	-0.331164192112561	-0.0171024197637092	-0.155452988598672	-0.252623611618983	0.128350873812117	0.0167328301502027	-0.0469324786238255	0.189554146620589	0.193431595712988	0.236278478550108
APKGQTGNSSR	EGPGRKDENKVDGMNAPKGQTGNSSRGPGD	DGMN	sp|P23588|IF4B_HUMAN	sp|P23588|IF4B_HUMAN	EIF4B	535	545	0.0047291	84.169	158050000	2171	2171	0.336472847812322	0.0182984900832965	0.410944267722166	-0.105262912085254	0.356822322284737	0.192662400420903	0.0508440806400446	0.170068404218222	0.142904889809233	0.158253897462539	-0.305811798168296	-0.706724397502754	-0.517788153876663	-0.16819551555074	-0.523744669055287	-0.0661197751395894
APLLLYANR	LRSLLACSFCVLLRAAPLLLYANRRDLRLV	LLRA	sp|O75581|LRP6_HUMAN	sp|O75581|LRP6_HUMAN	LRP6	20	28	0.0024047	132.57	13329000	2184	2184	0.137427277922415	-0.0528323930103955	0.097810961995406	-0.319135588362139	-0.168889411308317	-0.1002374853309	-0.0631245041492317	0.307420737937911	-0.315128394225461	0.613805506203042	-0.554430828554828	0.0711705250989173	0.0195457247647286	-0.0179886222602643	-0.0532403399269386	0.0238184108229873
APLLLYANRR	LRSLLACSFCVLLRAAPLLLYANRRDLRLV	LLRA	sp|O75581|LRP6_HUMAN	sp|O75581|LRP6_HUMAN	LRP6	20	29	0.00011184	141.2	30184000	2185	2185	-0.349605540400304	-0.00838084661336356	-0.183319163600297	-0.0845643702741509	-0.343275936748819	-0.171702765170227	-0.0689614214580305	0.178335275673509	0.232220944475355	0.306051705160329	-0.205932489265887	0.179702226173474	0.0659313387938307	0.160731151064563	-1.38975708927244e-05	0.0855753687784045
APNREEVFDER	TPIKLLAVAATAPPDAPNREEVFDERAANF	APPD	sp|P18206|VINC_HUMAN	sp|P18206|VINC_HUMAN	VCL	619	629	0.0031694	89.189	31607000	2187	2187	0.36475521025815	0.175010339547516	0.545626979564579	0.355153457686872	0.535186916725939	0.484706052005923	0.464211067103178	-0.492384112336031	-0.401278761735695	-0.738249227347788	-0.592125661649068	-0.550137008780819	-0.476419982691271	-0.254359013495296	-0.295673952723367	-0.267145705343756
APPTAYIDFAR	TLNAAKVPADTEVVCAPPTAYIDFARQKLD	EVVC	sp|P60174|TPIS_HUMAN	sp|P60174|TPIS_HUMAN	TPI1	80	90	1.0668e-05	139.86	15307000	2192	2192	-0.452238377842757	0.0294842882665035	-0.577821954608931	-0.0415856019326147	-0.390566802652436	-0.446823732275063	-0.189118582118504	0.767899221568804	0.00912514915459582	0.00415748543742173	0.382385859782067	-0.29211191862796	0.134740300712232	0.111592116094306	0.307891440175528	-0.0220633835778478
APQDFHPDR	SEDIRLSPFMADIRDAPQDFHPDRVKARGP	DIRD	sp|P21333|FLNA_HUMAN	sp|P21333|FLNA_HUMAN	FLNA	666	674	0.0024927	121.5	66529000	2194	2194	0.175713321416533	0.024603482974817	0.046684622347853	0.252763378220732	0.211527231042047	0.159614524106505	0.0820420991945954	-0.0103234144092178	-0.129526694120471	-0.00867587828004323	-0.113080949811014	-0.301958444700954	-0.0349589532363312	-0.135566616511599	-0.080236272047604	-0.275014089665376
APSVDIANIR	IQSKKKILATPPQEDAPSVDIANIRMPSLP	PQED	sp|P29401|TKT_HUMAN	sp|P29401|TKT_HUMAN	TKT	293	302	6.8727e-07	176.6	415890000	2204;2205	2204	0.258440610610078	0.40583343520224	0.483296991311229	0.435462056987786	0.444624653172265	0.500149857956765	0.463537037146139	-0.474220237124654	-0.539065719661038	-0.577544755836402	-0.608931695244137	-0.448674579668591	-0.418683744784958	-0.364439398791053	-0.372225750977235	-0.303288323073107
APVAGLGSDAELQIER	PPPLLLLLLWVTGQAAPVAGLGSDAELQIE	TGQA	sp|O95302|FKBP9_HUMAN	sp|O95302|FKBP9_HUMAN	FKBP9	25	40	4.1856e-05	125.33	21848000	2220	2220	-0.0404622487734847	-0.0404622487734847	-0.0404622487734847	-0.0404622487734847	-0.0404622487734847	-0.188172277358884	0.146168423705516	0.146168423705516	0.146168423705516	0.146168423705516	-0.0404622487734847	-0.0404622487734847	-0.0404622487734847	-0.0404622487734847	-0.0404622487734847	-0.0404622487734847
APVPASELLASGVLSR	VETLRQERLSFSGLRAPVPASELLASGVLS	SGLR	sp|Q15149|PLEC_HUMAN	sp|Q15149|PLEC_HUMAN	PLEC	3447	3462	2.9501e-05	128.06	3904600	2223	2223	-0.388007822899754	0.297918646502655	0.257589100502334	0.257589100502334	-0.0206992721944737	0.00942674598506387	-0.0541330762779367	-0.0541330762779367	-0.0956659584720815	-0.202125621050888	0.0638013427743433	-0.202125621050888	-0.377180526195489	0.417505527551302	-0.0956659584720815	-0.0956659584720815
AQDLHAER	GGALGLYHTARWHLRAQDLHAERSAAQLSL	WHLR	sp|Q9H7Z7|PGES2_HUMAN	sp|Q9H7Z7|PGES2_HUMAN	PTGES2	82	89	0.0056181	137.14	71219000	2236	2236	-0.150300618476106	-0.0710508384237388	-0.277799470799718	0.0207436493859229	0.0381228166659732	-0.1049729072388	0.0391215908259875	0.239554828971708	0.113450484051974	0.258840221491648	-0.207194218736183	0.0128516894131264	0.0565039213886772	-0.0608764845296825	-0.116615486887613	0.0955554056764175
AQPSASLGVGYR	TYRAQPSVSLGAAYRAQPSASLGVGYRTQP	AAYR	sp|Q96PK6|RBM14_HUMAN	sp|Q96PK6|RBM14_HUMAN	RBM14	251	262	0.0030587	84.17	11421000	2306	2306	-0.301182929697395	-0.187239075523957	0.111668934139434	-0.279125765074455	0.244064182568352	0.0281037588674645	-0.0964915465630504	0.0355654568404888	-0.080227021212885	0.111873132448036	0.202647951693463	-0.00733831026386621	0.00322675852665924	0.0947789713194098	0.0383425190386121	-0.0410403879052175
AQPSVSLGAPYR	GYRTQPMTAQAASYRAQPSVSLGAPYRGQL	ASYR	sp|Q96PK6|RBM14_HUMAN	sp|Q96PK6|RBM14_HUMAN	RBM14	275	286	4.6871e-07	127.87	26647000	2307;2308	2307	0.0847105058869558	-0.00314634599789744	-0.288228624556681	-0.182029867167209	0.104793623249172	0.0428510616615929	0.0207178670789061	-0.0624054011835456	-0.106813222478786	0.188767903685625	-0.095728028576065	0.16461381399449	-0.129927841108366	0.111103911885991	0.0622313008148807	0.000883699349392142
AQTAAATAPR	PATTLGGACLQASRGAQTAAATAPRIKKFA	ASRG	sp|P21912|SDHB_HUMAN	sp|P21912|SDHB_HUMAN	SDHB	29	38	3.7593e-06	169.93	10096000000	2311;2312;2313;2314;2315;2316;2317;2318	2311	-0.210380585847318	-0.127782557641479	-0.04555170376682	-0.16583684945056	-0.116084302720075	-0.120101461179277	-0.0142866956082263	0.257902059986211	0.198699815741735	0.264079827471282	-0.0192678348656057	0.00903092298745872	0.0161189866061469	-0.0375368317064692	-0.067927327531494	0.0708298522662352
AQYDELAR	APKSQDLAKIMADIRAQYDELARKNREELD	ADIR	sp|P05783|K1C18_HUMAN	sp|P05783|K1C18_HUMAN	KRT18	254	261	0.011782	108.74	121540000	2334;2335	2334	0.280625874705892	-0.167206010531073	-0.093907039610261	-0.0448682687357826	-0.369815539787721	-0.227661263777633	-0.129015177061252	-0.260123589619382	-0.414391132770289	-0.0819590496000941	0.0782311317497356	0.576535890174088	0.235658953851089	-0.085569904718984	0.327512844829014	-0.00842234032460116
ASALGGVKVER	LSQDTVSVPCQSASSASALGGVKVERQVFG	SASS	sp|P07339|CATD_HUMAN	sp|P07339|CATD_HUMAN	CTSD	166	176	9.0065e-05	112.94	27143000	2351	2351	-0.276772724240947	-0.108354167283818	-0.265966376705706	-0.321958305133919	-0.386504753181731	-0.43898079342834	-0.372693982309568	-0.119772919818122	-0.14714815598089	-0.230354281808764	-0.0782132592868171	-0.336612758237619	0.0252605406318252	0.68234049176624	0.689946768656125	0.7568270729361
ASGAQGYVR	LARTYGPGPSAGYRWASGAQGYVRNPPVGA	GYRW	sp|P53370|NUDT6_HUMAN	sp|P53370|NUDT6_HUMAN	NUDT6	29	37	0.0025034	120.15	39260000	2409	2409	-0.280004241212447	-0.232842481027104	0.00649318229472343	-0.233410394271281	-0.177355502385288	-0.210338242633935	-0.214915200038045	0.107305790303988	0.0817226445213159	0.204889092386528	0.0670863373058785	-0.0028905880770982	0.210811872155799	0.146450593160497	0.0322127863240599	0.309893424146677
ASGQAAGALER	LLPLRLPPRPPGPRLASGQAAGALERAMDE	GPRL	sp|O95822|DCMC_HUMAN	sp|O95822|DCMC_HUMAN	MLYCD	28	38	4.0491e-06	156.14	516900000	2440;2441	2441	-0.226317942644924	-0.083730153323793	-0.0832287569509055	-0.00885296031217077	-0.116249221808769	-0.286997443220252	-0.0545053507878616	0.279871391172571	0.130392320624635	0.107340891886316	-0.0524281981973945	-0.0457281857369583	-0.010353055787027	0.0971763394195726	0.0343202898876546	0.20539205935407
ASGSTSTPAPSR	NQPPTAAHTANFLLNASGSTSTPAPSRTAS	FLLN	sp|P53396|ACLY_HUMAN	sp|P53396|ACLY_HUMAN	ACLY	441	452	9.4291e-05	103.7	40001000	2445	2445	-0.00963389489936147	-0.0390303857485265	0.0514940133842944	-0.233492275862623	0.513413006039173	0.246651856279299	0.527623144733423	0.0185976887425056	-0.272893012116851	0.229039767353325	-0.18974476128431	0.0968008563587829	0.0452632035634775	-0.306262448859843	-0.74043454312015	-0.529077630537978
ASIVDSYER	PFPGGRVVRLHPVILASIVDSYERRNEGAA	PVIL	sp|O00303|EIF3F_HUMAN	sp|O00303|EIF3F_HUMAN	EIF3F	100	108	0.0023929	134.05	17491000	2495	2495	-0.286561135414026	0.512537851937583	0.23655210324644	0.00205896077648789	-0.240337910479769	-0.276966304470758	-0.0581561758639313	0.145115490663584	0.297920478180986	0.089181118603974	-0.258402516965949	-0.319370884912471	-0.130475467760722	-0.0238807839705164	-0.0510945773170752	0.0606256447956499
ASKVTLPPHYR	______________________________	____	sp|Q96A35|RM24_HUMAN	sp|Q96A35|RM24_HUMAN	MRPL24	10	20	1.2935e-05	134.75	206680000	2530;2531;2532;2533;2534;2535;2536;2537;2538	2532	-0.121196650584311	-0.129531431693415	-0.14006602593713	-0.14006602593713	-0.116711081804875	-0.161834349564852	-0.0347217485105245	-0.0347217485105245	0.121010430218561	0.12032589658298	-0.0320719823402381	0.12032589658298	0.014919140266905	0.211656551839039	0.121010430218561	0.121010430218561
ASLEPGPPAPSR	GGAERGRPGLCTPQCASLEPGPPAPSRGRP	TPQC	sp|Q2T9J0|TYSD1_HUMAN	sp|Q2T9J0|TYSD1_HUMAN	TYSND1	111	122	6.9882e-07	123.96	83948000	2541;2542	2541	0.0597995899481798	-0.0425546143790216	-0.0343572892487142	0.0580439887650834	-0.00676839661973973	0.0685936016241727	0.154973706186706	0.0306413253590034	0.0502717138730425	0.126324965607872	-0.0353661937115614	0.116488307925417	-0.0305891375352259	-0.31667070948646	-0.0374836056558746	-0.239219496964038
ASNIVSPQEALPGR	LLLHSLFPVPRMGNSASNIVSPQEALPGRK	MGNS	sp|Q9UJ68|MSRA_HUMAN	sp|Q9UJ68|MSRA_HUMAN	MSRA	27	40	7.3574e-05	97.911	5243800	2584	2584	-0.0666240556283495	-0.521808510864102	-0.12592130644352	-0.159757203174906	-0.286206580712255	-0.0564241913409087	0.245603004374716	0.135082033808096	0.339477476776302	0.309028437841978	-0.000463861934435914	-0.150020745569173	0.0888308787544703	0.107355282073141	0.0519767414520442	-0.169642981279919
ASPASSTTAR	LHIGSAHNRSAMPFTASPASSTTARVITNQ	MPFT	sp|O00151|PDLI1_HUMAN	sp|O00151|PDLI1_HUMAN	PDLIM1	129	138	8.451e-07	173.75	35139000	2594	2594	-0.316745921959388	-0.132221470127156	0.0847224176423785	-0.204884080724949	-0.0439576196579695	-0.240675404404649	-0.201221175450993	0.31791388220026	0.321871852842284	0.373800737128251	0.154367583677727	0.0497476603940066	-0.0380122061947153	-0.109356854089857	-0.141556923397883	-0.116136432104822
ASPGKDNYR	______________________________	____	sp|O60684|IMA7_HUMAN;sp|O15131|IMA6_HUMAN	sp|O60684|IMA7_HUMAN	KPNA6	5	13	0.0064784	63.076	525050000	2595;2596	2595	-0.307798624507323	-0.0586623613151332	-0.126504878045736	-0.0585964061211974	-0.124688673986076	-0.163724596857142	-0.0111912134615764	0.358277862048685	0.15093664305152	0.165809743640817	0.142867244994497	0.08681001499385	0.180081729397814	-0.142799632658516	-0.185589524554756	-0.0657628221947204
ASQDENFGNTTPR	RTARKQSAQKRVLLQASQDENFGNTTPRNQ	VLLQ	sp|P57740|NU107_HUMAN	sp|P57740|NU107_HUMAN	NUP107	36	48	1.7306e-09	139.28	34804000	2602	2602	-0.282758296754567	-0.248247067205211	-0.250519691816251	-0.167144719343002	-0.418410784977322	-0.0382939596255755	-0.305586606618007	-0.28977133078785	-0.0980303447788461	-0.213534472196858	0.84348361450476	0.6541684189713	0.854864047669077	-0.470848721827657	-0.208382282772127	-0.524467188218835
ASSAASSASPVSR	ASDPAGPSYAAATLQASSAASSASPVSRAI	ATLQ	sp|P18887|XRCC1_HUMAN	sp|P18887|XRCC1_HUMAN	XRCC1	218	230	1.8863e-07	128.57	45195000	2616;2617	2616	-0.406900005576239	-0.473594740358669	-0.254795714801622	-0.640216948461767	0.0727462205804033	-0.250500384478834	-0.143864060136725	0.219090354732465	-0.181076654594078	0.0700368668777127	0.586258260406719	0.722113513888809	0.819446944046065	-0.384270462474356	-0.361753807834076	-0.52988826315153
ASSFQHSSSLGR	RHGLREPLLERRCAAASSFQHSSSLGRELP	RCAA	sp|Q8NC60|NOA1_HUMAN	sp|Q8NC60|NOA1_HUMAN	NOA1	39	50	9.5273e-11	185.25	147160000	2641	2641	-0.2720816016843	-0.181807221581743	-0.212437627558369	-0.375610976186904	-0.20541199495491	-0.202171331624902	-0.0163491379966236	0.57939538377597	0.24509778137168	0.469877658737868	0.0082908742174777	-0.187846004353005	0.214348616189291	-0.00797896780187018	-0.321883578116924	0.0404036195269384
ASSPGGVYATR	SLGSALRPSTSRSLYASSPGGVYATRSSAV	RSLY	sp|P08670|VIME_HUMAN	sp|P08670|VIME_HUMAN	VIM	54	64	7.9491e-06	145.99	433680000	2657;2658	2657	0.28333612307335	0.883764339043709	1.02309611823562	-0.109623007923211	0.255637527538941	-0.426308395109463	-0.35251686907729	0.0376233131164437	-0.468741995882659	-0.220996763498387	-0.192620914164429	-0.371011834918523	-0.622461742708748	-0.332285505390546	-0.57512323390847	-0.172748955197328
ASSSSPEAGEGQIR	GRLLTASLGPQARREASSSSPEAGEGQIRL	ARRE	sp|Q86U28|ISCA2_HUMAN	sp|Q86U28|ISCA2_HUMAN	ISCA2	38	51	1.0981e-61	290.13	445300000	2667;2668	2668	-0.148055942398823	-0.0802662527607932	-0.120175822294276	0.0900200149811736	-0.11423579834253	-0.189321635007673	-0.151372492896521	0.155564684792713	0.098255730729712	0.211474184162233	-0.145215771228151	0.0152616114989935	0.0173694254955508	-0.00825558060244758	0.0718966108373965	0.203286731873711
ASSVSTKESPAR	TDVEGKPSVKPAQVKASSVSTKESPARKAA	AQVK	sp|Q13428|TCOF_HUMAN	sp|Q13428|TCOF_HUMAN	TCOF1	225	236	4.2666e-08	147.55	342170000	2672	2672	-0.387052859600633	-0.229748386503479	-0.176220549236796	-0.356643949541352	-0.204680308981575	-0.249689866303169	-0.101933094271228	0.0539540886835043	0.000710630699240475	0.037284724991666	0.283439375102935	0.122069591444668	-0.157874759574485	0.462197268666248	0.132397881430572	0.417566193345263
ASSYSASAEPAR	QWRGLLPASGCHGPAASSYSASAEPARVRA	HGPA	sp|Q9BV79|MECR_HUMAN	sp|Q9BV79|MECR_HUMAN	MECR	31	42	1.6198e-25	229.53	580560000	2673;2674	2673	-0.333828180504703	-0.193847133353211	-0.115665249867986	-0.00587855308444343	-0.263362541343881	-0.143489298545619	0.0191251308352779	0.288367336518161	0.190701348729369	0.34842703016322	-0.0616902546657143	-0.222504329831785	-0.0313011623698658	0.100989767273256	0.143853715164831	0.0768751521884544
ASTAINAQR	SLFTLVSKPFCAAAAASTAINAQRLAEKLR	AAAA	sp|Q96CM3|RUSD4_HUMAN	sp|Q96CM3|RUSD4_HUMAN	RPUSD4	37	45	0.0024381	128.36	81530000	2675;2676	2675	-0.129187974158551	-0.17874813046753	-0.0314094965403027	-0.133048175438409	-0.151781119285403	-0.126504203014713	-0.0481492415768159	0.348308848243983	0.18800518826355	0.150319572744551	-0.169895951563307	-0.0896793790477826	-0.0521508794342635	0.189997243610076	0.0381862086911616	0.0644214310311485
ASTLQLGSPR	SAHPGLEFSKTSSSKASTLQLGSPRATGVD	SSSK	sp|Q7L8L6|FAKD5_HUMAN	sp|Q7L8L6|FAKD5_HUMAN	FASTKD5	88	97	0.001897	99.283	36786000	2677	2677	-0.109437835775347	-0.0782739869365431	-0.0153714102500767	-0.170049054991568	-0.170118020146741	-0.0857847162728401	-0.0174566659311445	0.290734628414019	0.161453590472486	0.181292408104279	-0.0866497412178387	0.0951757467101873	0.0717023524990571	-0.0364843284302206	-0.0809072042891972	-0.0414078538944739
ASVALTPTAPSR	GKSKTPLVARKKVFRASVALTPTAPSRTGS	KVFR	sp|P28290|ITPI2_HUMAN	sp|P28290|ITPI2_HUMAN	ITPRID2	1151	1162	0.0011926	93.096	7932000	2682;2683	2682	-0.0759707109380045	-0.0240514602346667	-0.16546133681295	-0.0167177225481942	-0.310814517933875	-0.168195678168648	-0.536113726038262	-0.157491578390192	-0.473656410389839	-0.0582030011418595	0.18990383664137	0.31119671733741	0.00671865225587882	0.362659704784357	0.366164506469424	0.337941923701322
ASVSVPDSSGPER	GKGGKNIKALRTDYNASVSVPDSSGPERIL	TDYN	sp|P61978|HNRPK_HUMAN	sp|P61978|HNRPK_HUMAN	HNRNPK	74	86	3.9243e-06	115.18	61713000	2687	2687	-0.0181400193874607	-0.0372497074890245	0.241800977701348	0.381041096389958	0.346650052776773	0.413209483520993	0.345855156050168	-0.374526756512071	0.029003545692006	-0.265242458660055	-0.463516921101902	-0.25280207085459	-0.140802185192322	-0.324459348496138	-0.00738277765673461	-0.339403781928946
ASVYAGAGGSGSR	SVQAPSYGARPVSSAASVYAGAGGSGSRIS	VSSA	sp|P05783|K1C18_HUMAN;CON__P05784	sp|P05783|K1C18_HUMAN	KRT18	33	45	8.0028e-08	132.03	23141000	2689;2690	2689	-0.0179138815320699	-0.179272685423917	-0.123859758190185	-0.283311425401144	0.0975149454903345	-0.219795553675857	0.244442128027485	0.071886770819543	0.00466807659965799	0.185869357195018	0.344159975916546	0.315500985504037	0.20513313561483	-0.406943069384048	-0.442127230883691	-0.108177018482341
ATAAAKGNGGGGGR	______________________________	____	sp|Q6Y1H2|HACD2_HUMAN	sp|Q6Y1H2|HACD2_HUMAN	HACD2	6	19	0.016461	70.438	27854000	2694	2694	-0.0433617102435216	-0.0102278029404077	0.0517223929054	-0.304793381461471	-0.00664230487475486	0.191774255218545	-0.0260042104949843	0.334404480715605	0.175723099395956	0.271454996717168	-0.00306863284461024	-0.0574492133949525	-0.233821615603744	-0.254282820457584	-0.12417215968969	-0.138694949123564
ATGGGLAESELRPR	______________________________	____	sp|Q9UKY4|POMT2_HUMAN	sp|Q9UKY4|POMT2_HUMAN	POMT2	4	17	1.2418e-23	211.83	179150000	2759	2759	-0.137035338435668	-0.130955880172832	-0.206271620578558	-0.154073670859646	-0.050866951260285	-0.123663500463034	-0.283679603021401	0.0443265816825151	0.0873117490018116	0.0867500773780217	-0.194062460684336	0.111213279308529	0.112512947917789	0.34768549588922	0.0827407728628659	0.244525716799022
ATGGPGAQLGASFLQAR	______________________________	____	sp|Q9NWW5|CLN6_HUMAN	sp|Q9NWW5|CLN6_HUMAN	CLN6	12	28	0.00070975	97.235	8202700	2760	2760	-0.188343883715213	0.0337624221417077	0.0337624221417077	0.0337624221417077	-0.188343883715213	0.0493700869561603	0.127663156855168	0.127663156855168	-0.0573973750549747	-0.0573973750549747	0.309739254450578	-0.0573973750549747	0.309739254450578	-0.21093811695389	-0.21093811695389	-0.21093811695389
ATLILEPAGR	______________________________	____	sp|Q86TX2|ACOT1_HUMAN;sp|P49753|ACOT2_HUMAN	sp|Q86TX2|ACOT1_HUMAN	ACOT1	3	12	0.00148	103.55	23297000	2791	2791	-0.21757877974467	-0.184660191853529	-0.0654322731405727	-0.207687933053969	-0.307719541636539	-0.0240582710209534	-0.0591407145866993	0.313659681266403	0.158232876376558	0.164266180114417	0.0308283585411146	0.377977444290764	0.044369848418207	-0.225302046309573	0.0689273801789639	-0.0720832809953714
ATLKDITR	SAWTLQPQWIQVRNMATLKDITRRLKSIKN	VRNM	sp|P36542|ATPG_HUMAN	sp|P36542|ATPG_HUMAN	ATP5F1C	26	33	0.0061913	116.37	11063000000	2794;2795;2796	2795	-0.174898697987397	-0.186069395097198	-0.0515137111520797	-0.0917285341928911	-0.0876216880018338	-0.0627242319942143	-0.0371881644752711	0.256086477141601	0.209420662170925	0.189706708035761	-0.0797300745274471	-0.0481777960610504	-0.0675168049522229	0.027796170646623	-0.0232560620642129	0.133100209390824
ATLKDITRR	SAWTLQPQWIQVRNMATLKDITRRLKSIKN	VRNM	sp|P36542|ATPG_HUMAN	sp|P36542|ATPG_HUMAN	ATP5F1C	26	34	0.0019485	140.16	410290000	2797	2797	-0.145592868284411	-0.259950020903418	-0.118803605592217	-0.187309923613978	-0.0882996074853227	-0.133517735017344	-0.141864798678586	0.167932950773226	0.184729227630599	0.201403049898341	0.152735387932735	-0.108854160234048	0.000177361691811727	0.015990749663544	0.0872093266003373	0.239581590909711
ATLNQMHR	CGPALVPRLWATCSMATLNQMHRLGPPKRP	TCSM	sp|O15235|RT12_HUMAN	sp|O15235|RT12_HUMAN	MRPS12	31	38	2.7892e-05	179.21	1723800000	2799;2800;2801;2802;2803;2804	2802	-1.28041010897043	-0.998619070154825	0.76190832583988	-0.102302701993394	-0.626385523397409	-1.11057574918351	-1.29628468763899	0.877261144684842	1.0499532273101	0.927909851013545	-0.0396531340792901	-1.15018576108862	-1.1403306168176	-0.913611171562992	-0.517760204238056	1.01877572612107
ATQTEGELR	LLRGIRGLPLHHRMFATQTEGELRVTQILK	HRMF	sp|Q53S33|BOLA3_HUMAN	sp|Q53S33|BOLA3_HUMAN	BOLA3	27	35	0.00060029	159.79	1867700000	2841	2841	-0.140642914394346	-0.11427383647737	0.0214680875218879	-0.00926807083823819	-0.252443722717906	-0.0107695405300338	-0.184599751922417	0.259477608795161	0.104485226594053	-0.00166532650589858	-0.0125916097554141	-0.0563389217326781	-0.0509854467793761	0.179043695172417	0.0729813863128365	0.10461623412315
AVAQALEVIPR	EKSKAMTGVEQWPYRAVAQALEVIPRTLIQ	WPYR	sp|P49368|TCPG_HUMAN	sp|P49368|TCPG_HUMAN	CCT3	439	449	0.0041731	85.958	2500400	2924	2924	-0.524987602979968	0.238458319638321	-0.136960622765002	-0.791906464425314	-0.5201589508414	-0.261665162729865	-0.178061407368337	-0.100894709219566	0.681659616466137	0.369642878321907	-0.303446277356254	0.151112387881264	0.353980042198531	-0.0901075505208848	0.266457343272357	0.0750323643865969
AVAVGKPR	AACGLAGGSAAVLFSAVAVGKPRAGGDAEP	VLFS	sp|Q96HS1|PGAM5_HUMAN	sp|Q96HS1|PGAM5_HUMAN	PGAM5	25	32	0.006141	132.09	3199400000	2927;2928;2929	2927	-0.193136614729612	-0.21004372296069	-0.184988680725176	-0.194008610968117	-0.20963945906443	-0.236633400235156	-0.156797196915603	0.231532206222321	0.0131311463509965	0.183831271023565	0.125335527384275	0.147196596194307	0.17589434248533	0.0620939650972711	0.12610973837501	0.155978981110772
AVFPSIVGR	SGMCKAGFAGDDAPRAVFPSIVGRPRHQGV	DAPR	sp|P60709|ACTB_HUMAN;sp|P63267|ACTH_HUMAN;sp|P68032|ACTC_HUMAN;sp|P62736|ACTA_HUMAN;sp|P68133|ACTS_HUMAN;sp|Q9BYX7|ACTBM_HUMAN;sp|P63261|ACTG_HUMAN;sp|Q6S8J3|POTEE_HUMAN;sp|A5A3E0|POTEF_HUMAN;sp|P0CG38|POTEI_HUMAN	sp|P60709|ACTB_HUMAN	ACTB	29	37	0.00091604	153.78	133170000	2948	2948	-0.0834359781762095	-0.0896466804135125	0.0245583016611684	0.0938891163578702	-0.0333963664932249	-0.163988913640107	-0.142804587999954	-0.18896016149819	-0.0280506565902165	0.00471763283534038	0.0908088052315582	0.109180041486747	-0.0460472189456688	0.11947646717519	0.228086943576222	0.0364021237416236
AVFPSIVGRPR	SGMCKAGFAGDDAPRAVFPSIVGRPRHQGV	DAPR	sp|P60709|ACTB_HUMAN;sp|P63267|ACTH_HUMAN;sp|P68032|ACTC_HUMAN;sp|P62736|ACTA_HUMAN;sp|P68133|ACTS_HUMAN;sp|Q9BYX7|ACTBM_HUMAN;sp|P63261|ACTG_HUMAN;sp|Q6S8J3|POTEE_HUMAN;sp|A5A3E0|POTEF_HUMAN;sp|P0CG38|POTEI_HUMAN	sp|P60709|ACTB_HUMAN	ACTB	29	39	1.7055e-08	185.61	985710000	2949;2950;2951;2952	2950	-0.0149884069783749	-0.0119730809233001	-0.047011360083245	0.0581469619006671	-0.0927778880161035	-0.181650615777072	-0.16867003552058	-0.0961453027400963	-0.0706175491072162	0.0464963274951494	0.0532184474283915	0.057118060812077	0.057002592155361	0.0694730237380551	0.251846680635631	0.0308586866027826
AVGWNELEGR	RLSAEERDQLLPNLRAVGWNELEGRDAIFK	PNLR	sp|P61457|PHS_HUMAN	sp|P61457|PHS_HUMAN	PCBD1	22	31	0.016488	78.655	20310000	2958	2958	0.0181882434865194	-0.0649061687361322	0.0318797850235037	0.0413994707511314	-0.0398646382276124	-0.155123615803894	-0.144103037400836	0.1317378487399	-0.00390449267535363	0.0586232392705447	-0.258930567535729	0.280253289222022	0.0455241328313841	0.0154538138934133	-0.0945315797050803	0.0568704517547034
AVITVPAYFNDSQR	MKEIAEAYLGYPVTNAVITVPAYFNDSQRQ	PVTN	sp|P54652|HSP72_HUMAN;sp|P0DMV9|HS71B_HUMAN;sp|P0DMV8|HS71A_HUMAN;sp|P34931|HS71L_HUMAN;sp|P17066|HSP76_HUMAN;sp|P38646|GRP75_HUMAN	sp|P0DMV9|HS71B_HUMAN	HSPA1B	142	155	1.0566e-08	142.38	25877000	2961	2961	0.184128381394692	0.284923742701979	0.284923742701979	0.284923742701979	-0.0363973718365032	0.0859754560629341	0.42147725492226	0.42147725492226	-0.269606651425452	-0.37131072841114	-0.371832658358814	-0.37131072841114	-0.371832658358814	-0.130765780342495	-0.269606651425452	-0.269606651425452
AVLGGLSQTDPR	______________________________	____	sp|Q8NI37|PPTC7_HUMAN	sp|Q8NI37|PPTC7_HUMAN	PPTC7	14	25	5.0236e-08	144.77	111320000	2963;2964	2963	-0.172279239659166	-0.0973141812862113	0.0698504475539801	-0.0701843585039174	-0.0538889683274662	0.00970354010966533	-0.0140646520253586	0.106776664023366	0.204469376453162	0.0421790993106069	-0.216534984746661	-0.0371747221058681	-0.109737731198664	0.155087416151875	-0.0170426517039529	0.128079372229571
AVLHVALR	ERMFNGEKINYTEGRAVLHVALRNRSNTPI	TEGR	sp|P06744|G6PI_HUMAN;CON__Q3ZBD7	sp|P06744|G6PI_HUMAN	GPI	97	104	0.0061444	131.04	8699500	2965	2965	-0.149253985909596	0.0529738921123334	0.112427242460218	0.258756561658196	-0.239453313576565	-0.127654634965844	-0.0840149789407873	-0.20111882365474	0.162595037109886	-0.384021122012327	-0.106271915716718	0.204124005318348	-0.0144775472698449	0.132177617779928	0.111671636507412	0.103920726221131
AVPEAAEER	______________________________	____	sp|P55884|EIF3B_HUMAN	sp|P55884|EIF3B_HUMAN	EIF3B	8	16	0.0021845	137.14	250220000	2977	2977	0.0155946221161422	-0.0304024366236701	0.0417655168490194	-0.084214026535261	-0.190848419315308	-0.179950222397361	-0.196886450780726	0.314261883419408	0.265885346327406	0.225843608728906	-0.0499660059086698	-0.0961451665144573	-0.319603144360428	0.0167061298920597	-0.0138996969659299	0.119038909224288
AVPSPPPASPR	LLLWGGGRGPPAVLAAVPSPPPASPRSQYN	AVLA	sp|O43464|HTRA2_HUMAN	sp|O43464|HTRA2_HUMAN	HTRA2	134	144	8.0155e-06	145.84	362050000	3009;3010;3011;3012;3013;3014	3010	-0.128926161601482	-0.0371587096529856	-0.0140638621446281	-0.057711324452116	-0.207151196211362	-0.181101155637207	-0.0732068911412651	0.135446596644318	0.173823410775081	0.136498218376922	-0.125243465184134	0.0840343119739925	0.0816570318248638	0.0614580611367366	-0.00841549298413631	0.0875400127710796
AVQGPLGSPPKR	PVAMVMPARRTPHVQAVQGPLGSPPKRGPL	PHVQ	sp|Q15149|PLEC_HUMAN	sp|Q15149|PLEC_HUMAN	PLEC	118	129	0.00010766	101.89	57176000	3019;3020	3019	-0.044918402065661	0.0481147482143189	-0.170011671458336	-0.160079550877596	-0.172794443419267	0.0334412303341521	-0.118739263046107	-0.0105774900798787	-0.0487694341045101	0.0714933865015645	-0.0491155503807029	0.0196129095358492	0.029420960283271	0.246875704586448	0.140150463864126	0.113211439848298
AVRPEAEGEEEGR	VISLAEPRLPLQLDDAVRPEAEGEEEGRAT	QLDD	sp|P14868|SYDC_HUMAN	sp|P14868|SYDC_HUMAN	DARS1	159	171	0.0071829	77.078	9534200	3027	3027	0.231938889725116	0.303870346693695	0.560642740861082	0.358642558176643	0.559816680365285	0.567214794512318	0.43879759451038	-0.383258414413261	-0.640576300678293	-0.515072764197959	-0.359324426374312	-0.783427861403767	-0.283596605154404	-0.395111056594984	-0.252744223840543	-0.659557453417856
AVTEQGAELSNEER	AEQAERYDDMATCMKAVTEQGAELSNEERN	TCMK	sp|P27348|1433T_HUMAN	sp|P27348|1433T_HUMAN	YWHAQ	28	41	2.2113e-18	189.3	19270000	3041	3041	0.619078655216075	-0.0355735552626647	-0.346754179560374	-0.346754179560374	0.0103704779976599	-0.216330625035035	0.218924874882523	-0.236905694173106	-0.505504253820332	0.133724794505651	0.66123460050642	0.480271131328301	0.725903468554693	-1.14804679822319	-1.22174094475639	-0.46703568498062
AVTVAPPGAR	AKEAAGKSSGPTSLFAVTVAPPGARQGQQQ	TSLF	sp|Q00839|HNRPU_HUMAN	sp|Q00839|HNRPU_HUMAN	HNRNPU	195	204	0.0001893	124.98	214040000	3054;3055	3054	-0.256835600139762	-0.182394603308459	-0.247803732370813	-0.198991504804503	0.0326877832134935	-0.0716065544104559	-0.0607341900474424	0.0469894946823108	-0.222149778552074	0.183059575821122	0.298141017956421	0.519699141634073	0.0350665501938286	-0.0491442413546624	-0.0037526071500051	-0.0621756707517213
AVTYTEHAKR	TRGVLKVFLENVIRDAVTYTEHAKRKTVTA	VIRD	sp|P62805|H4_HUMAN	sp|P62805|H4_HUMAN	H4C1	70	79	0.00020941	120.68	72974000	3056	3056	0.604288083934244	-0.0576557188762257	0.135496611586514	0.408026904235462	0.82564703474088	0.759585895903461	0.56837547956712	-0.93928764253937	-0.690523989808802	-0.522334441556757	-0.5736430623262	-0.717501779478971	-0.459784957643423	-0.655228684235926	-0.213078686471004	-0.316124275208718
AVVTVPAYFNDSQR	MKEIAEAYLGKTVTNAVVTVPAYFNDSQRQ	TVTN	sp|P11142|HSP7C_HUMAN	sp|P11142|HSP7C_HUMAN	HSPA8	142	155	2.9164e-10	152.4	79286000	3061;3062	3062	0.181989329552734	0.15531420618607	0.354355603198624	0.354355603198624	0.245678640079427	0.480196852985987	0.437383119950494	0.437383119950494	-0.561781305564572	-0.270289408539809	-0.499286595551995	-0.270289408539809	-0.419470035359993	-0.395309628816997	-0.561781305564572	-0.561781305564572
AVYEHWVPR	GDETPEGQRAVQALCAVYEHWVPREKILTT	QALC	sp|O60701|UGDH_HUMAN	sp|O60701|UGDH_HUMAN	UGDH	197	205	0.0022892	135.79	17090000	3071	3071	-0.190595059210186	0.019746066079557	-0.379057140449096	-0.150233436974183	-0.0447525311134821	-0.405352988484161	-0.199529879378804	0.383605413499718	0.266148945934518	0.291877723024836	0.0690998443481154	0.139349930055679	0.0275082348900004	0.0514721924007685	-0.143835469082027	0.00289935766624803
AWGPGLHGGIVGR	FEVQVGPEAGMQKVRAWGPGLHGGIVGRSA	QKVR	sp|O75369|FLNB_HUMAN	sp|O75369|FLNB_HUMAN	FLNB	554	566	1.0989e-09	144.17	19060000	3079	3079	-0.183974486003299	0.201827390680944	-0.147492085014503	0.0602963742515275	-0.0480355965026509	0.0134645545744191	-0.112690413867216	0.103074136748497	-0.0133618310982466	-0.0338818144559441	0.207703431659615	0.0597089647273461	-0.0447026750780216	0.12034110984663	-0.0271373213724057	-0.241267514108004
AWITAPVALR	NKLLPKHPHLVRQKRAWITAPVALREGEDL	RQKR	sp|Q14126|DSG2_HUMAN	sp|Q14126|DSG2_HUMAN	DSG2	50	59	7.0206e-05	149.65	1279400000	3080;3081;3082;3083	3083	-0.217690489520467	-0.311405242197554	-0.291540801301923	-0.28299722820773	-0.247847972320606	-0.146696040207354	-0.133769688059889	0.203996124638051	0.143531964572242	0.234352906048746	0.163537547887065	0.13911989074211	0.072150138364405	0.0855873800251693	0.200867270315413	0.166654567826028
AYGQFIGPHR	GYRVALREKKVVYENAYGQFIGPHRIKATN	VYEN	sp|Q16881|TRXR1_HUMAN	sp|Q16881|TRXR1_HUMAN	TXNRD1	280	289	0.00011704	140.14	12669000	3095	3095	-0.112107752581006	0.11192399455122	0.0816966831325511	0.17374650492189	0.121565439996192	0.124765679821671	0.0693651755962807	-0.289476000560166	0.0815165643695698	-0.249849797316871	0.0814972321477487	-0.160797239395379	-0.156195156466627	-0.0705000491765897	0.0579442753813648	0.028163423933057
AYSALGSQR	SKLLDFCKSKDIVLVAYSALGSQRDKRWVD	IVLV	sp|P42330|AK1C3_HUMAN	sp|P42330|AK1C3_HUMAN	AKR1C3	215	223	0.0023895	134.48	35901000	3101	3101	-0.320752562015557	0.0249999608758521	-0.160955251476513	-0.310113339836571	-0.241553965268211	-0.266171805273695	-0.0583980439651543	0.455595544296339	0.233916338269487	0.429492553985088	0.0396186329578699	0.0654585715143473	-0.0116546981548924	-0.113781598583393	-0.127565380900108	0.0611372017367706
CKAGFAGDDAPR	DDDIAALVVDNGSGMCKAGFAGDDAPRAVF	GSGM	sp|P60709|ACTB_HUMAN;sp|P63267|ACTH_HUMAN;sp|P62736|ACTA_HUMAN;sp|P63261|ACTG_HUMAN;sp|Q6S8J3|POTEE_HUMAN;sp|A5A3E0|POTEF_HUMAN;sp|P0CG38|POTEI_HUMAN;sp|P0CG39|POTEJ_HUMAN	sp|P60709|ACTB_HUMAN	ACTB	17	28	0.003498	82.069	84852000	3112	3112	-0.248634098910663	0.665501064295588	-0.000583604686463659	-0.000583604686463659	-0.372846029734168	-0.126584184675568	-0.220958204500974	-0.220958204500974	-0.356988839409561	0.068379009410295	0.370155118780155	0.068379009410295	0.632714518139188	-0.174090398755468	-0.356988839409561	-0.356988839409561
CLALATHDNPLR	MSVIREWGSGSDTLRCLALATHDNPLRREE	DTLR	sp|P16615|AT2A2_HUMAN	sp|P16615|AT2A2_HUMAN	ATP2A2	560	571	3.5728e-08	150.09	7953500	3113	3113	-0.0994158938849526	-0.0118611636208458	0.0217871140187312	-0.0609797112535383	0.0630331474309948	0.0280216008504227	-0.00305207245449164	-0.322611731902219	0.116906669705183	0.0181196431861969	-0.108918383708012	-0.0151233259859226	0.0874833922666706	0.119177973856929	0.0875125076611948	0.0201981226650315
CSEGVFLLTTTPR	VEFASKPAARKAFERCSEGVFLLTTTPRPV	AFER	sp|P23246|SFPQ_HUMAN	sp|P23246|SFPQ_HUMAN	SFPQ	431	443	3.159e-05	105.65	4536800	3117	3117	0.14558330057142	-0.429701220859537	0.185329878395388	0.0901870752624303	0.265946295585915	0.0595295991264476	-0.0324997851449849	0.188583479216625	0.221024520447424	0.0956808360639146	-1.33322275674223	-0.151647447585465	-0.188840344128587	-0.48363797510855	0.45420875707923	0.129817517995907
DAAHEFTVYR	LPAVLLLVAPPLPAADAAHEFTVYRMQQYD	LPAA	sp|Q969V3|NCLN_HUMAN	sp|Q969V3|NCLN_HUMAN	NCLN	41	50	0.00016979	129.16	25148000	3127	3127	0.117609465632397	0.183909501565123	0.045415725349462	-0.148703815651786	-0.0318471523967804	-0.0252815351892466	-0.0850708315100915	0.0126683840057616	0.0213086502380625	-0.00127547461370648	0.242626839693339	0.076484108711999	-0.0582359108824362	-0.114604489027178	-0.136506152786212	-0.172453432415091
DAFVTGEWGR	LKAKGVQVVACLSVNDAFVTGEWGRAHKAE	LSVN	sp|P30044|PRDX5_HUMAN	sp|P30044|PRDX5_HUMAN	PRDX5	130	139	0.0011221	107.21	9745400	3131	3131	0.0693534402118095	0.316277670687274	0.126739915041259	0.360541459440336	0.252429197631422	0.300378311717485	0.190992448322087	-0.334574384538298	-0.260960106406539	-0.357056991357609	-0.170012791663976	-0.365431712582371	-0.0679405196052232	-0.142813646796173	-0.300561984146401	0.0294428453908989
DAGEFVDLYVPR	______________________________	____	sp|P63220|RS21_HUMAN	sp|P63220|RS21_HUMAN	RPS21	4	15	4.0671e-08	148.28	48862000	3132;3133	3133	0.0473212717138077	0.223564694910652	0.143293535015183	0.330114733201196	0.322191321537041	0.515819121701545	0.501900478366795	-0.583486982103811	-0.287408803051187	-0.17134565781665	-0.299724870020342	-0.313154333706425	0.00101320758837693	-0.404365412927403	-0.298138515373083	-0.358829053153693
DALSQLMNGPIR	HLVCLCQRHVRHLQRDALSQLMNGPIRKKL	HLQR	sp|Q9HB40|RISC_HUMAN	sp|Q9HB40|RISC_HUMAN	SCPEP1	307	318	9.7799e-10	170.52	220440000	3145;3146;3147;3148;3149	3149	-0.124052331851033	-0.2713659869064	-0.166497736425402	-0.144962475236733	-0.111905760694708	-0.235782252418719	-0.197017191181233	0.758990144957229	0.0893830556166217	-0.211128683179519	-0.180017595882723	0.19038478752783	0.143778550136644	0.015834656043777	-0.100213965306641	0.162136970734654
DAPEEEDHVLVLR	RRALLCLAVAALVRADAPEEEDHVLVLRKS	LVRA	sp|P07237|PDIA1_HUMAN	sp|P07237|PDIA1_HUMAN	P4HB	18	30	1.7271e-49	274	35030000000	3150;3151;3152;3153;3154;3155;3156;3157;3158;3159;3160;3161;3162;3163	3150	0.0487315560866435	0.0245738383996134	0.00312245490004729	0.0239106415170129	-0.0198346946270244	0.0880312648834565	0.00248678975248636	-0.157501456629192	-0.14522284316442	-0.054917215746311	0.00647924497918864	0.0184406708457178	0.069711566959305	0.0635582211382308	-0.000404505057807514	0.00504067945689673
DASDGTVR	______________________________	____	sp|P31942|HNRH3_HUMAN	sp|P31942|HNRH3_HUMAN	HNRNPH3	12	19	0.017277	101.28	18454000	3164	3164	0.195360820439397	0.330697421992932	0.224201882882925	0.138191151933716	0.489471448914269	0.671066290344658	0.419152035854142	-0.451428470458046	-0.46048232286926	-0.378437295097617	-0.451916127530291	-0.547274950852376	-0.501032479909784	-0.0688629506655366	-0.322176295039627	-0.163551101153301
DAVTYTEHAKR	ETRGVLKVFLENVIRDAVTYTEHAKRKTVT	NVIR	sp|P62805|H4_HUMAN	sp|P62805|H4_HUMAN	H4C1	69	79	1.7932e-05	125.22	125790000	3166	3166	0.111924929651288	-0.30329247084556	-0.30329247084556	-0.30329247084556	0.111924929651288	-0.0419974746183503	-0.324760999271914	-0.324760999271914	0.155306023003108	0.155306023003108	-0.0152658431652193	0.155306023003108	-0.0152658431652193	0.230353321540648	0.230353321540648	0.230353321540648
DDDEEDVGKR	EAESDSSDTEEKDDDDDDEEDVGKREFVED	KDDD	sp|Q9BXY0|MAK16_HUMAN	sp|Q9BXY0|MAK16_HUMAN	MAK16	209	218	0.0067361	90.05	26309000	3176	3176	0.796338670781901	0.334267590351128	0.37717035658314	0.403172608610834	0.494509662703183	0.73176342234932	0.185480346987151	-1.26283488079939	-0.504890809445464	-1.01836899138361	-0.627496809766495	-1.00615788912394	-0.369913459696449	-0.124385782189652	-0.0998273831274241	-0.340046852382159
DDEELDETLSER	PKGDAEKPEEELEEDDDEELDETLSERLWG	LEED	sp|Q9NS69|TOM22_HUMAN	sp|Q9NS69|TOM22_HUMAN	TOMM22	36	47	0.0039418	79.974	11039000	3181	3181	0.147617817877041	0.192362180611057	0.35230100680424	0.477163898841077	0.223893275775984	0.327851067031354	0.605865341567657	-0.65177586588266	-0.235848833740297	-0.556381825201976	-0.192693442168874	-0.4320219649954	-0.236494908355074	-0.381345028655564	-0.252953336489489	-0.154360555604573
DDEGGAERGEAGDLR	VEVLKATEMVEVGADDDEGGAERGEAGDLR	VGAD	sp|Q6NZI2|CAVN1_HUMAN	sp|Q6NZI2|CAVN1_HUMAN	CAVIN1	348	362	0.010296	73.887	11239000	3184	3184	0.343913041269202	0.302483590529921	0.366362721736136	0.366362721736136	0.61721418103528	0.755986730615613	0.690046104197452	-0.828061871424349	-0.828061871424349	-0.828061871424349	-1.33902256428067	-0.924353658474591	-0.457976449639812	-0.413262116165069	-0.0851103808446718	0.0698493036548176
DDGSDRDSDR	DSEEEETNRDSQSEKDDGSDRDSDREQDEK	QSEK	sp|Q9UGP8|SEC63_HUMAN	sp|Q9UGP8|SEC63_HUMAN	SEC63	590	599	0.0090935	86.011	613060000	3238;3239;3240;3241;3242;3243;3244	3239	0.193160131347621	0.165637436434089	0.616826721832943	-0.322535215762559	0.475883878841046	0.539739601485933	0.379451507752757	-0.329048012723802	-0.914544526202711	-0.345466804938376	-0.313106654958598	-0.299033651857494	-0.482598190698773	-0.180686203328928	-0.0254878082486985	-0.0819261899135629
DEEDEEELGEEER	EEEEDEEGYNDGEVDDEEDEEELGEEERGQ	GEVD	sp|P39687|AN32A_HUMAN	sp|P39687|AN32A_HUMAN	ANP32A	221	233	1.9846e-23	215.46	35359000	3280	3280	0.344264837079528	0.344264837079528	0.344264837079528	0.344264837079528	0.344264837079528	0.531975384191964	0.339141128912752	0.339141128912752	0.339141128912752	0.339141128912752	-1.0173675273409	-1.0173675273409	-1.0173675273409	-0.849865981393253	-0.849865981393253	-0.849865981393253
DEEESEEAKR	TDSKDDDDIDLFGSDDEEESEEAKRLREER	FGSD	sp|P24534|EF1B_HUMAN	sp|P24534|EF1B_HUMAN	EEF1B2	108	117	0.0018511	99.752	210090000	3288	3288	0.564406061763123	0.479611245294113	0.707774165387506	0.757415516656789	0.788762221888739	0.588843199572608	0.490390103419803	-1.64666388652264	-1.46133058217049	-1.56493893447133	-0.765733932810296	-0.683815544227558	-0.548669061082505	-0.414658736093381	-0.459489634504649	-0.368913500236768
DEELDETLSER	KGDAEKPEEELEEDDDEELDETLSERLWGL	EEDD	sp|Q9NS69|TOM22_HUMAN	sp|Q9NS69|TOM22_HUMAN	TOMM22	37	47	1.9835e-05	121.6	21811000	3289	3289	0.175218308968019	0.367550875435299	0.188513701151081	0.374925687591411	0.507344612647351	0.14963942916284	0.296976432972764	0.117332717932492	-0.793958656443237	-0.400985924544637	-0.83104901146364	-0.22699662611169	-0.233366771652447	0.0240599431260174	-0.421050920342785	-0.0964260639191266
DEGEEGEEDEGEDD	DEEGDEDEGEEDEDDDEGEEGEEDEGEDD_	DEDD	sp|Q01105|SET_HUMAN;sp|P0DME0|SETLP_HUMAN	sp|Q01105|SET_HUMAN	SET	277	290	1.2896e-08	140.11	10040000	3291	3291	0.666912163017538	0.709674178093443	0.895708054371868	0.895708054371868	1.23782706190229	0.344355058253576	0.0878326275827369	-2.59014820346641	-2.59014820346641	-2.59014820346641	-1.45716917069348	-1.45716917069348	-1.45716917069348	-0.0958339915945647	-0.483509946366357	0.167702972980631
DENEHQLSLR	CELKADKDYHFKVDNDENEHQLSLRTVSLG	KVDN	sp|P06748|NPM_HUMAN	sp|P06748|NPM_HUMAN	NPM1	36	45	1.8032e-10	199.68	356680000	3294	3294	0.221506805950354	0.313823409685434	0.24930442894336	0.503337010841566	0.755528954528997	0.564208775310298	0.63056707796132	-0.849823836902414	-0.802366533995278	-0.848463477168282	-0.208851443222655	-0.530915920340042	-0.59965487627748	-0.191013567259354	-0.450865839446328	-0.393185552984539
DEPPPLPR	IVRGDQPAASGDSDDDEPPPLPRLKRRDFT	DSDD	sp|O00264|PGRC1_HUMAN	sp|O00264|PGRC1_HUMAN	PGRMC1	60	67	0.014946	104.45	12383000	3295	3295	0.246936149017338	0.333097178575927	0.198470036341439	0.174273272508682	0.367505074837466	0.2508097702496	0.320014036995795	-0.363829500242396	-0.222344503625986	-0.186826907448273	-0.126289797578118	-0.397572517191767	-0.365911920624041	-0.373867311623541	-0.0288788041079122	-0.262935540012004
DESSDPGPQHR	GNVLALLLFVHYSNGDESSDPGPQHRAQGP	YSNG	sp|Q9NXG6|P4HTM_HUMAN	sp|Q9NXG6|P4HTM_HUMAN	P4HTM	88	98	1.7537e-05	125.97	85541000	3296	3296	-0.328997153016928	-0.356837544703532	0.0355025692344789	-0.106821271307518	-0.305146495340125	-0.0190308043158245	0.165051800530519	0.0496785235916561	-0.634285382097031	0.324759275649236	-0.0319538325058107	0.458916720565675	0.14057945775312	0.249433783411048	-0.778988927715327	0.479035335193284
DFLIPVQTQHPIR	AFYQLIHQGTKMIPCDFLIPVQTQHPIRKG	MIPC	sp|P06744|G6PI_HUMAN	sp|P06744|G6PI_HUMAN	GPI	405	417	7.9816e-10	146.5	27350000	3307	3307	-0.387215353724116	-0.0922092451799646	-0.115376607844971	-0.115376607844971	-0.233459909953619	-0.172760322978681	0.236136284810047	0.236136284810047	-0.0611378217775828	0.119395525195407	0.0416306795740133	0.119395525195407	0.0269515828175238	0.335034479481431	-0.0611378217775828	-0.0611378217775828
DGADEIQR	PAVVVLKPDGDVLTRDGADEIQRLGTACFA	VLTR	sp|Q96CM4|NXNL1_HUMAN	sp|Q96CM4|NXNL1_HUMAN	NXNL1	136	143	0.0061355	133.81	319390000	3312;3313;3314	3312	0.367933015313433	0.272633410204244	0.415634611620686	0.528105448658698	0.684917174148373	0.623167179767736	0.618560647902129	-0.687610703885622	-0.72908164905116	-0.781627669865385	-0.789892672481774	-0.625228324521833	-0.650284650323632	-0.267188935035046	-0.420792022798799	-0.331567938900891
DGASSSTANVEDVHAR	EDFIATYQANYGFSNDGASSSTANVEDVHA	GFSN	sp|O43719|HTSF1_HUMAN	sp|O43719|HTSF1_HUMAN	HTATSF1	80	95	2.7948e-07	138.73	11035000	3315	3315	-0.272555400724338	-0.272555400724338	-0.272555400724338	-0.272555400724338	-0.272555400724338	0.0292869661212717	0.243811527326444	0.243811527326444	0.243811527326444	0.243811527326444	0.139794060630071	0.139794060630071	0.139794060630071	-0.100297545335468	-0.100297545335468	-0.100297545335468
DGVGGDPAVALPHR	LFCALLLSLGRFVRGDGVGGDPAVALPHRR	FVRG	sp|P49257|LMAN1_HUMAN	sp|P49257|LMAN1_HUMAN	LMAN1	31	44	4.4359e-15	175.86	4914400000	3328;3329;3330;3331;3332;3333;3334;3335	3333	-0.0281020091217057	0.0645732768319358	-0.104352275520247	-0.0486886920567459	-0.109210645025915	-0.0301978235039838	-0.155340334769621	0.156663342122033	-0.0443203413322725	0.0303838672064259	0.0391414237044635	-0.00385916207680337	0.0335455795811634	0.101952147786697	-0.0217091938836484	0.0837845752138024
DGVGGDPAVALPHRR	LFCALLLSLGRFVRGDGVGGDPAVALPHRR	FVRG	sp|P49257|LMAN1_HUMAN	sp|P49257|LMAN1_HUMAN	LMAN1	31	45	2.9077e-07	134.21	923930000	3336;3337;3338;3339	3338	-0.126163871967147	0.0908030923657323	-0.0919014335661738	0.0497945321204355	-0.0792843521336859	-0.232456385276353	-0.0113760716787009	0.0896924259299694	0.00850155000891393	-0.169399041450105	-0.0434536543733559	-0.0206726950956756	0.242973480362733	0.143685604736193	-0.00131524822594874	0.0743713291583683
DGYDYDGYR	EFEDPRDAEDAVYGRDGYDYDGYRLRVEFP	VYGR	sp|Q07955|SRSF1_HUMAN	sp|Q07955|SRSF1_HUMAN	SRSF1	75	83	0.0022861	135.83	36543000	3340	3340	0.0635467200251277	-0.103176808290926	-0.137053893411505	-0.00143272252683261	-0.150952176688185	-0.210537122665385	-0.423455401088418	-0.672809224202948	-0.249116770836223	-0.345566012019958	0.160138425827496	0.397633014205999	0.364886410956983	0.284517163070506	0.378990496815868	0.148543591273239
DHPHTAAYLQELGR	AQACHAATAALHTHRDHPHTAAYLQELGRM	HTHR	sp|Q6GMV3|PTRD1_HUMAN	sp|Q6GMV3|PTRD1_HUMAN	PTRHD1	64	77	1.0108e-08	142.83	12065000	3342	3342	-0.0923131737188692	-0.0923131737188692	-0.0923131737188692	-0.0923131737188692	-0.0923131737188692	-0.361925423740177	-0.257661073457839	-0.257661073457839	-0.257661073457839	-0.257661073457839	0.255402284923473	0.255402284923473	0.255402284923473	0.265040636379757	0.265040636379757	0.265040636379757
DIDDGFRR	DEIEANLEEFDISEDDIDDGFRRLFAQLAG	ISED	sp|P17655|CAN2_HUMAN	sp|P17655|CAN2_HUMAN	CAPN2	529	536	0.0061816	119.41	20404000	3345	3345	0.381564586729876	0.446030818490724	0.412329926355228	0.24606050425773	0.538075496575379	0.482665533402001	0.278303188933398	-0.44972944092055	-0.644744211414368	-0.920877712463867	-0.389054322445538	-0.589589893064663	-0.172446388100857	-0.269606124217623	-0.190016850229957	-0.261149947625894
DIGPYQSGR	AVGSASEYDYVSFQSDIGPYQSGRFYTKPP	SFQS	sp|Q8N474|SFRP1_HUMAN	sp|Q8N474|SFRP1_HUMAN	SFRP1	42	50	0.0020863	138.4	83576000	3347	3347	-0.418292965467487	-1.2557087375015	-1.20394327146229	-1.24321745805052	0.225065182725455	0.515514661118506	0.523828374199889	-0.470339784542524	-0.185139630419699	-0.140866728070008	0.339507484311604	0.158087324862268	0.469020567511283	0.310231513432154	0.380942864571402	0.169352536855046
DIPAMLPAAR	TLEGPNIPPIQRVPRDIPAMLPAARLPTTV	RVPR	sp|Q9GZM5|YIPF3_HUMAN	sp|Q9GZM5|YIPF3_HUMAN	YIPF3	321	330	0.01073	83.206	12055000	3350	3350	-0.118760966464953	-0.158859156016072	-0.288874185832186	-0.15453426805088	0.228799287474446	0.076314174180736	0.041151959553973	0.140992994442341	0.17930003965006	0.0240691439467769	-0.0316241946540838	-0.0610210767691884	0.0280818499647965	-0.0249495431909813	-0.164443747381775	0.173385997706008
DLAFIPPFIR	LRLFLLQGILRLLWGDLAFIPPFIRMSGPA	LLWG	sp|Q96GX1|TECT2_HUMAN	sp|Q96GX1|TECT2_HUMAN	TCTN2	26	35	0.0042547	94.302	5086000	3364	3364	-0.639228345019731	-0.137539756751443	-0.819819991116033	-0.512892525614066	-0.357862792644308	0.269367097911919	-0.264591367525001	0.662405055771123	0.418942097997392	0.209870993256401	0.140165347897672	-0.111024062361049	-0.117878114395284	0.0985579092207159	0.253581381505255	0.104194201751321
DLAPPEWDWR	RKEPGNKMKQAKSVGDLAPPEWDWRSKGAV	KSVG	sp|Q9UBX1|CATF_HUMAN	sp|Q9UBX1|CATF_HUMAN	CTSF	269	278	0.0046361	93.649	9305500	3365	3365	0.063364676531768	-0.292647723925307	-0.14377222479285	-0.278781223825106	-0.0964503964006558	-0.0360544969758253	0.0309649019065355	0.224623383460265	-0.0975718576023056	-7.11902725009204e-05	0.239833891579824	0.172842474393447	0.0187100364272725	-0.139910439808915	0.0550769709999631	0.145626912294874
DLAVVDVR	APELKTGISDVFAKNDLAVVDVRIGMTRKF	FAKN	sp|P19338|NUCL_HUMAN	sp|P19338|NUCL_HUMAN	NCL	335	342	0.0095171	111.82	19896000	3366	3366	0.13050948408604	0.0558054552248879	0.335274177986859	0.224835849127284	0.497122620025549	0.445677731870976	0.318875734099544	-0.509970084620565	-0.279315730774034	-0.43422349466932	-0.36538383726559	-0.339662352350594	-0.232216130746753	-0.0127753492875684	-0.281993785407035	-0.124772808075232
DLGTEYVHR	LQSCVKPLKYAIAVNDLGTEYVHRYVGKEP	IAVN	sp|O94925|GLSK_HUMAN	sp|O94925|GLSK_HUMAN	GLS	299	307	0.0022953	135.71	10477000	3369	3369	0.20371685609003	0.326093333872877	0.173514584400072	0.285549017774548	0.0690659455923194	-0.0275599359556584	-0.034525495478478	-0.36656272658668	-0.157013774364478	-0.412560476108517	-0.217569269210324	-0.192916783353636	-0.0365868260154811	0.0646144774500719	0.104891848375658	-0.0192344009514742
DLLVDLDHQR	DKLEKTKTRLQQELDDLLVDLDHQRQSACN	QELD	sp|P35579|MYH9_HUMAN	sp|P35579|MYH9_HUMAN	MYH9	1424	1433	3.7593e-06	169.93	17621000	3373	3373	0.122641951911889	0.318001790689454	0.135481464511721	0.332380149060827	0.516029259727971	0.347559438355789	0.432083789861025	-0.363651946400374	-0.42000157393633	-0.327557755633876	-0.370510925329852	-0.46003932975296	-0.174090636444203	-0.189463084938294	-0.41269713143104	-0.121757249880713
DLPKSWDWR	GRSTYPRPHEYLSPADLPKSWDWRNVDGVN	LSPA	sp|Q9UBR2|CATZ_HUMAN	sp|Q9UBR2|CATZ_HUMAN	CTSZ	61	69	0.0081726	100.88	385250000	3374	3374	-0.0798117159036425	-0.0659469952416478	0.0454194909697211	0.0436814403029118	-0.134788274693994	-0.0683149505808177	-0.0185761029496811	0.116044966883449	0.0316503627926579	0.12672623399556	-0.132586664779995	0.0211626596241014	0.129862501923721	-0.0284380053918237	-0.088967585378841	0.0627078640912209
DLPLNVSR	MPKYLNFVKGVVDSDDLPLNVSRETLQQHK	VDSD	sp|P14625|ENPL_HUMAN	sp|P14625|ENPL_HUMAN	HSP90B1	441	448	0.006185	118.33	62587000	3375	3375	0.356000480680425	0.149038517507905	0.376165245436298	0.24677104511182	0.525909772136751	0.357783368390306	0.245395999994619	-0.483108895033988	-0.523685476871897	-0.367482034211099	-0.174935651390794	-0.176788378181288	-0.238968605521209	-0.259752913076924	-0.307607537150669	-0.371561383874459
DLSPTTVMSEGAR	VAGQDAVIVLLGTRNDLSPTTVMSEGARNI	GTRN	sp|P30043|BLVRB_HUMAN	sp|P30043|BLVRB_HUMAN	BLVRB	80	92	4.6625e-05	100.48	8302900	3376	3376	0.120787195847059	-0.131866277595868	0.292582587520022	0.0594583133758809	0.331177073494524	0.572616567285457	0.45760143504465	-0.29610264800547	-0.472667838474439	-0.118028259999917	-0.22808951085186	-0.117719023571082	-0.131686679626134	-0.206334571151194	-0.305462405390393	-0.332818147669211
DLTVTNPKR	WQKFTASAGIQVVGDDLTVTNPKRIAKAVN	VVGD	sp|P06733|ENOA_HUMAN;sp|P09104|ENOG_HUMAN;sp|P13929|ENOB_HUMAN	sp|P06733|ENOA_HUMAN	ENO1	319	327	0.0093106	98.044	278920000	3378	3378	0.216081400735278	0.290299842758449	0.37179548792383	0.339537267215974	0.374407999499897	0.472502940481807	0.331488255946843	-0.582426605414266	-0.450700825365535	-0.372085395696681	-0.493030390328861	-0.391967399456535	-0.10603715729409	-0.302250177155706	-0.21672479677173	-0.203181009449594
DLYDAGVKR	DGSVIDYELIDQDARDLYDAGVKRKGTDVP	QDAR	sp|P07355|ANXA2_HUMAN;sp|A6NMY6|AXA2L_HUMAN	sp|P07355|ANXA2_HUMAN	ANXA2	197	205	0.0086071	99.688	145180000	3379	3379	-0.0847506972245347	0.11047630980091	0.0630347100525181	0.0491513422108531	-0.130033124720772	-0.126653467784368	-0.0956780806069289	-0.132397397438925	-0.227809720061084	-0.0919735995797888	0.0578387182154119	0.106183575385979	-0.00168744560073449	0.110733967104385	0.189816965336887	0.12639389911328
DMNLSESLLR	GVIESNWNEIVDSFDDMNLSESLLRGIYAY	DSFD	sp|P60842|IF4A1_HUMAN	sp|P60842|IF4A1_HUMAN	EIF4A1	36	45	9.8231e-05	143.96	57521000	3382	3382	0.309380418686481	0.423199920955602	0.379575508019011	0.227115624149639	0.42336603621302	0.516934744980511	0.421396526966052	-0.142398415417304	-0.509429052570458	-0.710275821908861	-0.402051803038815	-0.581439875568546	-0.458401925334807	-0.367347425226036	-0.326287395767794	-0.165031607140726
DMTPPVNPSR	ILVDQSVVNSGNLLNDMTPPVNPSREIEDP	NLLN	sp|P27824|CALX_HUMAN	sp|P27824|CALX_HUMAN	CANX	265	274	0.012199	80.688	21731000	3384	3384	0.0987601986635044	0.0972023942703209	0.0754713485718069	0.100785626629402	0.372923788680296	0.135858155489442	0.255494751635841	-0.31294577405911	-0.116105634072924	-0.0476882517805877	-0.274133264507432	-0.300886378562832	-0.104206838064869	-0.0427754390512433	-0.000404490626195936	-0.134092215143941
DNADSSPVVDKR	VDEPLIHATTYIPLMDNADSSPVVDKREVI	IPLM	sp|Q86UP2|KTN1_HUMAN	sp|Q86UP2|KTN1_HUMAN	KTN1	238	249	2.0738e-07	132.31	30970000	3385	3385	0.683993870898568	0.683993870898568	0.683993870898568	0.683993870898568	0.683993870898568	-0.778060288962841	-0.488672853247703	-0.488672853247703	-0.488672853247703	-0.488672853247703	-0.0956195362796469	-0.0956195362796469	-0.0956195362796469	-0.797854850015583	-0.797854850015583	-0.797854850015583
DNFSTIVAAVEEGR	GTAVAKTASEMVLADDNFSTIVAAVEEGRA	VLAD	sp|P16615|AT2A2_HUMAN;sp|O14983|AT2A1_HUMAN	sp|P16615|AT2A2_HUMAN	ATP2A2	737	750	0.014145	71.98	3244000	3387	3387	0.884604768041763	0.411037758998747	0.645882498915668	0.0946000709863436	0.183922599601944	0.183922599601944	0.635239546060343	-0.94419762443764	-1.80195399774226	-1.63626728821911	-1.74917031591617	-0.566464072149708	0.03449361930857	0.0557885475536819	0.0557885475536819	0.217249862466089
DNIQGITKPAIR	GLGKGGAKRHRKVLRDNIQGITKPAIRRLA	KVLR	sp|P62805|H4_HUMAN	sp|P62805|H4_HUMAN	H4C1	25	36	5.6716e-08	142.39	1375600000	3389;3390;3391	3389	0.0697790957180388	0.0697790957180388	0.0697790957180388	0.0697790957180388	0.0697790957180388	-0.13784844258764	-0.173803068115705	-0.173803068115705	-0.173803068115705	-0.173803068115705	0.0697790957180388	0.0697790957180388	0.0697790957180388	0.0697790957180388	0.0697790957180388	0.0697790957180388
DNSSAIQGKEVR	STQESSNPNNVLKFCDNSSAIQGKEVRFLR	LKFC	sp|O15067|PUR4_HUMAN	sp|O15067|PUR4_HUMAN	PFAS	271	282	0.017603	72.937	10002000	3392	3392	-0.167253443219965	-0.167253443219965	-0.167253443219965	-0.167253443219965	-0.167253443219965	-0.256692066209743	0.0107193763969684	0.0107193763969684	0.0107193763969684	0.0107193763969684	0.180693294306511	0.180693294306511	0.180693294306511	0.128819745901476	0.128819745901476	0.128819745901476
DPNETNEIANANSR	LASSVLRCGKKKVWLDPNETNEIANANSRQ	KVWL	sp|P84098|RL19_HUMAN	sp|P84098|RL19_HUMAN	RPL19	25	38	3.7632e-13	167.55	29961000	3401;3402	3401	-0.278317802163187	0.0851218359379683	0.0761610032058306	0.0761610032058306	-0.391064834759732	0.238109251164858	0.1402123844254	0.11805911429048	0.312674753512623	0.14743009781934	0.0323676168459994	-0.396110835417446	0.0512901522484138	-0.383871010267546	-0.100224578401283	0.013277146681597
DPVAAETAAQGPTPR	______________________________	____	sp|O60427|FADS1_HUMAN	sp|O60427|FADS1_HUMAN	FADS1	4	18	2.2679e-18	184.51	112540000	3409	3409	0.149040967902342	0.0981312277393308	0.254486023513108	-0.395821074091024	-0.0552821557572359	-0.139674025645347	0.193805830986383	-0.0453855637158462	-0.167870285475455	-0.04867965926335	-0.217898600367365	-0.136128358234049	0.0104896915795758	0.0119956063443256	0.184099718773478	0.145834363055342
DQSENVDR	GVWGVRTMQARGFGSDQSENVDRGAGSIRE	GFGS	sp|Q9UII2|ATIF1_HUMAN	sp|Q9UII2|ATIF1_HUMAN	ATP5IF1	28	35	0.0081862	113.62	9873500	3418	3418	-0.0917221993613492	-0.184474368405155	-0.0991808306699704	0.285496691462447	0.166603949444706	0.197056949359959	0.0135915129801378	-0.107884251485866	-0.135326913186584	0.37740623916634	0.117269873870803	0.118538186605442	0.086072371240049	-0.290067618205855	-0.112301058526268	-0.64652364276965
DQWDALGSLTHSR	YYDSHNVNTRCQKICDQWDALGSLTHSRRE	QKIC	sp|O43707|ACTN4_HUMAN	sp|O43707|ACTN4_HUMAN	ACTN4	500	512	4.7685e-05	100.11	18732000	3420	3420	0.0313186485975483	-0.228876779850574	0.393458901909692	0.0996980950671292	0.0332570248804372	-0.0842477754911957	0.0184065993502936	0.200072875107558	0.244652791520892	-0.372291718154913	0.0883126488797566	0.189776092706213	-0.332622484486818	-0.448088833803229	0.0618336076868675	-0.185238841124883
DSDEDMSNFDR	NWLSVDFNNWKDWEDDSDEDMSNFDRFSEM	DWED	sp|Q15185|TEBP_HUMAN	sp|Q15185|TEBP_HUMAN	PTGES3	112	122	0.00031992	101.38	10827000	3424	3424	0.843379710068491	0.544740557839125	0.597083192715816	0.531330203774359	0.661850788088416	0.586887503414183	0.539845735190256	-0.986406580616555	-0.699170545155014	-0.838301790420802	-0.495750883324881	-0.846538550411958	-0.900976205324342	-0.568056966855423	-0.618721644614599	-1.16948935378296
DSHEPTYGIY	RFPHRQPLRYLDRYRDSHEPTYGIY_____	DRYR	sp|Q96DV4|RM38_HUMAN	sp|Q96DV4|RM38_HUMAN	MRPL38	371	380	0.0016661	101.64	14085000	3430	3430	0.225964707157334	0.156055031322826	-0.201075428896969	0.0570276185812774	-0.0189289331628642	-0.119426855422892	-0.347526473218384	-0.0846242274842283	-0.342122907646828	0.178068472637676	-0.211734361117837	0.121271589695967	0.0539005320598887	0.0919910993553349	0.213345093789137	0.0493284912407668
DSQDGSSYR	RMGPSGGEGMEPERRDSQDGSSYRRPLEQQ	PERR	sp|Q14847|LASP1_HUMAN	sp|Q14847|LASP1_HUMAN	LASP1	145	153	0.0071988	103.55	18851000	3433	3433	-0.145390811024295	-0.0254820999159144	0.0917983942960547	0.0354695924457275	-0.513587378823232	-0.0399268747234779	-0.387067655880461	-0.586434761437045	-0.232001685290704	-1.05285982011299	0.166479862829763	0.167134251951244	0.277690635104047	0.037094024038137	0.782030258193329	0.467258119489124
DSQIEADFR	______________________________	____	sp|P11387|TOP1_HUMAN	sp|P11387|TOP1_HUMAN	TOP1	9	17	0.0062308	106.2	28881000	3434	3434	0.0699447730918644	0.105011666859326	0.0830053165233726	0.00062464672882579	0.213766926771804	0.111564813530162	0.0496720122792584	-0.311138529898979	-0.155927018611361	-0.199559172268066	0.0116567723269234	-0.085718461556625	0.146158870225307	0.0457071753953112	-0.0544702396754714	-0.130582814729209
DSYDSYATHNE	QSGGYSDRSSGGSYRDSYDSYATHNE____	GSYR	sp|Q14011|CIRBP_HUMAN	sp|Q14011|CIRBP_HUMAN	CIRBP	162	172	0.00013115	110.87	6143700	3438	3438	0.338794537285255	0.149010612932085	0.292231253810105	-0.241588452634975	0.162926764460877	-0.147449673111793	-0.00168221941252705	-0.597746155414769	-0.259091360045871	-0.292316887454692	-0.197744185483525	-0.255997341812367	0.0410422511825195	0.287176314736756	0.198426076815799	0.158398470203825
DTEEHHLR	AHVTVKKLFVGGIKEDTEEHHLRDYFEEYG	GIKE	sp|P09651|ROA1_HUMAN;sp|P22626|ROA2_HUMAN;sp|Q32P51|RA1L2_HUMAN	sp|P22626|ROA2_HUMAN	HNRNPA2B1	122	129	0.0094203	111.95	3669900	3440	3440	0.106448242457318	-0.0965862190204615	-0.183087704472551	-0.721615805627371	0.332504719855357	0.135428949650554	-0.0715171688869511	-0.0134804446164481	-0.174059067095525	0.200383035075867	-0.311612177366659	-0.0314167673361283	0.0624248634416521	-0.01889104586762	0.313979985350871	0.146790190149654
DTFADSLR	LAYFTDSKNTGRQLKDTFADSLRYVNKILN	RQLK	sp|Q3T906|GNPTA_HUMAN	sp|Q3T906|GNPTA_HUMAN	GNPTAB	929	936	0.0014861	160.52	96888000	3441	3441	0.00892989987249918	-0.188206197763834	-0.0163733031285177	0.0246637929853705	-0.102667028713379	-0.0925635005394568	-0.203400963237235	0.056335382493959	-0.0269952651961242	-0.0472443168362943	0.0471915040399399	0.0549404198717867	0.190960103314529	0.0584491679407206	0.0496320551814409	0.128910544195067
DTFSALTSVAR	LALGTGDPERAAARGDTFSALTSVARALAP	AARG	sp|Q7Z4N8|P4HA3_HUMAN	sp|Q7Z4N8|P4HA3_HUMAN	P4HA3	29	39	1.3901e-05	132.88	14087000	3442	3442	0.0118523022124033	0.166779695978472	0.229936747588327	0.169444290796779	-0.0242925654912085	-0.0906623569542458	0.1541152537043	-0.340143218978869	8.60724223818418e-05	0.141045458545557	-0.674494520573454	-0.319844203390142	-0.523224227874564	0.236808450072761	0.166707276188247	0.28632843798763
DTINVHLR	AIHSEGQWVTLPAPLDTINVHLRAGYIIPL	PAPL	sp|P10253|LYAG_HUMAN	sp|P10253|LYAG_HUMAN	GAA	812	819	0.0050627	139.97	47542000	3512	3512	-0.427677006818265	-0.107544121226168	-0.276849040360769	-0.200960120649192	-0.19238271594423	-0.463165081435487	-0.418912811719619	-0.0324294478084054	-0.0916857288116245	-0.001727426905588	0.480414985268193	0.131969761749786	0.297751808424713	0.402184066882349	0.0721828328277202	0.352189370418674
DVVVIPAGVPR	GYLGPEQLPDCLKGCDVVVIPAGVPRKPGM	LKGC	sp|P40926|MDHM_HUMAN	sp|P40926|MDHM_HUMAN	MDH2	94	104	1.5021e-05	130.75	15747000	3524	3524	-0.243536174630226	-0.306016522254468	-0.0563515494198458	0.0105812291508569	-0.294280689187564	0.0449731720382111	0.0785181902535119	0.253876395694707	0.163117721564628	-0.0260320140752638	-0.130404785554439	-0.104699359106675	0.0110950297488669	0.0137754229289371	0.317425983922827	0.101788888506899
DYGVLLEGSGLALR	MNIALLSDLTKQISRDYGVLLEGSGLALRG	QISR	sp|P30048|PRDX3_HUMAN	sp|P30048|PRDX3_HUMAN	PRDX3	171	184	0.00023979	96.464	6185200	3536	3536	0.141323278126138	0.183975857945914	0.219909649098885	-0.237816809803336	-0.81958256030942	0.265243134992127	-0.615412081525719	-0.356598088267571	0.341402138908828	0.260526599678609	0.131910413338893	0.309411568648273	0.105802487022578	-0.394262478945551	-0.163256846495358	0.0234203927392971
EAAAAALSVR	LLLWLPPLATLPVRGEAAAAALSVRRCKAL	PVRG	sp|A6NFY4|NEMP2_HUMAN	sp|A6NFY4|NEMP2_HUMAN	NEMP2	25	34	0.01196	81.099	13150000	3540	3540	-0.0265208792661224	0.105111356877215	0.105111356877215	0.105111356877215	-0.107425954581612	0.184358580571643	-0.430617370110895	-0.430617370110895	0.0694715524531061	0.0504513053206691	-0.0484435714513022	0.0504513053206691	-0.0484435714513022	0.124205713079641	0.0694715524531061	0.0694715524531061
EADEMLSR	RRYLSPKYIKMFVLDEADEMLSRGFKDQIY	FVLD	sp|P60842|IF4A1_HUMAN;sp|Q14240|IF4A2_HUMAN	sp|P60842|IF4A1_HUMAN	EIF4A1	183	190	0.0084561	113.26	41922000	3543	3543	0.392342629453378	0.294633219403331	0.43669162366922	0.327170380735063	0.448942566893746	0.510394512972747	0.408790590124057	-0.33719807193602	-0.539442665341512	-0.47005792907225	-0.608745339667349	-0.427009243216532	-0.389603747378622	-0.341630486594217	-0.249555128033559	-0.432370939870363
EAGLETESPVR	HLLLLLLLSAAVCRAEAGLETESPVRTLQV	VCRA	sp|Q9NYL4|FKB11_HUMAN	sp|Q9NYL4|FKB11_HUMAN	FKBP11	26	36	7.8099e-08	173.32	2005900000	3560;3561;3562	3561	-0.102923101815789	-0.0676979107671068	-0.171220923064021	-0.0935456314682929	-0.184370485530626	-0.00132891268964462	-0.0290688264539416	0.246625624542418	0.116889504477811	0.150533072669873	0.0786893414827275	-0.189570974428286	-0.0282934258939114	0.145020833193237	-0.0436233279079386	0.0840032332178768
EAPLNPKANR	NELRVAPEEHPVLLTEAPLNPKANREKMTQ	VLLT	sp|P60709|ACTB_HUMAN;sp|P63267|ACTH_HUMAN;sp|P68032|ACTC_HUMAN;sp|P62736|ACTA_HUMAN;sp|P68133|ACTS_HUMAN;sp|Q9BYX7|ACTBM_HUMAN;sp|P63261|ACTG_HUMAN;sp|Q6S8J3|POTEE_HUMAN;sp|P0CG38|POTEI_HUMAN;sp|P0CG39|POTEJ_HUMAN	sp|P60709|ACTB_HUMAN	ACTB	107	116	0.0015146	91.656	209100000	3583;3584	3583	-0.928729226349601	-0.529758843505136	-0.469620539602427	-0.433224488285104	0.0181632237885016	-0.141607160456784	0.0467636364331117	0.355323995596657	0.176026499208726	0.255864815043711	0.224620883386429	0.211177860940023	0.143395892791814	0.172925395765937	-0.0403507790069721	0.302954820647526
EAPVDVLTQIGR	AQSRRDFAPPGQQKREAPVDVLTQIGRSVR	QQKR	sp|Q9BVC6|TM109_HUMAN	sp|Q9BVC6|TM109_HUMAN	TMEM109	48	59	9.2798e-07	120.06	10559000	3586	3586	0.160004465487372	0.257446707668888	-0.0208135921947873	0.0830625520664321	0.0979637366820351	-0.289194874605335	-0.134702959443614	0.173159377117474	-0.0700451617321394	-0.158993612039715	-0.178662790007338	-0.00662271102906072	0.190128881015466	0.0707296095055705	-0.182503393597336	-0.126707885011185
EAVEVEEVIEESR	ERPEEDAAALELSSDEAVEVEEVIEESRAE	LSSD	sp|Q6NZI2|CAVN1_HUMAN	sp|Q6NZI2|CAVN1_HUMAN	CAVIN1	205	217	4.7652e-07	119.39	6215800	3594	3594	0.174099024238615	0.871834150366407	0.209108750810096	0.303606944509927	0.0333085853338694	-0.377756230536621	0.176897193438476	0.165287485474454	-0.851465846788903	-0.320708900252078	-0.201173473340115	-0.596866123768343	0.15574340257939	-0.533488375283212	-0.147495756005314	0.0187763328195645
EAVVISGR	CSLRLRPFHLAAVRNEAVVISGRKLAQQIK	AVRN	sp|P13995|MTDC_HUMAN	sp|P13995|MTDC_HUMAN	MTHFD2	36	43	0.014121	105.57	3158800000	3596;3597	3597	-0.0755100479300402	0.0758184457941797	-0.0048188078064019	-0.162322865134123	-0.143873660010973	-0.118457597636323	-0.124563361773449	-0.0181062530031466	0.106868742825448	-0.00854685684889223	-0.283453445499225	-0.306470219051392	-0.144347872482411	0.288809995238282	0.280056148947421	0.415577722914799
EAYPGDVFYLHSR	AYRQMSLLLRRPPGREAYPGDVFYLHSRLL	PPGR	sp|P25705|ATPA_HUMAN	sp|P25705|ATPA_HUMAN	ATP5F1A	335	347	9.099e-15	168.76	48061000	3602;3603	3603	0.0434887951715975	-0.151988239153696	-0.218694407903997	-0.218694407903997	-0.0912715057751031	-0.256478115317665	-0.100595525292679	-0.0152097754372041	-0.0152097754372041	-0.0152097754372041	-0.0159945704250163	0.316897058676938	0.21510539426794	0.0240460766490772	0.237703033349399	0.114179019600279
EDEEAESATGKR	EEEEEEGDGEEEDGDEDEEAESATGKRAAE	EDGD	sp|P06454|PTMA_HUMAN	sp|P06454|PTMA_HUMAN	PTMA	79	90	3.0595e-10	176.87	175980000	3618;3619	3618	-0.0750733446269493	-0.0750733446269493	-0.0750733446269493	-0.0750733446269493	-0.0750733446269493	0.114116795308967	0.162034456065513	0.162034456065513	0.162034456065513	0.162034456065513	-0.0750733446269493	-0.0750733446269493	-0.0750733446269493	-0.0750733446269493	-0.0750733446269493	-0.0750733446269493
EDLADSDAR	LSLAKGDRSEDFGVNEDLADSDARALYEAG	FGVN	sp|P04083|ANXA1_HUMAN	sp|P04083|ANXA1_HUMAN	ANXA1	196	204	0.0020863	138.4	141950000	3646;3647	3647	0.080258040141192	0.177984414416321	0.173839727312107	0.313088985452735	0.495895171251323	0.442476934852875	0.530812520259382	-0.41307715002371	-0.259108970625414	-0.314714480659806	-0.317091348801739	-0.289095158467397	-0.331906040692665	-0.355700400006338	-0.282131722399819	-0.291400316111154
EDLEELEVLER	EDEEEEEEEEEEDEDEDLEELEVLERKPAA	EDED	sp|Q9NQC3|RTN4_HUMAN	sp|Q9NQC3|RTN4_HUMAN	RTN4	47	57	1.1176e-05	138.71	49823000	3648;3649	3649	0.419884851519374	0.37515370646989	0.509055906757045	0.446770808796251	0.602181438657073	0.532510267400512	0.588538761505731	-0.691271318772672	-0.576657441078714	-0.75395119693883	-0.869431222848541	-0.718124440615845	-0.480686142700779	-0.31709923432563	-0.285316084929027	-0.448136970073406
EDMSNFDR	SVDFNNWKDWEDDSDEDMSNFDRFSEMMNN	DDSD	sp|Q15185|TEBP_HUMAN	sp|Q15185|TEBP_HUMAN	PTGES3	115	122	2.865e-05	178.94	70037000	3656	3656	0.547330592224079	0.368348369396655	0.525441102555024	0.390193638203608	0.535565487086181	0.58496269265279	0.518159543787999	-0.600920496665509	-0.418999414335717	-0.566397234783339	-0.865373161844437	-0.644020303820684	-0.629064035934916	-0.528100440841647	-0.332664872276542	-0.492837881006701
EDNGIIKAFR	NRRRIQRRGPCIIYNEDNGIIKAFRNIPGI	IIYN	sp|P36578|RL4_HUMAN	sp|P36578|RL4_HUMAN	RPL4	213	222	0.0017358	100.93	22634000	3657	3657	0.2742224993528	0.279765341222844	0.385379621974737	0.414873031592713	0.5998867435904	0.545536793836862	0.597891097725837	-0.498857640691533	-0.695671008867576	-0.606910132200176	-0.535040508318858	-0.447380686803751	-0.529734591959606	-0.397552177147364	-0.300321328963758	-0.359359786351173
EDQHDAYLER	KEGMNPSYDEYADSDEDQHDAYLERMKEEG	ADSD	sp|Q08945|SSRP1_HUMAN	sp|Q08945|SSRP1_HUMAN	SSRP1	446	455	0.01203	80.979	11059000	3660	3660	0.184390855305312	0.261399323662599	0.251130389012485	0.215223650811661	0.67689098904984	0.442283589826384	0.0933339876747784	0.0119495114550419	-0.500792866670284	-0.226228353532754	-0.567360754416501	-0.204077050131358	-0.353146446826163	-0.2396325675567	-0.28643038714801	-0.459751197923531
EDTLIEILASR	DADELRAAMKGLGTDEDTLIEILASRTNKE	LGTD	sp|P04083|ANXA1_HUMAN	sp|P04083|ANXA1_HUMAN	ANXA1	134	144	0.00033637	100.55	2404400	3664	3664	0.48431792317838	1.02067746340157	-0.171440579025139	-0.643523921325624	-0.413517721482397	0.891272720528969	0.49070113159877	-1.44043401174382	1.01007569274283	0.561261051976381	-1.69185859930229	-1.66560720313604	-1.69185859930229	-1.26002153013081	0.588563858989972	-1.64482343429337
EDVTPIPSDSTR	ALRALARSGMKIGRIEDVTPIPSDSTRRKG	IGRI	sp|P62263|RS14_HUMAN	sp|P62263|RS14_HUMAN	RPS14	130	141	9.2629e-07	120.09	8784900	3667	3667	0.0223902823736433	0.0774174305155544	-0.201195625073751	-0.252827674402651	-0.168337173770424	-0.281841227647485	0.184719332578618	0.248540546873935	0.137082939031722	0.0345828384768303	0.0953956579019053	-0.155005591678733	0.0170760420194728	0.421114022349937	-0.307410603507623	-0.0988797215568955
EEAENTLQSFR	IMRLREKLQEEMLQREEAENTLQSFRQDVD	MLQR	sp|P08670|VIME_HUMAN	sp|P08670|VIME_HUMAN	VIM	197	207	2.9726e-12	161.92	5711800	3668;3669	3669	-0.153408550228412	0.0435312557282714	0.0807181854171741	0.328271780282249	-0.578918332436589	-0.155861814904295	-0.37763549536242	-0.183097562031703	-0.21945336604979	-0.0307335502000847	-0.36747786742615	0.377780516652935	0.248522306075592	0.326688468139842	0.257988132363198	-0.0153761533738281
EEAGDGTTTATVLAR	NIGAKLVQDVANNTNEEAGDGTTTATVLAR	NNTN	sp|P10809|CH60_HUMAN	sp|P10809|CH60_HUMAN	HSPD1	107	121	7.1659e-30	210.15	66124000	3670;3671	3671	0.181279768564191	0.169606583333386	0.27428393262201	0.441914703356437	0.588694193822108	0.684951104131705	0.533128363191141	-0.305550646520292	-0.669895902333765	-0.319919449957082	-0.475220929257954	-0.572283499273762	-0.321142307872469	-0.256936195085676	-0.520740958502591	-0.621616224390207
EEALHYLTR	FVNHPQVSALLGEEDEEALHYLTRVEVTEF	GEED	sp|Q01105|SET_HUMAN	sp|Q01105|SET_HUMAN	SET	114	122	0.0015066	145.84	19734000	3675	3675	0.217243454117695	0.512557765510906	0.241738644252991	0.246143034957957	0.293343918119421	0.464834668110703	0.548659201013074	-0.536637697890029	-0.536703472061326	-0.676919258364153	-0.487275433356122	-0.303540847385598	-0.233636899943925	-0.158315051687065	-0.281032655782051	-0.189863361241876
EEDEDEEEDDDDE	EEDEEDEEDEEEEEDEEDEDEEEDDDDE__	EEED	sp|P09429|HMGB1_HUMAN	sp|P09429|HMGB1_HUMAN	HMGB1	203	215	5.6635e-07	116.52	6757300	3679	3679	0.689448059918619	0.689448059918619	0.689448059918619	0.689448059918619	0.689448059918619	0.601666066771771	0.238628380851546	0.238628380851546	0.238628380851546	0.238628380851546	-1.2833283264611	-1.2833283264611	-1.2833283264611	-2.68291649474352	-2.68291649474352	-2.68291649474352
EEDEEELGEEER	EEEDEEGYNDGEVDDEEDEEELGEEERGQK	EVDD	sp|P39687|AN32A_HUMAN;sp|O43423|AN32C_HUMAN	sp|P39687|AN32A_HUMAN	ANP32A	222	233	3.787e-08	149.31	17483000	3681	3681	0.908435658089671	0.543850697723059	0.61322923637292	0.384927247771784	0.518052396218266	0.28253815600992	0.923892087447174	-1.73230569820977	-0.635962782525927	-0.554283513588115	-1.77722757122257	-0.344603580904119	-0.501866948184269	-0.800068841491879	-0.647384929732895	-0.598624394117277
EEDEERPAR	RGLGRMRRGLLYDSDEEDEERPARKRRQVE	YDSD	sp|P49736|MCM2_HUMAN	sp|P49736|MCM2_HUMAN	MCM2	141	149	0.0064784	105.52	6548800	3682	3682	0.465072358357358	0.125371040996177	0.337200221385884	0.430969395785337	0.733422892632043	0.565589350616673	0.747966988631402	-0.677514755485269	-0.263944931016995	-1.17938965434843	-0.367927616172615	-0.528396686558072	-0.959927483807647	-0.505575011788887	-0.417780439592783	-0.394897611796471
EEDEGHSNSSPR	GSAESEGAKIDASKNEEDEGHSNSSPRHSE	ASKN	sp|Q14103|HNRPD_HUMAN	sp|Q14103|HNRPD_HUMAN	HNRNPD	74	85	5.7295e-05	108.72	12092000	3684	3684	-0.0911191684120773	-0.0511439144568228	0.310478581968226	0.53360044719936	1.12360424358763	0.905505627705624	1.12630268897447	-1.25480152531723	-1.27617397390836	-1.23766046202396	-0.211845905136665	-1.2308331663033	0.122248912816046	-1.39778914566234	-1.97701254618204	-0.14269278426674
EEEDKEAAQLR	EDDEDDDIDLFGSDNEEEDKEAAQLREERL	GSDN	sp|P29692|EF1D_HUMAN	sp|P29692|EF1D_HUMAN	EEF1D	165	175	0.00036922	98.902	29381000	3695	3695	-0.0820812413641008	-0.0820812413641008	-0.0820812413641008	-0.0820812413641008	-0.0820812413641008	0.121132427468755	0.176571559760486	0.176571559760486	0.176571559760486	0.176571559760486	-0.0820812413641008	-0.0820812413641008	-0.0820812413641008	-0.0820812413641008	-0.0820812413641008	-0.0820812413641008
EEELGEEER	DEEGYNDGEVDDEEDEEELGEEERGQKRKR	DEED	sp|P39687|AN32A_HUMAN;sp|O43423|AN32C_HUMAN	sp|P39687|AN32A_HUMAN	ANP32A	225	233	0.0080898	101.11	12509000	3711	3711	0.503169677859428	0.156440011217945	0.434731587922095	0.533896374293429	0.565059393757634	0.531274051511323	0.77096290304933	-0.515783316751881	-0.388630002397161	-0.403004750993268	-0.754060204261018	-0.832270901410386	-0.877439368450806	-0.410125804931281	-0.4791010750908	-0.623384880605414
EEESEEAKR	DSKDDDDIDLFGSDDEEESEEAKRLREERL	GSDD	sp|P24534|EF1B_HUMAN	sp|P24534|EF1B_HUMAN	EEF1B2	109	117	0.01181	96.143	112690000	3715	3715	0.573294344824487	0.385764602585767	0.753014482569362	0.687653849484651	0.799233903812523	0.546079390321174	0.419571803860222	-1.19937417720583	-1.17914083230054	-1.27604516294154	-0.945632542965708	-0.959833182772894	-0.419271378394961	-0.420832100298828	-0.417508717698314	-0.313112535010103
EELHYPLGER	GLLLLCAAAAGAGKAEELHYPLGERRSDYD	AGKA	sp|Q14257|RCN2_HUMAN	sp|Q14257|RCN2_HUMAN	RCN2	26	35	0.0002242	117.52	846180000	3737;3738;3739	3739	0.0158972106519252	-0.0953113423968365	-0.0209822093182341	0.0124176599218397	0.0201377586570566	-0.124507679278081	0.0323751247589347	-0.151496475942312	0.0319349434794553	0.0500841044065659	-0.155263474577212	0.0656307063995765	0.0703068469994832	0.0589064806213251	0.056010771276894	0.0987409079183748
EELHYPLGERR	GLLLLCAAAAGAGKAEELHYPLGERRSDYD	AGKA	sp|Q14257|RCN2_HUMAN	sp|Q14257|RCN2_HUMAN	RCN2	26	36	0.00014696	110.08	10451000	3740	3740	0.0679057219233964	0.283768838068598	-0.0720192044244463	0.0616181805563371	-0.145389000571685	0.12002155103427	-0.262114844598714	-0.0877821576619946	0.129438312201833	-0.0988142820408143	-0.152081466162778	0.103208854375336	0.041786323771971	0.0528139924795625	0.0805334703434535	-0.238012605355866
EEPGEDFPAAR	KTECERLAGTESPVREEPGEDFPAARRLYW	SPVR	sp|P02786|TFR1_HUMAN	sp|P02786|TFR1_HUMAN	TFRC	110	120	1.3533e-05	133.57	10676000	3749	3749	-0.349702873119579	-0.624478274272821	-0.309702324257195	-0.540392494806344	0.0453862419369488	-0.418279537868815	-0.376433464615681	0.142677879637117	0.448393364925715	0.192071095386975	0.21766226649786	0.350687604718836	0.539337275346966	-0.0805189079992394	0.0826833680734732	0.0210441529044587
EEQPPETAAQR	FGLLGAVWLLSSGHGEEQPPETAAQRCFCQ	SGHG	sp|Q96HE7|ERO1A_HUMAN	sp|Q96HE7|ERO1A_HUMAN	ERO1A	24	34	1.8267e-11	198.72	1612200000	3751;3752;3753;3754;3755;3756;3757	3756	-0.0734589050859913	-0.0354733938343858	-0.0176612319325482	-0.00892640134846454	-0.0380509469953983	-0.122629627505253	-0.0592518664562768	0.0611403103902316	0.0029756641435747	0.0428655814225744	-0.00996945282456677	0.126884440430763	0.135498175726446	-0.00920962324968252	-0.010308248704756	-0.00799271864868383
EEQVGLAIR	EAGFRHIDSAHLYNNEEQVGLAIRSKIADG	LYNN	sp|P52895|AK1C2_HUMAN;sp|P42330|AK1C3_HUMAN;sp|P17516|AK1C4_HUMAN	sp|P42330|AK1C3_HUMAN	AKR1C3	58	66	0.0011968	149.82	236550000	3759;3760	3760	0.136045808462776	0.160901610855874	0.19142259494608	0.132595593264267	0.248771120679678	0.211082310533953	0.30859475172942	0.842256590613456	-0.606689449309069	-0.464008473861999	-0.368770723125346	-0.396959970474327	-0.0772616626407123	-0.419026271966819	-0.481092709975366	-0.251403261527703
EGLTIDLKNFR	PPPIPANGQQASSQNEGLTIDLKNFRKPGE	SSQN	sp|Q15233|NONO_HUMAN	sp|Q15233|NONO_HUMAN	NONO	53	63	0.00085413	96.64	23317000	3796	3796	0.0177223381451998	0.0177223381451998	0.0177223381451998	0.0177223381451998	0.0177223381451998	0.189665538539354	0.112013521334043	0.112013521334043	0.112013521334043	0.112013521334043	-0.145234167136158	-0.145234167136158	-0.145234167136158	-0.119217290165959	-0.119217290165959	-0.119217290165959
EGPDEDSSNR	LLLLGLVQLLAVAGAEGPDEDSSNRENAIE	VAGA	sp|P13667|PDIA4_HUMAN	sp|P13667|PDIA4_HUMAN	PDIA4	25	34	5.7103e-22	229.48	2833900000	3797;3798;3799;3800;3801;3802;3803	3799	-0.0118929688066913	-0.0015505691257008	0.134573943233537	0.116104861034405	0.0101134383200976	0.00697100418200263	0.0547955565375295	-0.140254251807249	-0.10815932762488	-0.154522071698331	-0.00347221488605024	0.0259195319546727	-0.064890084348998	0.0584069916835402	-0.0527924737945697	0.0927941912096884
EGQHYPER	SVDRREGSRSMMGEREGQHYPERHGGPERH	MGER	sp|Q15424|SAFB1_HUMAN	sp|Q15424|SAFB1_HUMAN	SAFB	776	783	0.0021933	155.42	41432000	3809	3809	0.0295399352634186	-0.105622737100171	-0.173011302541481	0.255394698970624	-0.0852841150570798	-0.397193554394771	-0.429873313392211	-0.219963980876603	-0.528820439561031	-0.235761132995152	0.127418871120956	0.169516057268447	0.253819726521183	0.194302771911309	0.570594494717381	0.118184547540436
EGSESAPEGQAQQR	NYQQNYQNSESGEKNEGSESAPEGQAQQRR	GEKN	sp|P67809|YBOX1_HUMAN	sp|P67809|YBOX1_HUMAN	YBX1	172	185	2.0415e-09	150.69	83541000	3810;3811	3810	0.400984739966174	0.373645816169269	0.392250674300916	0.400458596204944	0.482362626259647	0.538464981753193	0.680478880665717	-0.628931545067803	-0.47535660377721	-0.337078263083893	-0.492332529558051	-0.461764855470933	-0.464806062852088	-0.308190747669899	-0.965818744431526	-0.597923160265802
EGSPGTPDESTPPPR	LLLLLLLPPPGSCAAEGSPGTPDESTPPPR	SCAA	sp|Q14696|MESD_HUMAN	sp|Q14696|MESD_HUMAN	MESD	35	49	0.0016096	81.185	10862000	3814	3814	-0.00852426569591528	-0.0182764223349007	-0.647923073309455	0.421381601635706	-0.20356770278447	0.124048092559312	-0.365003309154494	0.189373791705735	0.029861628668167	0.461444350626607	-0.591613996156373	0.299876293424079	-0.239389396186918	0.167635763343991	-0.294933433650465	0.122002416978588
EGYALPHAILR	VMDSGDGVTHTVPIYEGYALPHAILRLDLA	VPIY	sp|P60709|ACTB_HUMAN;sp|Q562R1|ACTBL_HUMAN;sp|P63261|ACTG_HUMAN	sp|P60709|ACTB_HUMAN	ACTB	167	177	1.0075e-05	84.568	8658000	3819;3820	3820	-0.162037470345969	-0.000769224711561972	-0.368259683666106	0.0315417489313323	-0.15772084162285	0.189973514574829	0.225342784089517	0.431380116952879	0.34508872379504	0.0184107998327462	-0.0568683801895014	-0.238871276520671	0.0428694389995345	-0.0352541752361648	-0.145396232809225	-0.408877067844154
EHANEDVER	GKSFENISKWLRNIDEHANEDVERMLLGNK	RNID	sp|P61026|RAB10_HUMAN	sp|P61026|RAB10_HUMAN	RAB10	109	117	0.0025323	116.52	11858000	3822	3822	0.547657656347495	0.355021964788407	0.274266507753695	0.0119135129116657	0.272406898738746	0.379629030030305	0.657717615681984	-0.514114381111328	-0.019341770708863	-0.35796805206606	-0.581304980339524	-0.506971241182623	-0.639097188887752	-0.465973444575798	-0.330937695560063	-0.0666418822907789
EHLKEDLNLR	VQRHASSGSFLPSANEHLKEDLNLRLKKLT	PSAN	sp|O76003|GLRX3_HUMAN	sp|O76003|GLRX3_HUMAN	GLRX3	127	136	0.001741	100.88	10662000	3832	3832	0.183129354564498	0.196734335405946	0.0813567282795279	0.0813567282795279	0.423582726996518	0.207013333359567	0.392825206628919	0.392825206628919	-0.270278105797347	-0.432662326429811	-0.24684239835078	-0.432662326429811	-0.193301260750737	-0.331973778775645	-0.270278105797347	-0.270278105797347
EIANANSR	RCGKKKVWLDPNETNEIANANSRQQIRKLI	NETN	sp|P84098|RL19_HUMAN	sp|P84098|RL19_HUMAN	RPL19	31	38	0.0061551	127.68	42170000	3843	3843	0.280107742590357	0.349051524542127	0.575331545922239	0.32430689277619	0.699461862125137	0.581040375337693	0.627821094848466	-0.666415942518522	-0.566044663678725	-0.426912519056379	-0.632371883396742	-0.979028769983078	-0.737621610682636	-0.327775335725512	-0.396905409987602	-0.420720278955131
EICGPGIDIR	LLFLSAALSLWPTSGEICGPGIDIRNDYQQ	PTSG	sp|P08069|IGF1R_HUMAN	sp|P08069|IGF1R_HUMAN	IGF1R	31	40	0.003164	96.171	8370000	3851	3851	-0.0275426079373243	-0.12032605314077	-0.313015665096869	-0.046838337483881	-0.11294028213071	-0.399151984009571	-0.105842974562981	-0.152659854397615	-0.0370211756205081	0.160814683966268	0.284614762929409	-0.103355260758245	0.262203505061069	0.0789434743874758	0.200758936111387	0.223632063368028
EIGDASRVR	QHVASSPIPVVISQSEIGDASRVRVSGQGL	ISQS	sp|P21333|FLNA_HUMAN	sp|P21333|FLNA_HUMAN	FLNA	2043	2051	0.0059099	107.08	14967000	3853	3853	-0.43494241165371	-0.428690856574982	-0.332064426750451	-0.307611792640973	0.265745273021187	0.275908226982656	0.493242668157822	0.149215957458819	0.285380117283339	0.348774830198847	-0.480680334604409	-0.375969906218757	-0.317998422365042	0.154051213315222	-0.00954243200679805	0.134435494807646
EILEASDGIMVAR	IISKIENHEGVRRFDEILEASDGIMVARGD	RRFD	sp|P14618|KPYM_HUMAN	sp|P14618|KPYM_HUMAN	PKM	282	294	1.1536e-10	138.89	35653000	3856;3857;3858	3858	0.326724425952356	0.262849510422131	0.374409041836387	0.414258875253825	0.514591031165159	0.411595049370242	0.470681683693778	-0.674855817493474	-0.610113726503324	-0.555000611361048	-0.442587341616135	-0.287460211996065	-0.187696819636777	-0.200886162246038	-0.503821685884937	-0.318419643161705
EIPFSPYR	DVTGRYTILIKYGGDEIPFSPYRVRAVPTG	YGGD	sp|P21333|FLNA_HUMAN	sp|P21333|FLNA_HUMAN	FLNA	1626	1633	0.01622	102.72	48656000	3861	3861	0.488125973933056	0.0878581647858296	0.198684006546487	0.321347232323275	0.490627371089858	0.417487325360825	0.450029664098142	-0.381259652918279	-0.346397627960257	-0.631342264369563	-0.604750440158242	-0.476194088845736	-0.300276714484647	-0.289158794462348	-0.15346026347348	-0.11278061282663
EIPYTFEDR	FYRKGVKAVDPKTGREIPYTFEDRINFAVF	KTGR	sp|P34897|GLYM_HUMAN	sp|P34897|GLYM_HUMAN	SHMT2	306	314	0.0020411	138.98	59293000	3862	3862	-0.0549525216712661	0.117271527738038	-0.0328094548572753	-0.193113958871412	-0.0845632996118921	-0.0295575071527548	-0.156863802008968	-0.0750141131267248	-0.0400955702472719	0.0313790624238579	-0.174009100539943	0.166847544856851	0.0845595614009507	0.0410950360621848	0.125962599744709	0.198259546605736
EIVLVGGSTR	EKALRDAKLDKGQIQEIVLVGGSTRIPKIQ	GQIQ	sp|P54652|HSP72_HUMAN;sp|P11021|BIP_HUMAN	sp|P54652|HSP72_HUMAN	HSPA2	336	345	0.00088169	109.66	22677000	3870	3870	0.239453136864623	0.32897765674816	0.373193981235027	0.27150325925851	0.374329166816067	0.500764130447134	0.248567696442444	-0.341499785265797	-0.244509847678778	-0.417975672930512	-0.450100532962343	-0.471449209424978	-0.262205386338835	-0.141428524990162	-0.35857034567606	-0.310388928083587
EKQLAAENR	EEEMMAKEEELVKVREKQLAAENRLTEMET	VKVR	sp|P35579|MYH9_HUMAN	sp|P35579|MYH9_HUMAN	MYH9	859	867	0.0024136	88.177	33502000	3905;3906	3906	0.090886105870608	0.0121509459218233	-0.241522572057941	-0.0901601398164202	-0.0538423586890692	0.134375633004119	-0.0439239643218463	0.0627367196984165	-0.0517708562650046	0.176393509600736	-0.102910198707519	0.00878578057390624	-0.151425923514416	0.0876834913970792	0.085093228467603	0.0142943530338084
ELAEDGYSGVEVR	ADGIFKAELNEFLTRELAEDGYSGVEVRVT	FLTR	sp|P23396|RS3_HUMAN	sp|P23396|RS3_HUMAN	RPS3	28	40	8.1796e-19	204.17	24794000	3917;3918	3918	-0.0350504793578038	0.0150218762718898	0.0337690577156752	-0.0182724304338869	-0.0727644090857145	-0.353750636625955	0.141511619311512	-0.0847460965410184	-0.205242051136531	-0.23120786856289	0.015842030264844	0.231006006673174	-0.0535697907502468	0.321083547371139	0.0899796204540005	0.0591951765050528
ELAPAPFTLPLR	LLLPLLAQWLLRAAPELAPAPFTLPLRVAA	RAAP	sp|Q9Y5Z0|BACE2_HUMAN	sp|Q9Y5Z0|BACE2_HUMAN	BACE2	23	34	0.0085563	77.597	4082800	3923	3923	-0.273754407450614	0.0201203786235447	0.388428564315971	-1.00693922640979	-1.11565212025186	-0.0828951110763318	-0.55613971329267	0.376284292561674	0.415830770177999	-0.400432852852053	-0.148618305949904	0.37830649492539	0.370685202408323	0.26117161681815	-0.335447524675179	0.476001082230544
ELDAIAPKR	FEEAEKNAPAIIFIDELDAIAPKREKTHGE	IFID	sp|P55072|TERA_HUMAN	sp|P55072|TERA_HUMAN	VCP	305	313	0.0077387	102.07	30355000	3924	3924	0.061348678089146	0.160779704553763	0.412030571377637	0.277395771942494	0.561149830264719	0.374152255312068	0.640054078358536	0.177095358129691	-0.439921990114945	-0.390022063554239	-0.720550340073182	-0.315296121437255	-0.635676254403801	-0.282078054804398	-0.362087510725564	-0.554986181749705
ELDYYDSPSVNAR	QDRVEQIAAIAQELNELDYYDSPSVNARCQ	QELN	sp|P12814|ACTN1_HUMAN	sp|P12814|ACTN1_HUMAN	ACTN1	463	475	8.4157e-06	113.63	5152300	3930	3930	0.134443676787622	0.0861893022187964	0.0723632284595231	0.45619067900143	0.283328457929605	0.554481728094176	0.375006175401887	-0.344376052698531	-0.744270698945476	-0.146514954522815	-0.0938089339678661	-0.131689659323253	-0.259054692796672	-0.175739190086769	-0.531441601592153	-0.177453217989645
ELHSLSTGR	AADTDMTTQLISSNLELHSLSTGRLPRVVT	SSNL	sp|Q99436|PSB7_HUMAN	sp|Q99436|PSB7_HUMAN	PSMB7	107	115	0.00055861	160.59	56386000	3939	3939	-0.284418054554621	-0.0408176212133574	-0.236344932480338	-0.00711237272553497	-0.261057748164448	-0.0651927886582684	-0.0226673615511295	0.557223420012552	0.0505895515481274	0.0763489235955042	0.0849827833486924	-0.196364642103713	-0.0180579969635781	0.0236290028514394	0.265082823864055	-0.172224969597708
ELLQESALIR	RGVVDSEDIPLNLSRELLQESALIRKLRDV	NLSR	sp|Q12931|TRAP1_HUMAN	sp|Q12931|TRAP1_HUMAN	TRAP1	403	412	0.00016125	130.98	23188000	3954	3954	-0.0297034145949601	0.137312367294383	0.00879055320338823	0.0227772006697753	-0.0563715305479994	0.161977954525094	0.169423747944309	-0.0506389229122072	-0.270263289149978	-0.209545724283119	-0.158765922642587	-0.0314490004564278	0.0568195492927467	0.0429343075380429	0.125752022380926	-0.00256716477115109
ELMNLTGTIPVPYR	KPVLDSYVFNDGSSRELMNLTGTIPVPYRG	GSSR	sp|Q99816|TS101_HUMAN	sp|Q99816|TS101_HUMAN	TSG101	51	64	6.6861e-07	131.66	6068900	3955	3955	0.225420977794127	-0.398063616398254	-0.398063616398254	-0.398063616398254	0.225420977794127	-1.04655718799722	0.348058088345139	0.348058088345139	-0.146679103724578	-0.146679103724578	0.125835200275489	-0.146679103724578	0.125835200275489	0.207084744681651	0.207084744681651	0.207084744681651
ELPSFLGKR	KFKLNKSELKELLTRELPSFLGKRTDEAAF	LLTR	sp|P26447|S10A4_HUMAN	sp|P26447|S10A4_HUMAN	S100A4	41	49	0.0077387	102.07	110750000	3963	3963	-0.262157171744877	-0.0807279247869797	-0.118808597280241	0.0892266325359914	-0.0183280031538173	-0.078698345034596	-0.158165701239783	0.0398627137378547	-0.0536017128826852	0.00646822832736152	0.167205596216973	0.0327736215573774	0.231587420277323	0.0824022988232848	0.0683572898854966	-0.0261221671271015
ELPTAFDYVEFTR	YCVSHMKPYVDGKGRELPTAFDYVEFTRSL	GKGR	sp|Q13813|SPTN1_HUMAN	sp|Q13813|SPTN1_HUMAN	SPTAN1	2455	2467	1.4224e-05	111.63	9505800	3964	3964	-0.0308833601786375	-0.0248350068177756	-0.0248350068177756	-0.0248350068177756	-0.0400046662214301	-0.25572278255552	-0.0571186455200132	-0.0571186455200132	0.138644003956169	-0.128003012740976	0.119462206309594	-0.128003012740976	0.119462206309594	0.0487011432012446	0.138644003956169	0.138644003956169
ELQEADGQCPVDR	TSLAYCLHQRRVALAELQEADGQCPVDRSL	VALA	sp|Q9NPH0|PPA6_HUMAN	sp|Q9NPH0|PPA6_HUMAN	ACP6	33	45	7.8709e-15	178.32	14099000	3966	3966	-0.372659935276052	-0.399173623740214	-0.573272828856182	-0.934885887094352	-0.452747532106917	-0.552705334596476	-0.574828163535289	0.191080507026632	0.415686594374963	0.0587288887031641	0.280281328180557	0.0407157416804179	0.411866892032777	0.397456492939674	0.441260313098769	0.510844767859332
ELSDLESAR	SRLLDTIGISQPQWRELSDLESARQFCQTV	PQWR	sp|P27708|PYR1_HUMAN	sp|P27708|PYR1_HUMAN	CAD	1067	1075	0.01112	96.668	12784000	3971	3971	-0.105142130270417	0.10158569747803	-0.106944517375388	0.138231496281509	0.0351718318907569	0.0430244726620653	-0.253946123494511	-0.0171314639324317	0.0733419641141613	0.0227667366316648	-0.177622904510692	0.0258927577796032	0.0676992261220688	-0.0132847291306414	0.137465636560744	-0.0331159834590858
ELSPTAAANFTR	YIQKNVQLYKMRNGYELSPTAAANFTRRNL	RNGY	sp|P49721|PSB2_HUMAN	sp|P49721|PSB2_HUMAN	PSMB2	74	85	2.5073e-08	155	81987000	3976;3977	3976	-0.3526440768282	-0.0399130700052436	-0.128001022468757	0.0189429579996034	-0.216716731730928	0.00799746862006345	-0.115644546510616	0.347590043324556	0.24169367843971	0.102637094057017	-0.101139774107718	-0.169910697462958	0.0224237664571172	0.0581753514296017	0.15096486213865	0.0142232944189362
ELYHYQECVR	______________________________	____	SARS2|ORF7aiORF1|ORF;SARS2|ORF7A|ORF	SARS2|ORF7aiORF1|ORF		14	23	5.2308e-07	179.57	1229700000	3983;3984	3983	-4.79736061872678	-3.0208647769937	-3.16766932025851	-4.73905121326412	-2.0732862844453	-1.63650341674396	-1.68254486396262	0.67976498579867	0.206487321343803	0.25328542942286	1.93340026026847	1.56255749836219	1.94438907513681	-3.97021759822653	-2.87130085498209	-4.29009912808158
EMLAHGGGR	LQDPFNRAAGERYRREMLAHGGGREPMLMV	RYRR	sp|Q99797|MIPEP_HUMAN	sp|Q99797|MIPEP_HUMAN	MIPEP	666	674	0.015754	93.143	4144000	3995	3995	-0.132915594242861	0.0862495274120495	0.0870094387656368	0.324272133580193	0.202452094436324	0.229514287164165	-0.0045181009977798	-0.422844572180448	-0.141662489033641	0.0460331050336439	0.0289947836283364	-0.0922431564496495	-0.0912427598530747	-0.0127387874950678	-0.195786474293476	-0.0800727426776894
ENEHQLSLR	ELKADKDYHFKVDNDENEHQLSLRTVSLGA	VDND	sp|P06748|NPM_HUMAN	sp|P06748|NPM_HUMAN	NPM1	37	45	1.4514e-05	175.43	77535000	4004	4004	0.455366318641916	0.481101703661998	0.568449375129169	0.658040791784559	0.952021347525552	0.782739074186606	0.584220292715947	-1.19059781545329	-0.709423306388955	-1.24182794882901	-1.27566249046766	-0.847417076777912	-0.521025653885101	-0.523615865340338	-0.749672908906977	-0.762653139238316
ENPYYDSR	KIYIDSNNNPERFLRENPYYDSRVVGKYCE	RFLR	sp|Q00610|CLH1_HUMAN	sp|Q00610|CLH1_HUMAN	CLTC	896	903	0.010074	111.06	67804000	4009	4009	-0.10529577860942	-0.205317885406183	-0.143896583905232	-0.232095680964376	-0.280742897905658	-0.442948766197557	-0.310233011544098	-0.0190155992748787	0.189493986901806	-0.0529868341841253	0.107587234970008	0.495158022112231	0.15290612921349	0.147895908104818	0.209162585738754	0.172970293693044
EPAAAAPR	______________________________	____	sp|Q9NXH8|TOR4A_HUMAN	sp|Q9NXH8|TOR4A_HUMAN	TOR4A	9	16	0.019631	98.133	10730000000	4019;4020;4021;4022;4023;4024	4019	0.0574698360779295	0.159095362888975	0.265390648075399	0.140981231958163	0.0430863832769652	-0.117614642904372	-0.344994913511357	-0.350202343045138	-0.332583574169417	-0.403464951820542	0.210121118431556	-0.0806922476352708	0.220097690610034	0.106999348740395	0.0185329818268507	0.146755835581959
EPAEQPGDGER	AQSSKADSLLAVVKREPAEQPGDGERTDCE	VVKR	sp|Q15424|SAFB1_HUMAN	sp|Q15424|SAFB1_HUMAN	SAFB	296	306	0.014932	76.228	13602000	4025	4025	-0.0662968932312144	-0.340439132153778	-0.172328197237933	0.113509476863291	-0.289255798843876	0.0417976300105443	0.172666754465136	0.569075376847874	0.16052620031895	-0.066895900566189	-0.178330132674072	-0.154189424155189	-0.0356200990963379	-0.437854274682872	0.169912502050663	0.181208114762399
EPTEQPVR	LRPPGGGSNFSLGFDEPTEQPVRKNKMASN	LGFD	sp|Q9UK76|JUPI1_HUMAN	sp|Q9UK76|JUPI1_HUMAN	JPT1	36	43	0.017246	101.33	21805000	4052	4052	0.316453865559844	0.346657785439578	0.463285094774501	0.383903959666998	0.495358928024795	0.466816355672116	0.337779642573524	-0.612902717104937	-0.567296259339051	-0.508096176455591	-0.551930788282084	-0.414432897613874	-0.468866349421794	-0.289493410188617	-0.207712226538866	-0.195817980216908
EQAPGTAPCSR	LVLGLWLALLRSVAGEQAPGTAPCSRGSSW	SVAG	sp|Q9NP84|TNR12_HUMAN	sp|Q9NP84|TNR12_HUMAN	TNFRSF12A	28	38	6.1502e-06	150.04	393610000	4055;4056;4057	4055	0.298830219134463	0.776240417337428	0.206627385152133	0.256704001816217	-0.128181948257093	-0.199568852447919	0.0605339874661815	0.262859358700553	-0.221158753528978	-0.168315080383032	-0.310549830073813	-0.953299039237744	-0.293897743110364	0.0292856378471305	-0.295443475334642	-0.0613127763172434
EQQVPLVLWSSDR	PVFLSLAAAAAAAAAEQQVPLVLWSSDRDL	AAAA	sp|Q15904|VAS1_HUMAN	sp|Q15904|VAS1_HUMAN	ATP6AP1	42	54	1.8507e-09	138.35	115610000	4070;4071	4070	-0.0521178661916037	0.0511275998179971	0.10622839217935	0.10622839217935	-0.129795205213789	-0.034291296877659	-0.0340562920825671	0.188035426455894	0.188035426455894	0.188035426455894	-0.443172114050747	-0.247534382216534	-0.198529317118972	0.0936437097778505	0.0092682482460133	0.0552131933118215
ESAGADTRPTVR	RGTGRPSVLLLPVRRESAGADTRPTVRPRN	PVRR	sp|O75489|NDUS3_HUMAN	sp|O75489|NDUS3_HUMAN	NDUFS3	37	48	1.1236e-06	116.74	166840000	4082	4082	-0.171014592074177	-0.105202405619489	-0.0820648802761132	-0.0673170713788932	-0.306162158598403	-0.23164640662692	-0.0670652336002863	0.0459599293211029	0.041398151585236	0.146644097220589	0.0907638947730463	0.016706251576662	0.190989327552833	0.200835885400812	0.20775052013766	-0.0334046444079209
ESAGADTRPTVRPR	RGTGRPSVLLLPVRRESAGADTRPTVRPRN	PVRR	sp|O75489|NDUS3_HUMAN	sp|O75489|NDUS3_HUMAN	NDUFS3	37	50	3.3641e-06	119.01	5904000000	4083;4084;4085;4086;4087;4088;4089;4090;4091;4092;4093	4093	-0.135929050807931	-0.218432660221618	-0.127598039537479	-0.165590731497225	-0.0451457320015322	0.444043193745735	-0.0633320051704205	0.0377054352376536	0.0919780509780172	0.107525013252711	-0.0618724766830995	-0.0776936445101339	0.102856786303902	0.0187620251802005	-0.0529497601876782	0.0152327752802915
ESETTTSLVLER	FRRPVLQVLRQFVRHESETTTSLVLERSLN	FVRH	sp|Q04837|SSBP_HUMAN	sp|Q04837|SSBP_HUMAN	SSBP1	17	28	4.941e-34	247.31	17264000000	4100;4101;4102;4103;4104;4105;4106;4107;4108;4109;4110;4111	4100	-0.0708790803241986	-0.0909608318235153	-0.135720532549031	-0.0408561114758012	-0.120999392312518	-0.0559473232956011	-0.0913729883802165	0.00320616568288427	-0.037891810649884	-0.000722225176984535	0.0489109685953468	0.0284923085543048	0.0927982611592856	0.201614534478389	0.0338542598445742	0.184234796234004
ETGAGKHVPR	KTIGGGDDSFNTFFSETGAGKHVPRAVFVD	TFFS	sp|Q9BQE3|TBA1C_HUMAN;sp|Q71U36|TBA1A_HUMAN;sp|P68363|TBA1B_HUMAN;sp|P0DPH8|TBA3D_HUMAN;sp|P0DPH7|TBA3C_HUMAN;sp|P68366|TBA4A_HUMAN	sp|Q9BQE3|TBA1C_HUMAN	TUBA1C	55	64	0.00020373	121.9	17953000	4149;4150	4150	-0.0759609276965105	-0.188416368860156	-0.118398276845476	-0.16791553930631	0.0187453840644144	0.241848625695132	0.288951625527244	0.146888840373138	0.0370566709932482	0.182048922093999	-0.146644380155575	0.0223960974388449	-0.109010404113066	-0.0439460258458655	-0.10889491114086	-0.0987514990754787
ETNEIANANSR	SVLRCGKKKVWLDPNETNEIANANSRQQIR	LDPN	sp|P84098|RL19_HUMAN	sp|P84098|RL19_HUMAN	RPL19	28	38	1.8351e-05	124.42	34948000	4161;4162	4161	0.268928424735493	0.300434145457347	0.329583566535827	0.326425827099364	0.51969306455619	0.542479194405486	0.515172050239339	-0.333376831544878	-0.474521760199972	-0.720777042612529	-0.518899892746055	-0.431851896206197	-0.410835913762748	-0.24365060580906	-0.342017273215433	-0.34257083253258
ETSAEDEGVSQR	VLDNYLTSPLPEEVDETSAEDEGVSQRKFL	EEVD	sp|O00299|CLIC1_HUMAN	sp|O00299|CLIC1_HUMAN	CLIC1	154	165	2.3795e-10	179.57	20874000	4174;4175	4174	0.351599153102796	0.579115369140893	0.5169191243681	0.601296703593313	0.933024403062708	0.841025189595376	0.989452307726724	-0.812504396680912	-1.05681308317806	-1.82724415897345	-1.13247735311013	-0.969266309378517	-0.841089539888144	-0.90369624237771	-0.787847071880492	-0.677244425723363
ETSVDPDMR	YAPGPLDTDMQQLARETSVDPDMRKGLQEL	QLAR	sp|P35270|SPRE_HUMAN	sp|P35270|SPRE_HUMAN	SPR	211	219	0.0025283	117.02	23880000	4176	4176	0.0807242730709341	0.189639639321331	-0.0177608162524853	-0.0205307807680165	-0.0502679070608738	-0.112386353703157	-0.290821872947491	-0.00737930916874879	-0.0107230834263479	-0.14024499840706	0.0182622898199139	-0.067015763814338	-0.016051880145292	0.101688088525219	-0.023098775387447	0.277151773745706
ETTTSLVLER	RPVLQVLRQFVRHESETTTSLVLERSLNRV	RHES	sp|Q04837|SSBP_HUMAN	sp|Q04837|SSBP_HUMAN	SSBP1	19	28	0.0016658	101.65	21005000	4178	4178	0.11226863293565	0.14729558128906	0.0394415935209387	0.0903742108076938	0.0152235325160649	0.245483388881085	0.312627430301288	-0.213907898203361	-0.156825062105767	-0.240493884788581	-0.0611542039093619	-0.00602119136685893	0.188335427410113	-0.0957795023566391	-0.351058098090616	-0.2143282400376
EVDIGIPDATGR	NSIDPALRRFGRFDREVDIGIPDATGRLEI	RFDR	sp|P55072|TERA_HUMAN	sp|P55072|TERA_HUMAN	VCP	366	377	6.3032e-08	140.07	95552000	4187;4188;4189;4190;4191	4190	-0.119251948165683	0.0448635818197246	0.0457861542080226	-0.0800723827657204	-0.142416196877708	-0.0455148661393152	-0.0085315082272262	0.0479048891639456	0.0377729674628338	0.0719051971765933	-0.02678068064354	0.0740144880649659	0.0194624917595214	0.0415673741773905	0.0674714033845941	-0.0527312919424635
EVENQILTR	VGWEQLLTTIARTINEVENQILTRDAKGIS	RTIN	sp|O43707|ACTN4_HUMAN;sp|P12814|ACTN1_HUMAN	sp|O43707|ACTN4_HUMAN	ACTN4	749	757	0.0073051	103.26	65165000	4200	4200	0.384181218977372	0.298190740992364	0.238432412938557	0.191800389007729	0.547598033970331	0.493330444752984	0.591396923413051	-0.265736104366189	-0.536748581558838	-0.482526035848079	-0.317319894792388	-0.555943080003912	-0.475690709707541	-0.370335865461616	-0.500575894367428	-0.237533500965146
EVLHGNQR	MSSKVSRDTLYEAVREVLHGNQRKRRKFLE	EAVR	sp|P62906|RL10A_HUMAN	sp|P62906|RL10A_HUMAN	RPL10A	16	23	0.005198	139.28	21356000	4213;4214	4214	-0.162954122635914	0.180718072752436	-0.0617314785403251	0.208745063983216	-0.0750286917137431	0.114238356885165	-0.351385255047704	0.0790724243597726	-0.0449241572875871	-0.321487255266697	-0.0818992039259513	0.0535631245300227	-0.0528621374846021	0.111890939873161	0.165163598719916	0.0969139024057502
EVLVAGFGR	FVPNDGCLNFIEENDEVLVAGFGRKGHAVG	EEND	sp|P62266|RS23_HUMAN	sp|P62266|RS23_HUMAN	RPS23	99	107	0.0023965	133.6	62780000	4217	4217	0.152775194690024	-0.0106007690117367	0.0487839790187776	0.0743526835011454	-0.106871882404777	-0.0281622457696922	0.176263550252166	-0.111148118316568	0.126825516391499	-0.271315961230691	-0.136280629798955	-0.282135783395758	-0.0431333240137684	0.0888033862306251	0.328716702447296	-0.150966949993717
EVLVSAPR	LLQLRLALLVAAGAPEVLVSAPRSLVWGPG	AGAP	sp|Q7Z4H8|PLGT3_HUMAN	sp|Q7Z4H8|PLGT3_HUMAN	POGLUT3	24	31	0.003415	148.38	74062000	4218	4218	-0.499314082981638	-0.152781310850242	-0.0496419720753318	-0.297408028447727	-0.0967648907111045	-0.0417454319988647	-0.056854489680606	0.271184427910501	0.228450803410891	0.0614586973564845	-0.0280138754590289	-0.0136206832008262	0.0604867321053687	0.154690506795845	0.187632988785902	0.0800126982018769
EVTIVNILTNR	DALNIETAIKTKGVDEVTIVNILTNRSNAQ	KGVD	sp|P07355|ANXA2_HUMAN	sp|P07355|ANXA2_HUMAN	ANXA2	53	63	1.3799e-05	133.07	9431400	4225;4226	4225	-0.118176199840906	0.169150545909738	0.227548395665752	0.441763615551396	1.05239890497037	0.397668398921376	0.89547151604015	-0.564264960507142	-1.22520483332279	-0.768857028638098	-0.315516495011374	-0.870434274548132	-0.205964646398748	-1.24121227554605	-0.179410907221275	-0.0602910886233068
EYEQLSSEALEAAR	AKVDEFPLCGHMVSDEYEQLSSEALEAARI	MVSD	sp|P27635|RL10_HUMAN;sp|Q96L21|RL10L_HUMAN	sp|P27635|RL10_HUMAN	RPL10	56	69	8.987e-07	130.66	69628000	4231;4232	4232	0.0143847764560011	0.0887255182860382	0.0887255182860382	0.0887255182860382	0.0143847764560011	-0.023249841497835	-0.354878874739969	-0.354878874739969	0.0366549437044829	0.0366549437044829	-0.144728905718324	0.0366549437044829	-0.144728905718324	0.161559462387441	0.161559462387441	0.161559462387441
EYTINIHKR	EKKKGRSAINEVVTREYTINIHKRIHGVGF	VVTR	sp|P62899|RL31_HUMAN	sp|P62899|RL31_HUMAN	RPL31	24	32	0.0058822	107.15	153460000	4243;4244	4244	0.0528999189861849	0.160207650811083	-0.0526193332378232	-0.0248211273235051	-0.0481766084239139	-0.0125828477361415	-0.17452294483991	0.331560825633053	0.17560068672628	-0.298431987448198	-0.226591214300655	-0.100282223249719	0.00778944259414856	0.143496563113401	-0.0869418541103245	0.0194699324596335
FAGAAGGPSPVAAAR	GGRPQPLLPTQSRAGFAGAAGGPSPVAAAR	SRAG	sp|Q9H7Z7|PGES2_HUMAN	sp|Q9H7Z7|PGES2_HUMAN	PTGES2	38	52	1.6894e-08	147.74	31142000	4247;4248	4247	-0.107455078437607	0.412805955806432	0.191949593637727	0.331394697982784	-0.0514032058682332	-0.24102020059259	-0.0350372743293556	-0.00970917556587528	0.0156913768634243	0.159914212446253	-0.336543527991513	-0.208013204469262	-0.140253985010726	0.00378958512795832	-0.0190718184321056	-0.189604418618024
FAGDDAPR	AALVVDNGSGMCKAGFAGDDAPRAVFPSIV	CKAG	sp|P60709|ACTB_HUMAN;sp|P63267|ACTH_HUMAN;sp|P68032|ACTC_HUMAN;sp|P62736|ACTA_HUMAN;sp|P68133|ACTS_HUMAN;sp|P63261|ACTG_HUMAN;sp|Q6S8J3|POTEE_HUMAN;sp|A5A3E0|POTEF_HUMAN;sp|P0CG38|POTEI_HUMAN;sp|P0CG39|POTEJ_HUMAN	sp|P60709|ACTB_HUMAN	ACTB	21	28	0.0061667	124.08	147870000	4249;4250	4249	-0.0885221220571899	0.00740310767123896	-0.382429781120321	0.0772497647037946	0.339262059669396	0.0106718187824717	-0.000657109576941272	-0.141381185197709	-0.170870496105953	-0.191671634269701	0.308323576420191	0.301354275178119	0.164950014092485	-0.223048814841962	0.110926296006822	-0.393607706513905
FAVEAANYQDTIGR	TNESLERQMREMEENFAVEAANYQDTIGRL	MEEN	sp|P08670|VIME_HUMAN	sp|P08670|VIME_HUMAN	VIM	351	364	1.5099e-18	194.98	75521000	4266;4267	4266	0.158491551678494	0.121843445614771	0.241332817835873	0.241332817835873	0.528471717483621	0.44234630634329	0.518875398546329	-0.349459358559044	-0.349459358559044	-0.349459358559044	-0.45263130113801	-0.458936195213285	-0.442812492062697	-0.277187066116131	-0.138374269037254	-0.127791802951803
FDIAVDGEPLGR	______________________________	____	sp|P62937|PPIA_HUMAN	sp|P62937|PPIA_HUMAN	PPIA	8	19	7.4382e-05	106.4	27900000	4270;4271	4271	-0.468378451272694	0.291200206836188	0.0974512914353656	0.179815227650646	-0.354887904495341	-0.483905673264161	-0.257456424645496	-0.119215200076073	0.196214156200081	0.174671684014687	-0.570144056667209	-0.331307495442314	-0.0969780602043405	0.286357437918967	0.312573323845616	0.543493133012865
FDPTWESLDAR	LLLPPPPCPAHSATRFDPTWESLDARQLPA	SATR	sp|Q9BTY2|FUCO2_HUMAN	sp|Q9BTY2|FUCO2_HUMAN	FUCA2	34	44	1.2128e-05	136.57	35905000	4272;4273	4272	-0.0857032272508143	0.00971115920997975	-0.215306387040612	0.018247717539478	-0.276759475687218	-0.398061285686209	-0.0890577654805398	0.181266935070553	-0.093535803871637	-0.0757535729270863	0.148874369398165	0.10986189264185	0.300388987140921	0.22695872444345	0.0793577647287528	-0.0200399768775728
FGGNPPVTGPR	PPPQIPPGLRPRFCAFGGNPPVTGPRSALA	RFCA	sp|O15446|RPA34_HUMAN	sp|O15446|RPA34_HUMAN	CD3EAP	152	162	0.0027012	90.696	16303000	4276	4276	-0.0993514575216547	-0.0929462560694316	-0.241586652607166	-0.344301555669258	0.0215660816701982	-0.0347086233144362	-0.214200726535808	0.121197562196063	-0.223113397641439	-0.023582856683861	0.303344784447532	0.178663265990183	0.105030662473535	0.161378528602359	0.0557750234029701	0.156861776294079
FGGPSDSTGSNQNGER	SDNGPQNQRNAPRITFGGPSDSTGSNQNGE	PRIT	SARS2|N|Nucleoprotein	SARS2|N|Nucleoprotein		17	32	2.6489e-24	189.07	99690000	4277;4278	4277	-0.466519460404653	-0.466519460404653	-0.466519460404653	-0.466519460404653	-0.466519460404653	-0.371356689508634	-0.539034425603964	-0.539034425603964	-0.539034425603964	-0.539034425603964	1.15998918852426	1.15998918852426	1.15998918852426	-0.479415547261548	-0.479415547261548	-0.479415547261548
FGIGQDIQPKR	AKKVVNPLFEKRPKNFGIGQDIQPKRDLTR	RPKN	sp|P62424|RL7A_HUMAN	sp|P62424|RL7A_HUMAN	RPL7A	39	49	0.00019132	107.85	59249000	4280	4280	0.281024683512414	0.191462123304426	0.307243442188963	0.307243442188963	0.441810063258131	0.311129081316869	0.468659793794161	0.468659793794161	-0.471554891358347	-0.603426873923631	-0.363601388215277	-0.603426873923631	-0.508238951086452	-0.249021697251004	-0.471554891358347	-0.471554891358347
FGPGPGSNFR	GGNFGFGDSRGGGGNFGPGPGSNFRGGSDG	GGGN	sp|P22626|ROA2_HUMAN	sp|P22626|ROA2_HUMAN	HNRNPA2B1	219	228	3.9189e-05	158.07	227330000	4281	4281	0.486786726757056	0.00849362621381648	0.442849144432288	0.395053060856238	0.54226526010174	0.0635556530563747	-0.113290774062338	-0.275413001431373	0.0272195568523963	-0.292560304210902	-0.142530687427201	-0.663670689488953	-0.163093130581399	-0.461170759457303	-0.320858050461534	-0.194762877592564
FGPMKGGNFGGR	GSYNDFGNYNNQSSNFGPMKGGNFGGRSSG	QSSN	sp|P09651|ROA1_HUMAN;sp|Q32P51|RA1L2_HUMAN	sp|P09651|ROA1_HUMAN	HNRNPA1	325	336	0.00011065	101.48	123410000	4282	4282	0.276839441000582	0.426119896312702	0.62449983485333	0.388150173147875	0.20210118678479	-0.315502169946987	-0.0731912399447765	-0.0546737170100922	0.221263621363133	-0.166158010865641	-0.206357359977093	-0.411988199632227	-0.284660030946316	-0.407950379908512	-0.385323001287657	-0.490750718636397
FGSDQSENVDR	TWLGVWGVRTMQARGFGSDQSENVDRGAGS	QARG	sp|Q9UII2|ATIF1_HUMAN	sp|Q9UII2|ATIF1_HUMAN	ATP5IF1	25	35	8.5147e-17	220.82	765690000	4283;4284	4283	0.0555525143493789	0.136094265469429	0.163753183576364	0.0508858181285757	-0.111386444823498	-0.157820233044406	-0.13868189396365	0.0258453719245289	0.0120353670762588	0.0959177561382841	-0.622745427339788	-0.555888404939884	-0.497472897579267	0.306094012360264	0.399895372308133	0.363236981475975
FGVNEDLADSDAR	RNALLSLAKGDRSEDFGVNEDLADSDARAL	RSED	sp|P04083|ANXA1_HUMAN	sp|P04083|ANXA1_HUMAN	ANXA1	192	204	9.9554e-19	203.51	64731000	4286;4287;4288	4287	0.311085364654902	0.332301500822358	0.387308907715657	0.551360076900405	0.52280734433804	0.535156832873286	0.506052201538454	-0.605024804444806	-0.619005663310106	-0.671395791654067	-0.451242342976992	-0.832609718666506	-0.275096952553857	-0.418940921736683	-0.163707129800417	-0.465113611488925
FHFTVDGNKR	LAKAWPTVLQTGTRGFHFTVDGNKRASAKV	GTRG	sp|P31040|SDHA_HUMAN	sp|P31040|SDHA_HUMAN	SDHA	33	42	0.0067023	90.108	229540000	4289;4290;4291	4290	0.340048256743958	0.354768017555993	0.26335921731539	0.379844251146423	0.29928590841522	0.0472216782687516	0.161237458619282	0.026728672441052	-0.116998373673224	-0.0536782560481467	-0.719574017667266	-0.79009983449734	-0.626403410089436	-0.0453561138890402	-0.0481605784688663	-0.155171741956016
FIDEIDAVGR	RDLFALARKNAPCILFIDEIDAVGRKRGRG	PCIL	sp|Q9Y4W6|AFG32_HUMAN	sp|Q9Y4W6|AFG32_HUMAN	AFG3L2	405	414	0.0073214	89.047	10065000	4295	4295	0.00244342663821107	0.178544799969876	0.16282209390659	-0.135821849501995	-0.182269499470622	-0.237393609381937	-0.314116668344559	-0.316767147842878	0.0214548629854476	-0.0570238444058306	0.183583979029754	0.105323760459312	0.224718356013731	-0.000465371988243522	0.033418242672863	0.164540618780008
FLELDTNLPANR	______________________________	____	sp|P30046|DOPD_HUMAN;sp|A6NHG4|DDTL_HUMAN	sp|P30046|DOPD_HUMAN	DDT	3	14	0.0037258	80.979	3615800	4299	4299	-0.47760914193094	0.35672208237205	0.406660211667915	0.036719507749925	0.252644063546227	-0.0911633522460643	-0.3296831070825	0.0146508362384222	-0.0627333902755786	-0.178942220335194	-0.348614468881215	-0.147355502081998	0.244541152559269	0.0328834433993396	-0.179180515162612	0.12940119831362
FLIATGERPR	ATNNKGKEKIYSAERFLIATGERPRYLGIP	SAER	sp|Q16881|TRXR1_HUMAN	sp|Q16881|TRXR1_HUMAN	TXNRD1	307	316	0.001465	103.7	5314800	4300	4300	0.132528536285192	0.211773299383965	0.123223204708865	-0.104409656947343	-0.0738053036365786	-0.222986545471414	0.0241003900121297	0.108567467004271	-0.223202840044895	0.0610193830628788	-0.222158851915312	-0.141965860800825	0.00516416290040136	0.195292170635719	-0.108895069323962	0.117874151545204
FLIPVESNSPR	LGATVLISAAPFFVLFLIPVESNSPRHRSL	FFVL	sp|Q92504|S39A7_HUMAN	sp|Q92504|S39A7_HUMAN	SLC39A7	154	164	9.3513e-06	142.83	67457000	4301;4302	4302	0.0121971239114343	0.274559847572151	0.256626348929045	-0.227402208490047	-0.2120692271401	-0.31539413693764	-0.221525368282503	0.134201682788273	-0.105450734678125	-0.0377573945764057	0.163274702160402	0.066661536059094	0.0952354223582887	0.0851058009088451	-0.20879127707465	0.0647342149074544
FLIVAHDDGR	GNVTCEREVPGPDCRFLIVAHDDGRWSLQS	PDCR	sp|Q16658|FSCN1_HUMAN	sp|Q16658|FSCN1_HUMAN	FSCN1	91	100	0.00090563	109.42	4691000	4303	4303	-0.00123322344342443	0.0772470670984593	-0.153123953422476	0.0514459879254121	0.0981953725966348	-5.17834368991729e-06	0.0331189772497793	0.0706945089324706	-0.377636722184914	-0.321580480501391	0.261712074078386	0.123338965801687	0.0664652310879013	-0.245064505576684	0.0420049269542172	0.121492934967438
FNLDTREDNVIR	LLYLSAGLLSRLGAAFNLDTREDNVIRKYG	LGAA	sp|P23229|ITA6_HUMAN	sp|P23229|ITA6_HUMAN	ITGA6	24	35	7.3112e-08	136.38	123950000	4306	4306	-0.016601695297157	-0.121487388935182	-0.205133759624886	-0.0663764585058634	-0.132790570468762	-0.0291217075834871	0.0669410296911074	-0.135657663925778	0.132763065930659	0.00833042819528499	0.01366487174111	-0.00401819393608537	0.131429045268197	0.24936251467858	0.0187133290807754	0.0198389315870954
FNPFVTSDR	______________________________	____	sp|Q9UNX3|RL26L_HUMAN;sp|P61254|RL26_HUMAN	sp|Q9UNX3|RL26L_HUMAN	RPL26L1	3	11	0.0027046	115.86	65158000	4310	4310	-0.0752228622353581	0.145010642528145	-0.125987489345209	-0.190242256846595	-0.0784763524924605	0.0182501685579386	0.0114633637294	0.083971696466601	-0.0772803680317357	0.0307565231750581	0.628328198104017	-0.158529576485292	-0.15507942076531	0.107189501793557	-0.219331554232416	-0.185640834248561
FNSSDTVTSPQR	AAFAPAAAEPKLFGGFNSSDTVTSPQRAGP	LFGG	sp|P12931|SRC_HUMAN	sp|P12931|SRC_HUMAN	SRC	67	78	1.9752e-08	140.39	12565000	4311;4312	4312	-2.66711481701397	-2.02702949776815	-2.35649667843771	-1.56732433554761	-1.70865757717967	-1.07694878610039	-1.43136494229801	0.240905163873125	0.100078127389154	0.360606649559473	1.59622225916694	1.81884312502931	1.6707019281707	-2.54863613026781	-2.76513687466502	-1.63031865125091
FNTLQTKLR	HKPPKVQEKCQLEINFNTLQTKLRLSNRPA	LEIN	sp|O43707|ACTN4_HUMAN;sp|Q08043|ACTN3_HUMAN;sp|P35609|ACTN2_HUMAN;sp|P12814|ACTN1_HUMAN	sp|O43707|ACTN4_HUMAN	ACTN4	357	365	0.001876	141.1	74613000	4313	4313	0.432016996279338	0.30587481460245	0.329394974321287	0.451075218710279	0.652320194450944	0.587274343462579	0.558551488879847	-0.833768184780295	-0.76758619319673	-0.517471472080763	-0.585555303178149	-0.552999889214788	-0.34825748504734	-0.273821435259522	-0.484640388624328	-0.470138076633657
FSLGFDEPTEQPVR	RNSSRVLRPPGGGSNFSLGFDEPTEQPVRK	GGSN	sp|Q9UK76|JUPI1_HUMAN	sp|Q9UK76|JUPI1_HUMAN	JPT1	30	43	1.7277e-12	155.48	57463000	4324;4325	4325	0.154951589924696	0.154951589924696	0.154951589924696	0.154951589924696	0.154951589924696	-0.346026152331725	-0.431469250580896	-0.431469250580896	-0.431469250580896	-0.431469250580896	0.154951589924696	0.154951589924696	0.154951589924696	0.154951589924696	0.154951589924696	0.154951589924696
FSVVADTPELQR	QVRYKEEFEKNKGKGFSVVADTPELQRIKK	KGKG	sp|Q14847|LASP1_HUMAN	sp|Q14847|LASP1_HUMAN	LASP1	98	109	2.0918e-08	157.68	12514000	4328	4328	0.058073938851028	0.3137734608061	0.046751157869595	-0.0837639318684171	-0.380324123696223	-0.166411790533586	-0.302485403759077	-0.0382446981332267	-0.221609650807506	-0.0360811317956356	-0.0272151734241111	-0.102119766712802	0.455420229306801	-0.102719471523226	-0.228646960243031	0.478868159132991
FTPSLSETVNR	LMLQSSPTFQHAVCLFTPSLSETVNRDGPR	AVCL	sp|Q92621|NU205_HUMAN	sp|Q92621|NU205_HUMAN	NUP205	1782	1792	5.043e-06	152.54	17433000	4334	4334	-0.103967112703947	0.398596713746792	-0.207595212607205	0.00963329584743283	0.26261067856407	-0.00143736108730857	-0.586092509981618	-0.294411420403042	0.265617748811809	0.0842358038727379	0.157556834623904	-0.10431334935275	0.067908229726379	-0.28158405570781	-0.126680737712605	0.142326064696525
FTSLNHER	NHPDKKIVAYSSMILFTSLNHERMKELEEN	SMIL	sp|Q9UBB4|ATX10_HUMAN	sp|Q9UBB4|ATX10_HUMAN	ATXN10	182	189	0.0031341	149.82	7583400	4335	4335	-0.206165129019295	0.435747328107203	0.204895897750333	-0.0310338083143303	-0.0754622483495723	-0.152463910236104	-0.230614944155399	-0.026161446823303	0.0251001208966838	-0.0426484823036502	0.00658684431516996	0.0286422717976574	0.0139238905089233	-0.24943786695677	0.0510548289907541	0.092455452727509
FVAPEVLKR	RAENGLLMTPCYTANFVAPEVLKRQGYDAA	YTAN	sp|P51812|KS6A3_HUMAN;sp|Q15349|KS6A2_HUMAN;sp|Q15418|KS6A1_HUMAN	sp|P51812|KS6A3_HUMAN	RPS6KA3	584	592	0.0078011	101.9	23603000	4336	4336	0.101678322065016	0.900649815682271	0.672896204121363	0.133354211994623	-0.258669665604292	-0.271220713950503	-0.308718098509934	-0.0482319445206706	-0.331670976910055	0.0352644742507955	-0.0601683714165391	-0.00200977569734057	-0.162994521399048	-0.499961538469749	-0.567065369715091	-0.188362118230441
FVLDEADEMLSR	DMLNRRYLSPKYIKMFVLDEADEMLSRGFK	YIKM	sp|P60842|IF4A1_HUMAN;sp|Q14240|IF4A2_HUMAN	sp|P60842|IF4A1_HUMAN	EIF4A1	179	190	1.7516e-13	189.58	507820000	4337;4338;4339;4340;4341;4342;4343	4343	0.186836748457547	0.400080583197942	0.194539873064672	-0.0172037034669165	-0.133493928929466	-0.154137909837752	-0.0944786156569611	-0.0114094974112062	-0.0693622842815588	-0.0266150292897603	0.164028602699064	0.198193376474403	0.251316947251045	-0.323948521908528	-0.534463935099355	-0.342665216815529
FVPQQEAWVVER	PRRASSGLPRNTVVLFVPQQEAWVVERMGR	TVVL	sp|Q9UJZ1|STML2_HUMAN	sp|Q9UJZ1|STML2_HUMAN	STOML2	40	51	2.0916e-05	113.65	14025000	4346;4347	4346	0.44231898337685	0.254179871288915	-0.0338064196111815	-0.257573600883231	-0.00903823313823522	-0.335926332321581	0.284657101463326	-0.691826815888662	-0.0635081221954107	-0.58247844591783	0.245671479949964	-0.0297589470949157	0.233208307270531	0.138997867598922	0.0106548285353003	-0.0923012006462711
FVTEEMINPYR	LYSGLFAYGGWNYLNFVTEEMINPYRNLPL	NYLN	sp|Q01650|LAT1_HUMAN	sp|Q01650|LAT1_HUMAN	SLC7A5	262	272	3.6089e-06	157.78	42986000	4349;4350	4350	0.0462011697635928	0.348089442626947	0.441187634473722	-0.100757659583329	-0.361744820606855	-0.273332165893717	-0.180429489082335	-0.0977781372244165	-0.0777611384265278	0.0433162629412331	-0.0527880435750659	0.0638959811403552	-0.0929313650501785	0.0702332151366263	-0.126845105023201	0.125758930479515
FVTGNKILR	IGVILRDSHGVAQVRFVTGNKILRILKSKG	AQVR	sp|P62277|RS13_HUMAN	sp|P62277|RS13_HUMAN	RPS13	65	73	0.0093106	98.044	34764000	4351	4351	0.0974777991354286	0.033068506027882	-0.0987997582578435	-0.021510577025804	-0.0934723703683589	0.116820604367191	-0.0241846859535215	0.0164696130335477	-0.0644525079679175	0.0327899314862093	-0.131273784838372	-0.047344483965759	0.0853264254038002	0.132867714039764	-0.0976496458544469	0.02778762832137
FVTPTPLGTR	AKEAAQYGKKVMVLDFVTPTPLGTRWGLGG	MVLD	sp|Q16881|TRXR1_HUMAN	sp|Q16881|TRXR1_HUMAN	TXNRD1	193	202	0.0073794	88.948	12998000	4352	4352	0.230160717287437	0.0700518668493701	0.257058356138774	0.167077488507562	0.354648335675232	0.389315621481455	0.329254456938698	-0.178289517153027	-0.235915515813458	-0.385423861146751	-0.583900146645946	-0.145946277490666	-0.255046273161603	-0.127005469301638	-0.161190189088149	-0.156374416426736
FVYPLDFAR	GNLASGGAAGATSLCFVYPLDFARTRLAAD	TSLC	sp|P05141|ADT2_HUMAN;sp|P12235|ADT1_HUMAN;sp|P12236|ADT3_HUMAN	sp|P05141|ADT2_HUMAN	SLC25A5	130	138	0.0025292	116.9	58781000	4353	4353	0.331630044558017	0.370633629425104	0.694313961885322	-0.128035459190629	-0.565393856588782	-0.40497459514979	-0.192347412579595	-0.0142639940982671	-0.225777721433214	-0.131663361371342	0.0762393063854939	0.167088435180183	-0.036696037632681	-0.358253777226324	-0.0601634198690235	-0.0589339545272622
FYNEDLAEVASLPR	SRLSGLRALSITNVLFYNEDLAEVASLPRL	TNVL	sp|Q9C0D3|ZY11B_HUMAN	sp|Q9C0D3|ZY11B_HUMAN	ZYG11B	174	187	1.025e-12	161.76	17293000	4354	4354	0.0824315370867896	0.0824315370867896	0.0824315370867896	0.0824315370867896	0.0824315370867896	-0.684364096603981	-0.100473080637468	-0.100473080637468	-0.100473080637468	-0.100473080637468	0.0824315370867896	0.0824315370867896	0.0824315370867896	0.0824315370867896	0.0824315370867896	0.0824315370867896
FYQDGPGR	GPHRWGPCGGSWAQKFYQDGPGRGLGEEDI	WAQK	sp|Q96D53|COQ8B_HUMAN	sp|Q96D53|COQ8B_HUMAN	COQ8B	45	52	2.9611e-05	178.6	90148000	4355	4355	-0.335824936834066	-0.178113283238239	-0.15414336565583	-0.171713227782572	-0.212821123229142	-0.0740717872007666	-0.0287604641535698	0.246312705390817	0.0798851451716562	0.0378647031656436	0.0139193355446104	0.110179753998817	-0.0241999642524919	0.176082937887111	0.139897130915717	0.227165553568779
GAEASADLR	VAEPAENEQDEQDENGAEASADLRADAMAK	QDEN	sp|P26038|MOES_HUMAN	sp|P26038|MOES_HUMAN	MSN	487	495	0.0091138	98.299	8004400	4365	4365	0.304594661487202	0.136276258902854	0.0371130424321268	0.192250379331049	0.399592788843203	0.479662728780505	0.362562298979906	-0.103027643196826	-0.247090336990758	-0.0422461337258672	-0.139420934323443	-0.638171121837761	-0.452262755947747	-0.308322462170527	-0.393337391124167	-0.147306341223984
GAEEGEDGDRVPR	HSLPDVLEEASEEEDGAEEGEDGDRVPRGL	EEED	sp|Q9Y3T9|NOC2L_HUMAN	sp|Q9Y3T9|NOC2L_HUMAN	NOC2L	126	138	9.5407e-15	176.05	15006000	4366	4366	0.405233866177812	0.202973960000628	0.450542988494234	0.26551415832039	0.519828181347334	0.537393523882239	0.301879127333502	-0.409305742896749	-0.39312275296099	-0.630348916602247	-0.773222532757725	-0.289388623899857	-0.510512271888637	-0.310268181679243	-0.149449853220414	-0.210521203140298
GAFGKPQGTVAR	MLSCAGADRLQTGMRGAFGKPQGTVARVHI	TGMR	sp|P27635|RL10_HUMAN;sp|Q96L21|RL10L_HUMAN	sp|P27635|RL10_HUMAN	RPL10	117	128	1.1431e-05	114.93	281340000	4368	4368	0.0303045782327903	-0.128632156253367	-0.167491624754187	0.0402066580785094	-0.0293754643273423	-0.0766755950894755	-0.0741255730911158	-0.0225521245157513	0.103685742377775	0.0343545182029748	-0.127260782286057	-0.0242097556173042	-0.0839900786912845	0.09275652813218	0.289522672061264	0.0749224276618981
GAGGALFVHR	WGRHVRNLHKTVMQNGAGGALFVHRDTPEN	VMQN	sp|P19404|NDUV2_HUMAN	sp|P19404|NDUV2_HUMAN	NDUFV2	33	42	1.6526e-08	168.27	3615500000	4369;4370;4371;4372;4373;4374;4375	4375	-0.119893901242537	0.0690081244147964	-0.150184879708352	-0.0403737961087285	0.0509652944508866	-0.0239302163810998	-0.021940269743996	0.0522721753596625	0.203557565938103	0.090720395283614	-0.136002055081153	-0.165942113554654	0.0604080827723174	0.0492693780666622	-0.0478869085911124	0.0748156628342703
GAGGDNEVQR	FFDEIDAIGGARFDDGAGGDNEVQRTMLEL	RFDD	sp|P35998|PRS7_HUMAN	sp|P35998|PRS7_HUMAN	PSMC2	288	297	0.012462	80.239	9662300	4377	4377	0.696687240869632	0.504357223086182	0.316320804826795	0.619797314231538	0.749717293709973	0.731389248834571	0.582369447689822	-1.31683220166369	-0.301891570755707	-1.54973679129817	-1.08337922301438	-0.335007169095696	-0.625119628881764	-1.55412805068429	-0.531281795572732	-0.251204498017323
GAHEVFNHR	GTAGTEEGQKIVLQNGAHEVFNHREVNYID	VLQN	sp|Q08257|QOR_HUMAN	sp|Q08257|QOR_HUMAN	CRYZ	193	201	0.018954	90.709	3681200	4385;4386	4386	0.0613623395791494	0.171368636555717	-0.0331305070716396	0.230287538975823	0.0943809917365451	-0.10993155977782	-0.00744637811073377	-0.136732467983551	-0.0363633468171775	0.0546999489398543	-0.162397311765216	-0.172716515696478	0.274448306583763	-0.0635378690310315	-0.240524078810895	-0.0379433552043243
GANLKDYYSR	VGASGYGVPGPTWDRGANLKDYYSRKEEQE	TWDR	sp|Q08211|DHX9_HUMAN	sp|Q08211|DHX9_HUMAN	DHX9	142	151	0.0045251	93.839	105580000	4392	4392	0.0126885881149885	-0.0386193271867443	-0.0967052713322109	-0.0930319739478113	-0.188542546813997	-0.0618397964266509	-0.232190472798803	-0.323493935490121	-0.250665330457391	-0.057061105955878	0.213571113581963	0.332541238454097	0.169941450497543	0.0478227628894861	0.293937407424629	0.0753888864077807
GAPEGGQPYPVLR	ELVLDCRFAPKRRRRGAPEGGQPYPVLRVA	RRRR	sp|Q04912|RON_HUMAN	sp|Q04912|RON_HUMAN	MST1R	310	322	2.3913e-13	167.11	16629000	4393	4393	-0.100442017716163	-0.40273440220232	-0.378737899249926	0.159749469609996	-0.36505659853817	-0.110457170384196	0.033546822536795	0.0411237351926984	0.00292458845648136	0.316986039153028	0.0968385943375573	0.251331216560178	-0.0361329705823209	0.184445172818017	0.0959239304127904	-0.0268353174967529
GAPEVLVSAPR	RALLLQLRLALLVAAGAPEVLVSAPRSLVW	LVAA	sp|Q7Z4H8|PLGT3_HUMAN	sp|Q7Z4H8|PLGT3_HUMAN	POGLUT3	21	31	2.3767e-06	162.36	125240000	4395	4395	-0.817766282266269	-0.431184218659362	-0.408494752758214	0.192127340024083	-0.0395309052422552	0.0477454203377185	0.0175782223447055	0.00800771432061083	-0.0131902530779807	0.292066200572308	0.290910072626379	0.157351743630034	0.104934995148685	0.019526026061427	0.219919610138143	-0.0543252504779667
GAQKAETAANR	KAIMTYVSSFYHAFSGAQKAETAANRICKV	HAFS	sp|O43707|ACTN4_HUMAN;sp|P12814|ACTN1_HUMAN	sp|O43707|ACTN4_HUMAN	ACTN4	270	280	0.0078731	79.201	38458000	4407	4407	-0.314248644537076	0.0721771233060712	-0.137991247174023	-0.117850469722757	0.351139643154249	0.0951694387586683	0.19704898500229	-0.122373740808724	-0.197636132232256	-0.00983877570269405	-0.16424153146345	-0.109430529316982	0.0403214200208992	0.0962899515810232	0.0209819474615788	0.148938840553271
GAQPEETPR	APRVSQGSKDPAEGDGAQPEETPRDGDKPE	AEGD	sp|Q14697|GANAB_HUMAN	sp|Q14697|GANAB_HUMAN	GANAB	198	206	0.019023	90.657	16268000	4408	4408	0.532529318669607	0.226538080689012	0.571520012498837	0.320037771887293	0.611178882091721	0.711664706431813	0.369492944066938	-1.1306997831682	-0.751405416443539	-0.518611426555153	-0.170992475689271	-0.728246507419857	-0.844754962949287	-0.44092366833074	-0.506110346125948	-0.0683230393304247
GASSAGLGPVVR	LTLLVLLRGPPVARAGASSAGLGPVVRCEP	VARA	sp|P17936|IBP3_HUMAN	sp|P17936|IBP3_HUMAN	IGFBP3	28	39	6.255e-09	167.12	2383800000	4410;4411;4412	4410	-1.53182065104309	0.384112171780548	0.225526397090564	0.265433588839359	0.525795398388091	0.657172763294891	0.474687004625783	0.26911862978613	0.379599129830977	0.49839317367031	-0.151747043595094	-0.129968482655588	-0.245921549384647	-1.52640915578908	-1.58569928701113	-1.66526576388883
GAVTDVEATR	QGTASQYFMLLLLTDGAVTDVEATREAVVR	LLTD	sp|Q99829|CPNE1_HUMAN	sp|Q99829|CPNE1_HUMAN	CPNE1	423	432	0.00022889	116.52	10443000	4420	4420	0.293069162014698	0.49375163568637	0.361083788238336	0.326682405182085	0.409137101110391	0.366018881144871	0.318145983285874	-0.697074103590581	-0.444681824538663	-0.478332289774663	-0.0940420618994097	-0.533856220133178	-0.305867499640796	-0.379735456483129	-0.241012814197243	-0.244570761050342
GDDPLLTYR	NEDQSMGNWQIKRQNGDDPLLTYRFPPKFT	KRQN	sp|P02545|LMNA_HUMAN	sp|P02545|LMNA_HUMAN	LMNA	474	482	0.0020747	138.54	14663000	4446	4446	0.10483079047914	0.0803752908065387	-0.130099833534722	0.0976257454892706	0.622153476486607	0.404304357875739	0.3522798118278	-0.188641656626217	-0.214904383973996	-0.194254400778452	-0.318378479114168	-0.216776738401622	-0.34376007503273	-0.214620925378065	-0.117079565546766	-0.156762191636889
GDGTGGKSIYGER	RVIKDFMIQGGDFTRGDGTGGKSIYGERFP	DFTR	sp|P23284|PPIB_HUMAN	sp|P23284|PPIB_HUMAN	PPIB	110	122	0.00061662	94.09	183590000	4458;4459	4458	-0.0436631511464158	0.0424484090691071	0.0424484090691071	0.0424484090691071	-0.0436631511464158	-0.119633769513619	-0.129326865716508	-0.129326865716508	0.163008650172313	0.163008650172313	-0.109099503954535	0.163008650172313	-0.109099503954535	0.00380066254638428	0.00380066254638428	0.00380066254638428
GDLTLYQSNTILR	LKASCLYGQLPKFQDGDLTLYQSNTILRHL	KFQD	sp|P09211|GSTP1_HUMAN	sp|P09211|GSTP1_HUMAN	GSTP1	59	71	7.0252e-10	147.24	48599000	4462;4463	4463	0.166586280435758	0.35170207760418	0.470279678156334	0.40074719080057	0.358860231559556	0.388613926703432	0.396261765825241	-0.361152675389052	-0.462091651169008	-0.445792950751211	-0.442036721922813	-0.515224657165389	-0.183431423844316	-0.334399717590722	-0.284387642995051	-0.287923196039373
GDTHLGGEDFDQR	LLTIDNGVFEVVATNGDTHLGGEDFDQRVM	VATN	sp|P11021|BIP_HUMAN	sp|P11021|BIP_HUMAN	HSPA5	249	261	4.4083e-18	190.85	75942000	4497	4497	0.370247275496186	0.315958291840288	0.387534235166952	0.328887927214571	0.452567053993485	0.447877555915636	0.654829451089255	-0.358542161379704	-0.341553986745695	-0.555736305578071	-0.516993557351817	-0.538594713904361	-0.641579692153202	-0.282684756774999	-0.565241259800645	-0.293679967849819
GDVSEETMGSR	KFQGASNLTLSETQNGDVSEETMGSRKVKK	ETQN	sp|Q9NVP1|DDX18_HUMAN	sp|Q9NVP1|DDX18_HUMAN	DDX18	41	51	1.3952e-05	132.78	15752000	4506	4506	0.2224805914091	0.00708061039704287	0.110649083812805	0.0146031305480238	0.263990076985172	0.194307078527177	0.0720264491277851	0.0263351681856409	-0.173976701413869	-0.0489897939946068	-0.188020569192795	-0.148275315291726	-0.173411926052332	-0.131771512474115	-0.242893143139091	0.0651892919535414
GEAGPEDSTR	SGGGTGEEPGSQGLNGEAGPEDSTRETPSQ	QGLN	sp|O15355|PPM1G_HUMAN	sp|O15355|PPM1G_HUMAN	PPM1G	188	197	1.5249e-05	166.09	141100000	4509	4509	0.135851481016977	-0.323271731755968	-0.134880492505751	-0.202755104410774	0.310441089490444	0.275551802414555	-0.00365831391519609	0.153832520422501	0.397347713307618	-0.0188883311658374	-0.194767842199968	-0.282646694270106	0.138869563310342	-0.486671489923843	-0.116875920882274	0.0357225062512322
GEAGVPAEFSIWTR	GGAHKVRAGGPGLERGEAGVPAEFSIWTRE	GLER	sp|O75369|FLNB_HUMAN	sp|O75369|FLNB_HUMAN	FLNB	2206	2219	2.4335e-06	123.95	27629000	4510;4511	4511	0.0230261851691201	0.0595079622509117	-0.223942783891032	-0.0683896511003222	-0.24327166123075	-0.20580343005275	-0.0181440132729676	0.0899947483364694	0.090270165506163	0.0579038527024583	-0.173401312409039	0.0463020230017419	0.0883038579367161	0.246599421531021	0.252092796345015	-0.147555228201104
GEALSTLVLNR	NAHRKPLVIIAEDVDGEALSTLVLNRLKVG	EDVD	sp|P10809|CH60_HUMAN	sp|P10809|CH60_HUMAN	HSPD1	280	290	4.7801e-08	179.42	48987000	4512;4513	4513	0.291595356296267	0.186686659058635	0.461834549335311	0.262798430979622	0.641171546114922	0.397598578671896	0.349729190230661	-0.471565041095927	-0.402111358455201	-0.47358311690342	-0.569486480963598	-0.497067245985426	-0.21875043917272	-0.231443158231916	-0.221350421033758	-0.395600949345288
GEATQSGARPADR	______________________________	____	sp|Q9BQG0|MBB1A_HUMAN	sp|Q9BQG0|MBB1A_HUMAN	MYBBP1A	13	25	0.018656	69.864	14417000	4514	4514	-0.152679222479035	-0.207857934016779	0.0137126606440736	-0.0564638762568919	0.0804964393982212	-0.0768521305107336	-0.119371638228142	0.0737939403671376	-0.113629430393325	0.137635800098131	-0.0562267253543304	-0.211230976304712	0.0844747719885207	0.0498235181554978	0.269427447176719	0.181611245151263
GEEAGAYDGPR	KYGVSGYPTLKIFRDGEEAGAYDGPRTADG	IFRD	sp|P30101|PDIA3_HUMAN	sp|P30101|PDIA3_HUMAN	PDIA3	109	119	0.0021286	92.538	41694000	4529	4529	0.421184726068905	0.146642180503055	0.491551463329825	0.318855815916186	0.730086178098418	0.421561623794976	0.491795186143528	-0.55143731770555	-0.305294041648776	-0.524750278723921	-0.785882394070705	-0.829184392272747	-0.765235614266074	-0.126035544321784	-0.279223100529207	-0.254807431091308
GEELIGDGMER	EGLLGTEGPLEEEEDGEELIGDGMERDYRA	EEED	sp|P49736|MCM2_HUMAN	sp|P49736|MCM2_HUMAN	MCM2	69	79	0.0056087	81.338	12676000	4536	4536	0.138982894815349	0.123171535931446	0.289037716138685	0.0329547431561339	0.268982407016499	0.528459653022968	0.385254701389544	-0.434203688075921	-0.208211706411336	-0.40887824843868	-0.124146233518541	-0.21504809320371	-0.165760529738964	-0.302426896501691	-0.129126397063811	-0.22320063627787
GEFSMDLR	GGQKCSVIRDSLLQDGEFSMDLRTKSTGGA	LLQD	sp|P07737|PROF1_HUMAN	sp|P07737|PROF1_HUMAN	PFN1	82	89	0.0050394	140.09	425150000	4538;4539	4538	0.186334209685694	0.201481080239117	0.279532634862407	0.297502042288073	0.165236730308461	0.317550151398809	0.437617605249889	-0.224187508550459	-0.339943611354193	-0.203296168621979	-0.446114217341094	-0.254463692219508	-0.209862502201137	-0.240720496324606	-0.261115809717053	-0.128006914206234
GENIAESLVAEGLATR	QGREYGMIYLGKDTNGENIAESLVAEGLAT	KDTN	sp|Q7KZF4|SND1_HUMAN	sp|Q7KZF4|SND1_HUMAN	SND1	120	135	0.00064102	93.152	7585500	4553	4553	0.0968105701863466	0.0968105701863466	0.0968105701863466	0.0968105701863466	0.0968105701863466	0.0660565004618159	-0.326590371226878	-0.326590371226878	-0.326590371226878	-0.326590371226878	0.0968105701863466	0.0968105701863466	0.0968105701863466	0.0968105701863466	0.0968105701863466	0.0968105701863466
GEPESAGPSR	NDDYYEESYFTTRTYGEPESAGPSRAVRQS	TRTY	sp|P50402|EMD_HUMAN	sp|P50402|EMD_HUMAN	EMD	106	115	0.006131	91.087	21423000	4555	4555	0.0140862954464232	1.75483105835992	2.02916986447581	0.192494326837734	1.17818978419999	-0.766347219112852	-1.4510909986659	-1.13036105934905	-1.21386567834208	-2.27672937410299	-1.51991242071599	-0.742842329647189	-1.77955452724515	-1.97945059314289	-1.97532010152831	-1.57954066623654
GESEANVR	NFISIKGPELLTMWFGESEANVREIFDKAR	TMWF	sp|P55072|TERA_HUMAN	sp|P55072|TERA_HUMAN	VCP	553	560	0.0018935	157.58	125170000	4558	4558	0.347149240523743	0.297489354433381	0.496439618662176	0.55609720954351	0.584905708727873	0.590478920895347	0.686156401808774	-0.655176628486506	-0.458345302515752	-0.739706729603682	-0.844709013470772	-0.808331488424683	-0.731190904974595	-0.423728387240681	-0.448377637916605	-0.26370520565507
GETTTQGLDGLSER	GIKVDKGVVPLAGTNGETTTQGLDGLSERC	AGTN	sp|P04075|ALDOA_HUMAN;sp|P09972|ALDOC_HUMAN	sp|P04075|ALDOA_HUMAN	ALDOA	121	134	1.5675e-23	208.28	118530000	4562;4563	4562	0.177280107429138	0.402603494431192	0.198798257220699	0.241988871581143	0.493412105219454	0.363012871997739	0.468811824293129	-0.25341843840475	-0.553448785357168	-0.315100677296025	-0.356776729542299	-0.514910962779964	-0.388405749618827	-0.179029988991401	-0.247117702000812	-0.243891843224899
GEWEAPQIANPR	DPDAEKPEDWDEDMDGEWEAPQIANPRCES	EDMD	sp|P27824|CALX_HUMAN	sp|P27824|CALX_HUMAN	CANX	348	359	5.8117e-08	141.88	85826000	4569;4570	4569	0.295947139613119	0.229116005283858	0.371368131421004	0.465451549855526	0.522067877482303	0.538898942490555	0.395935063936155	-0.47314279966937	-0.437334568733308	-0.479894323172628	-0.576717825701466	-0.691382843907257	-0.499571169485267	-0.175770158951078	-0.343097898051476	-0.193360234896344
GFAGDDAPR	IAALVVDNGSGMCKAGFAGDDAPRAVFPSI	MCKA	sp|P60709|ACTB_HUMAN;sp|P63267|ACTH_HUMAN;sp|P68032|ACTC_HUMAN;sp|P62736|ACTA_HUMAN;sp|P68133|ACTS_HUMAN;sp|P63261|ACTG_HUMAN;sp|Q6S8J3|POTEE_HUMAN;sp|A5A3E0|POTEF_HUMAN;sp|P0CG38|POTEI_HUMAN;sp|P0CG39|POTEJ_HUMAN	sp|P60709|ACTB_HUMAN	ACTB	20	28	0.0013085	148.38	69328000	4573	4573	0.192501167885411	0.0769182790497534	0.0389807054473333	0.125560694931874	0.303463919595862	0.413641126175597	0.635086345399576	0.222379751594323	-0.414559700511244	-0.0934328458778104	-0.47340001734484	-0.379839181821573	-0.427235751463014	-0.231289031720653	-0.247073673792618	-0.351348235831964
GFGPDPGSGTTVPAR	LRWPPPPKPRLKSGGGFGPDPGSGTTVPAR	KSGG	sp|Q9H4L4|SENP3_HUMAN	sp|Q9H4L4|SENP3_HUMAN	SENP3	47	61	4.3869e-08	139.86	163700000	4576;4577	4576	0.126977247792531	-0.107646833505417	0.0637342159844766	-0.011095244155641	0.0306412271130531	0.113211600279752	0.111574452680467	0.00705226880015682	0.0728230379629685	-0.0801857720789218	-0.194394852390325	0.0224952080951356	0.0104638672119561	-0.0259635912995493	-0.0727383936397753	-0.110377896372035
GFNSSDTVTSPQR	SAAFAPAAAEPKLFGGFNSSDTVTSPQRAG	KLFG	sp|P12931|SRC_HUMAN	sp|P12931|SRC_HUMAN	SRC	66	78	4.7559e-25	225.15	139970000	4578;4579	4578	-0.213208982344808	-0.27483003809604	-0.323816197488901	-0.201990296457751	-0.00751220373266584	0.165449360157665	0.2289609684746	0.24105563913482	0.211999224909642	0.165509680555879	-0.164207866355225	0.00345873107131878	-0.161463170943681	0.109060849348224	-0.0314458411096255	0.0657188004956556
GFQEVVTPNIFNSR	YNALIEFIRSEYRKRGFQEVVTPNIFNSRL	YRKR	sp|P26639|SYTC_HUMAN	sp|P26639|SYTC_HUMAN	TARS1	368	381	0.0003099	95.854	6993800	4580	4580	-0.0698832471889276	-0.0698832471889276	-0.0698832471889276	-0.0698832471889276	-0.0698832471889276	-0.49004013953446	0.188500376733798	0.188500376733798	0.188500376733798	0.188500376733798	-0.333421524889995	-0.333421524889995	-0.333421524889995	0.257070575802679	0.257070575802679	0.257070575802679
GFSLEELR	RCPTVRYHTKVRAGRGFSLEELRVAGIHKK	RAGR	sp|P26373|RL13_HUMAN	sp|P26373|RL13_HUMAN	RPL13	75	82	0.0061468	130.27	37510000	4584	4584	0.0749396682297772	0.0375354822545043	-0.040235285206593	-0.0814003132102105	-0.025379703607208	-0.195344113619046	-0.00457090081965584	-0.00389730081459663	-0.0275808854919693	-0.354260112593385	0.119264998304646	0.0962695423619511	0.0155959963174534	0.0591040817414548	0.0936969307800869	0.156153125337217
GGAESHTFK	HPCYAAMFGPKGFGRGGAESHTFK______	GFGR	sp|P50238|CRIP1_HUMAN	sp|P50238|CRIP1_HUMAN	CRIP1	69	77	0.010117	97.431	34822000	4587	4587	-0.179190985470509	-0.0395945061020628	0.0664615885587358	-0.183487368764712	-0.139494176184744	-0.13740358928477	0.0572063177382841	0.149274147998777	0.154804410028894	0.118775483035515	-0.0752662600740558	0.0485199990425193	-0.0170809376680634	0.0112837329544915	-0.0118796124328198	0.110188352658868
GGAGLGAGSGGATRPGGR	FGLKRNAVIGLNLYCGGAGLGAGSGGATRP	NLYC	sp|Q07820|MCL1_HUMAN	sp|Q07820|MCL1_HUMAN	MCL1	17	34	3.326e-05	130.27	17616000	4588	4588	-0.0212643185141954	0.0169672829775169	-0.15579309619304	0.147327306324896	-0.382122321578509	0.0263208194755002	0.0702687463089085	0.0294422446061563	0.185397442256541	0.110997661215963	-0.481075596818516	-0.551640816390645	-0.288843390906912	0.438378588187534	0.0428410078213189	0.402532270596662
GGALFVHR	RHVRNLHKTVMQNGAGGALFVHRDTPENNP	QNGA	sp|P19404|NDUV2_HUMAN	sp|P19404|NDUV2_HUMAN	NDUFV2	35	42	0.014454	105.12	12848000	4590	4590	0.102406719147779	0.186092540345127	-0.0913594062282684	0.115200177126024	0.170886270683591	0.196499270567623	-0.00984259903002698	0.24317395639482	-0.243071948937675	-0.0489681305567698	-0.28105483551137	-0.488491729461346	0.152058015780763	-0.0695107624820528	-0.184112385298644	0.0382975118051353
GGAWGTEQR	NAHGDANTIVCNSKDGGAWGTEQREAVFPF	NSKD	sp|P09382|LEG1_HUMAN	sp|P09382|LEG1_HUMAN	LGALS1	66	74	0.0048938	109.86	24736000	4591	4591	0.274270398057566	0.353888344699594	0.341359220007114	0.394348671162441	0.287653899250336	0.279417815543955	0.455136840924828	-0.350333914762196	-0.669991410791565	-0.255908732727086	-0.491546338276205	-0.488649801253472	-0.295529353658392	-0.131287056833771	-0.172394630086347	-0.257455922963852
GGDAALALLLLDR	PGSSRGTSPARMAGNGGDAALALLLLDRLN	MAGN	SARS2|N|Nucleoprotein	SARS2|N|Nucleoprotein		214	226	0.013562	73.067	5666200	4592;4593	4592	-2.63939632275344	-2.61708479429229	-1.97198374370811	-1.96693227947127	-1.21549849812206	-0.453705223465914	-0.179776040463035	0.492903836354965	0.379261527796795	0.319162440721853	1.55698932629978	1.22970020847834	1.52238494720026	-1.55938268812905	-1.497108000469	-1.67652854930999
GGDLMAYDRR	SRARNLPLPPPPPPRGGDLMAYDRRGRPGD	PPPR	sp|P61978|HNRPK_HUMAN	sp|P61978|HNRPK_HUMAN	HNRNPK	317	326	7.3844e-05	148.91	28985000	4601	4601	0.0930224066392424	0.00313597734278714	-0.0269924280655453	0.115809564609493	-0.101730927865402	-0.0486520865597963	-0.357856942561314	-0.334639026708249	-0.161673803627365	-0.157758260441082	0.19092293840893	0.091134931391781	0.117917254080913	0.0691549234965979	0.276589681271981	0.0723290748445309
GGEDGRNNSGAPHR	NMQVVAVEGKGEVKHGGEDGRNNSGAPHRE	EVKH	sp|Q5T8D3|ACBD5_HUMAN	sp|Q5T8D3|ACBD5_HUMAN	ACBD5	380	393	2.6462e-06	123.02	4322100	4604	4604	-0.492691944902796	-0.193386259800349	-0.563818860452477	-0.324166130560976	-0.267041709711498	-0.477921791036617	-0.014984185369871	0.506840974577501	0.426472971829592	0.129322508555731	0.599098959699763	0.167487975982651	-0.135042210415984	0.406963931537654	-0.487591230267545	-0.0671818484423675
GGGGNFGPGPGSNFR	SRSGRGGNFGFGDSRGGGGNFGPGPGSNFR	GDSR	sp|P22626|ROA2_HUMAN	sp|P22626|ROA2_HUMAN	HNRNPA2B1	214	228	0.00087765	89.26	51124000	4611	4611	0.0673490805827391	0.0697394497437314	0.130796922487732	-0.0535416684462457	0.196476673357769	0.0534290951004215	-0.294956001716199	-0.14358218013946	-0.0848104073908618	-0.138334254403267	0.0375398634089643	0.230247923888727	-0.130530328043515	-0.0342348514015903	0.033630920798251	-0.0354589060126951
GGGQIIPTAR	FDVHDVTLHADAIHRGGGQIIPTARRCLYA	AIHR	sp|P13639|EF2_HUMAN;sp|Q15029|U5S1_HUMAN	sp|P13639|EF2_HUMAN	EEF2	717	726	0.010584	83.456	121940000	4614;4615	4614	0.0156024611355916	-0.0174830616250228	-0.0113975145470108	-0.00266463514015483	-0.0793279224397995	-0.0451263926164567	0.00866830431735402	0.0193085237921905	-0.13264593692228	0.0469038003821419	-0.00134549782258537	0.0790158747209954	0.046957888785201	-0.048764915042814	0.197935351763575	-0.107474499382618
GGGSQHYPEER	GYGSREGDRGVITDRGGGSQHYPEERHVVE	ITDR	sp|Q9NWH9|SLTM_HUMAN	sp|Q9NWH9|SLTM_HUMAN	SLTM	941	951	0.0037921	87.184	9196600	4616	4616	-0.185726546579564	-0.138582172037884	-0.151358162409371	0.147400840018361	-0.594075439106137	-0.0393401407306531	-0.327444519005285	-0.0144848914113943	-0.0531512499237519	-0.474790015676396	0.0733681067592737	0.297883271165294	0.185726416988793	0.0945330978920766	0.258636203793344	0.501327494895626
GGGVPTDEEQATGLER	ARGPSGAAAMRSMASGGGVPTDEEQATGLE	SMAS	sp|P10606|COX5B_HUMAN	sp|P10606|COX5B_HUMAN	COX5B	34	49	1.3149e-11	162.7	57986000	4618;4619	4618	0.0155808613998228	0.0155808613998228	0.0155808613998228	0.0155808613998228	0.0155808613998228	0.135206262344002	0.155419824064224	0.155419824064224	0.155419824064224	0.155419824064224	-0.112461303731998	-0.112461303731998	-0.112461303731998	-0.196800589285954	-0.196800589285954	-0.196800589285954
GGIAAGSSGKGR	NQKQSSAVSTSGNLNGGIAAGSSGKGRGAK	GNLN	sp|Q9UBL3|ASH2L_HUMAN	sp|Q9UBL3|ASH2L_HUMAN	ASH2L	285	296	0.00012341	99.752	27404000	4623	4623	0.0673079413296804	-0.26838405655914	-0.172488916931342	-0.20617804917933	0.162261597258831	-0.228917135536745	-0.171273352620058	0.0984863515695309	0.186168105506149	0.0324275356097314	0.136291167088824	-0.224852967612963	0.338823986227999	-0.102144531461135	-0.0764380205527865	0.23490676805314
GGNIGDGGGAADR	CVLFFDELDSIAKARGGNIGDGGGAADRVI	AKAR	sp|P55072|TERA_HUMAN	sp|P55072|TERA_HUMAN	VCP	587	599	7.7365e-13	158.25	102750000	4632;4633	4632	0.0948245330335628	-0.0330910764785029	-0.0931319815278604	-0.208842124882098	-0.128963825498541	-0.195088941659392	0.0335684437118231	0.0247235913079602	0.203921628210427	-0.0806193932760252	-0.059681304593044	-0.0130091934156795	0.00892356695146124	0.0462351573882224	0.179350980074433	0.142831105383791
GGNSEYRDTTR	EKLVPLLDTGDIIIDGGNSEYRDTTRRCRD	IIID	sp|P52209|6PGD_HUMAN	sp|P52209|6PGD_HUMAN	PGD	101	111	0.00572	80.979	12656000	4635	4635	0.213310851113334	0.282712589113455	0.479358481780404	0.536430833876531	0.601659439520702	0.520312125309128	0.694565282292604	-0.692298418864892	-0.550428384542762	-0.710002783722124	-0.535716252357059	-0.780426235137649	-0.311747633444904	-0.530972159875102	-0.22525077027421	-0.574898431689012
GGPEGEEQIR	AKKIDAAQNWLADPNGGPEGEEQIRGALAE	ADPN	sp|P18206|VINC_HUMAN	sp|P18206|VINC_HUMAN	VCL	400	409	0.0014193	90.629	18978000	4636	4636	0.45515546878477	0.326346297183504	0.551397332188587	0.438741843630088	0.58437925573367	0.482137756822267	0.701363311716545	-0.768812022953202	-0.80829399909214	-0.491909737198853	-0.597470239955272	-0.499807807670276	-0.620394906790974	-0.49890396721597	-0.750094255974825	-0.247751491369753
GGPNYQEGLR	QGPLKEHEVTIFVRRGGPNYQEGLRVMGEV	FVRR	sp|P53396|ACLY_HUMAN	sp|P53396|ACLY_HUMAN	ACLY	380	389	0.001465	103.7	37607000	4638	4638	-0.100692671321122	0.218032552895234	0.168933812483709	-0.123768747817919	-0.247120656870505	-0.0457930644436362	-0.22357834856282	-0.371481508296518	-0.163187779455587	-0.237027294032406	0.203012282757538	0.177649277350664	0.175160471463557	0.101568553589354	0.133777711951149	0.135694365221633
GGSDGYGSGR	GGGGNFGPGPGSNFRGGSDGYGSGRGFGDG	SNFR	sp|P22626|ROA2_HUMAN	sp|P22626|ROA2_HUMAN	HNRNPA2B1	229	238	0.00017545	127.94	133970000	4640;4641	4640	0.10147680952935	-0.00571764385393057	0.107688226872333	0.277007045631826	-0.238657064720765	-0.271769785016484	-0.351105523973127	-0.602857014359781	-0.399538342927483	-0.606552718537954	0.414573165370518	0.107907993437361	0.29344121982835	0.228931454517852	0.354063463698386	0.0321302954937636
GGTTMYPGIADR	DVDIRKDLYANTVLSGGTTMYPGIADRMQK	TVLS	sp|P60709|ACTB_HUMAN;sp|P63267|ACTH_HUMAN;sp|P68032|ACTC_HUMAN;sp|P62736|ACTA_HUMAN;sp|P68133|ACTS_HUMAN;sp|P63261|ACTG_HUMAN	sp|P60709|ACTB_HUMAN	ACTB	301	312	6.0272e-05	108.31	27538000	4643	4643	0.113878710981167	0.0546918512589576	0.133763208411273	0.0835195891014124	0.490265792283928	0.418576516960784	0.380337201657881	-0.258012643960826	-0.229476574384328	-0.0946371123035456	-0.244672415905271	-0.121083297388004	-0.256104553714537	-0.178017250870856	-0.302734248419878	-0.399070237706201
GGTVAEKLDWAR	PLRQKKAHLMEIQVNGGTVAEKLDWARERL	IQVN	sp|P39023|RL3_HUMAN	sp|P39023|RL3_HUMAN	RPL3	187	198	7.1446e-08	136.99	78704000	4644	4644	0.193502471141495	0.193502471141495	0.193502471141495	0.193502471141495	0.193502471141495	0.288434968117609	0.476058753663952	0.476058753663952	0.476058753663952	0.476058753663952	-0.796101636372783	-0.796101636372783	-0.796101636372783	-0.761589440439251	-0.761589440439251	-0.761589440439251
GGWNTGGSR	ATWSDLGLCKKRPKPGGWNTGGSRYPGQGS	RPKP	sp|P04156|PRIO_HUMAN	sp|P04156|PRIO_HUMAN	PRNP	29	37	0.0050484	109.44	31635000	4647	4647	-0.280177142478104	-0.186917626153707	-0.361296885905435	-0.321091988122387	-0.0342443471733457	0.188028329533874	-0.0839280677251732	0.386925962515348	0.270006831471027	0.332348018743622	-0.326280476535858	-0.211839937786199	-0.0524505169338794	0.0630300280036648	0.182012808587473	0.114957103350398
GGYFDEFGIIR	CVILTFKEPFGTEGRGGYFDEFGIIRDVMQ	TEGR	sp|P11413|G6PD_HUMAN	sp|P11413|G6PD_HUMAN	G6PD	247	257	1.5401e-11	200.05	134350000	4648;4649	4648	-0.11102892080964	0.0896357512890136	-0.0225589354918439	-0.0829520514960132	-0.04254832611372	-0.140881086992391	-0.082109199748481	-0.0662123172793123	0.0426742924259056	-0.00976373227711702	-0.015802087575437	0.000882258627436477	0.0287175157694236	0.0433367185492508	0.210874020749758	0.114577035658209
GGYPAEAWNFWTR	DLLTCCGSMCGDGCNGGYPAEAWNFWTRKG	DGCN	sp|P07858|CATB_HUMAN	sp|P07858|CATB_HUMAN	CTSB	152	164	4.6407e-05	100.55	2433900	4650	4650	-0.270701421300848	-0.0847108913364934	-0.403920837397858	-0.403920837397858	0.184843724325692	0.375238644465916	0.134058173187428	0.611912893089564	0.611912893089564	0.611912893089564	-1.21190857077663	-0.607155111764197	-0.0296847811345027	0.0307726142858417	-0.0328406011636982	-0.906017723759676
GHELSNEER	RYDDMAAAMKAVTEQGHELSNEERNLLSVA	VTEQ	sp|P31946|1433B_HUMAN	sp|P31946|1433B_HUMAN	YWHAB	35	43	0.0034909	113.71	4524300	4653	4653	0.272530124909464	0.0169041170274566	0.101838800774591	0.00565862896283291	0.242678723188685	0.13135531888248	0.391679678780652	-0.322176747071203	-0.23279185146701	-0.239855353887127	-0.0527374352254689	-0.0440196480021556	0.176717613271725	-0.397239138625418	-0.0359625417470614	-0.293258459058956
GHLPGDALAAGR	GLLGQMNNPSTNGVNGHLPGDALAAGRLPD	NGVN	sp|Q9NPJ6|MED4_HUMAN	sp|Q9NPJ6|MED4_HUMAN	MED4	200	211	0.0001113	101.39	8483000	4663	4663	0.0402111964167273	0.118696649287295	-0.291907973881079	0.165208209695579	0.0207423695529893	-0.0801526187663249	-0.100718789421591	-0.0515055892758639	-0.0321896632832018	-0.0314712788584396	0.201514411208789	-0.0998413360391507	0.0922010060096421	0.111126789045942	0.050179085270443	-0.202506020197601
GHNGYPNGTSAALR	______________________________	____	sp|O75534|CSDE1_HUMAN	sp|O75534|CSDE1_HUMAN	CSDE1	12	25	2.651e-05	106.58	15897000	4664	4664	-0.184115973114854	-0.40418975787517	-0.178383320428742	-0.114928808706399	0.264238910752746	-0.0488585273227636	-0.247057578653657	0.0489954905159326	0.354831566142167	0.419290400365041	-0.349187994109169	-0.131380142600585	0.541510062115494	-0.360027665132912	0.12705868702666	-0.198641519102917
GHVSHGHGR	______________________________	____	sp|P46776|RL27A_HUMAN	sp|P46776|RL27A_HUMAN	RPL27A	13	21	0.00071136	157.68	7937600	4690;4691;4692	4691	-0.313174504662617	0.00574359242816062	-0.02239270157147	-0.13462988277719	-0.219807424946858	0.00574734522516607	-0.19181212512713	-0.2144047795632	-0.321637361511429	-0.37812722283928	0.380049659482833	0.153689915131117	0.217892674318263	0.183660080176243	0.394799542608106	0.135681455248898
GIEMSEVR	SHYYHMAHGKDFASRGIEMSEVRLNLDKMM	FASR	sp|P09622|DLDH_HUMAN	sp|P09622|DLDH_HUMAN	DLD	110	117	0.0061733	121.99	14299000	4694	4694	-0.319372748556498	0.123297066709288	-0.0104050603287472	-0.0171132978814723	-0.000594982787880042	-0.0925819248815834	-0.0869133814908723	-0.0429872692991225	0.101738852082327	-0.188587392973092	0.064568543613772	0.258283824416673	0.0485945819953161	-0.135166030905303	0.167113331452333	0.0267872176930146
GIGTVPVGR	DKPLRLPLQDVYKIGGIGTVPVGRVETGVL	YKIG	sp|P68104|EF1A1_HUMAN;sp|Q5VTE0|EF1A3_HUMAN;sp|Q05639|EF1A2_HUMAN	sp|P68104|EF1A1_HUMAN	EEF1A1	258	266	0.0090558	98.458	31588000	4696	4696	0.025430505560987	0.0440964127795328	0.0830667726567494	0.24887157213623	0.296550711219204	0.214794974990602	0.319970646977409	-0.00989927270247423	-0.267060753833285	-0.142794673414969	-0.149051649996347	0.0318931002172922	0.0580004579678679	-0.273231645536232	-0.394650216044237	-0.352372187776563
GISHVIVDEIHER	CTVGVLLRKLEAGIRGISHVIVDEIHERDI	AGIR	sp|Q08211|DHX9_HUMAN	sp|Q08211|DHX9_HUMAN	DHX9	504	516	3.9813e-13	164.48	30397000	4705;4706	4705	-0.0120978947994218	0.580589197710557	-0.268334880443255	0.03408750707772	-0.143071910983058	-0.242523126537394	0.123600829473534	0.0488257719557344	-0.184936959649356	-0.077339488219436	0.0793267308807174	-0.0817313366302335	0.0547459392378049	0.0362997387155554	-0.115449588161228	-0.0472397122830283
GITKPAIR	GGAKRHRKVLRDNIQGITKPAIRRLARRGG	DNIQ	sp|P62805|H4_HUMAN	sp|P62805|H4_HUMAN	H4C1	29	36	0.019032	98.904	42233000	4708	4708	0.451886111341281	-0.0880278264696174	0.0114316622957049	0.175370352777998	0.6272170298059	0.657751666239949	0.566275738700312	-0.2225593323181	-0.507279211059546	-0.422185231272501	-0.504535574154321	-0.469885993705075	-0.399984263035931	-0.228066332762516	-0.33184821663335	-0.301697580063656
GITLPVDFQGR	EEIVQFFSGLEIVPNGITLPVDFQGRSTGE	IVPN	sp|P31943|HNRH1_HUMAN	sp|P31943|HNRH1_HUMAN	HNRNPH1	140	150	1.2508e-05	135.71	46509000	4709;4710	4709	0.296752321851617	0.170856289805464	0.352372716498209	0.304859245399366	0.550306791629559	0.461615944801305	0.329300556179231	-0.325442368974778	-0.0313353039079806	-0.326771979699507	-0.24115523844272	-0.566862713645778	-0.550438024361069	-0.250044228853818	-0.361575933860994	-0.646062977079594
GKDGFHIR	EAARICANKYMVKSCGKDGFHIRVRLHPFH	VKSC	sp|P27635|RL10_HUMAN	sp|P27635|RL10_HUMAN	RPL10	81	88	0.010213	110.87	34242000	4725	4725	-0.229033146513368	-0.0318335178033026	-0.172828931623205	0.0081945220522573	-0.180278913075313	-0.116889537023422	-0.181446276791625	0.34958931990866	0.231843785769499	0.252990589378421	-0.264023400337273	-0.145430697258336	-0.0513699796075798	0.258280984885756	0.0134060687349254	0.0590891257618286
GKTAAAAAEHSQR	KEEAATGGGSTGEADGKTAAAAAEHSQREL	GEAD	sp|O43242|PSMD3_HUMAN	sp|O43242|PSMD3_HUMAN	PSMD3	53	65	3.2883e-07	124.09	11259000	4756	4756	-0.0231072524625512	-0.0502047192329984	-0.0502047192329984	-0.0502047192329984	-0.0231072524625512	-0.211336369829766	0.0604786578690499	0.0604786578690499	-0.0719721642474304	-0.0719721642474304	-0.0872058233987952	-0.0719721642474304	-0.0872058233987952	0.200932039732231	0.200932039732231	0.200932039732231
GLAFNALIHR	YKNVNVQNFHISWKDGLAFNALIHRHRPEL	SWKD	sp|O43707|ACTN4_HUMAN;sp|Q9H254|SPTN4_HUMAN	sp|O43707|ACTN4_HUMAN	ACTN4	195	204	2.8815e-10	195.17	28173000	4802	4802	0.418955095113102	0.497607429234581	0.448878250561961	0.629379497146003	0.627933503374035	0.494400411938217	0.417953421408735	-0.292882999554713	-0.423762576979869	-1.11230022011944	-0.933601072810487	-0.933272901504089	-0.775456702128644	-0.327425114056604	-0.662404349568022	-0.0518936695835387
GLAGLGDVAEVR	KPLTDSEKRKQISVRGLAGLGDVAEVRKSF	ISVR	sp|P11216|PYGB_HUMAN	sp|P11216|PYGB_HUMAN	PYGB	18	29	0.0011404	93.345	3368100	4803	4803	-0.118617656146518	0.231667456636295	0.322714043598547	-0.0894609645413602	-0.442258293776336	0.173260313735615	-0.0397198662378669	-0.0231916203937923	-0.0821847724292699	0.0927378705110821	-0.397672796564618	0.0531236100116634	-0.197941225117003	-0.292819695229046	0.511060540883272	-0.0396418923562803
GLETESPVR	LLLLLLSAAVCRAEAGLETESPVRTLQVET	RAEA	sp|Q9NYL4|FKB11_HUMAN	sp|Q9NYL4|FKB11_HUMAN	FKBP11	28	36	0.001811	141.93	221980000	4805	4805	-0.126094180468914	-0.09177554171808	-0.0800296854228935	-0.133217168237544	-0.190688528654358	-0.107234523607194	-0.1339138972239	0.116106282088378	0.0464816718599391	0.180438108098367	0.137046817550637	0.0367472412198721	0.0924140391230625	0.119636436322333	-0.0187326282622824	0.0794844655381036
GLHLGVTPSVIR	SSLRQRPEPQVTGTVGLHLGVTPSVIRKRY	TGTV	sp|O14773|TPP1_HUMAN	sp|O14773|TPP1_HUMAN	TPP1	195	206	0.00012109	100.07	21761000	4807	4807	-0.156910092233239	-0.200538289800947	-0.161908917234412	-0.277718735430647	-0.29858624485829	-0.370598953875426	-0.0101875458177105	0.33462768762652	0.370051252074293	0.402122746212124	0.068851872375009	0.111248972120937	-0.203198912827579	-0.214174804919583	0.174489893719787	0.099561613513086
GLHQSIEEFR	GVDLPSVEAQLGSHRGLHQSIEEFRAKIER	GSHR	sp|Q15149|PLEC_HUMAN	sp|Q15149|PLEC_HUMAN	PLEC	697	706	8.8749e-05	145.89	36613000	4808	4808	-0.0290837931323234	0.185982432172044	-0.103493735251055	0.0717495858306147	0.0590854282260191	-0.0542968104469601	-0.207070185247542	-0.0270033350248429	-0.020012921750259	0.0640183019547053	0.0397231721712907	-0.31598131795055	0.0124242973001516	-0.0748894199688757	0.179111203164637	0.13081329392718
GLLLDTSR	INKTEIEDFPRFPHRGLLLDTSRHYLPLSS	FPHR	sp|P06865|HEXA_HUMAN	sp|P06865|HEXA_HUMAN	HEXA	171	178	0.01936	98.458	10263000	4813	4813	-0.220042885613845	-0.200483500055279	-0.0981479339813223	0.0161014149982335	-0.0857326702301237	0.0060673358680652	-0.148951173571706	-0.0519803815988997	0.192640302875615	0.0257334323550714	-0.0441304485244489	0.0275524413269774	0.163481164931881	0.071684775096977	0.194021982356471	0.0673976907520824
GLLPENTFIVGYAR	AKKKIYPTIWWLFRDGLLPENTFIVGYARS	LFRD	sp|P11413|G6PD_HUMAN	sp|P11413|G6PD_HUMAN	G6PD	59	72	1.313e-06	128.85	13842000	4815	4815	0.349517383379726	0.330122921164613	0.549192944868512	0.549192944868512	0.302168182684057	0.304921051981982	0.297338727993788	-0.173234758625281	-0.173234758625281	-0.173234758625281	-0.948765381029778	-0.647988302775437	-0.506113780290618	-0.430019227940112	-0.270838038090008	-0.409314113385466
GLNSLEAVKR	______________________________	____	sp|P67936|TPM4_HUMAN	sp|P67936|TPM4_HUMAN	TPM4	3	12	0.00034262	115.18	12252000	4825	4825	-0.0761960022859352	0.0555891075522938	-0.297018515485125	-0.0267675071339621	0.123468092921733	-0.0888866410560683	0.0209833899612717	0.312277058212149	0.175724078881535	-0.107417564378831	-0.00867302729639858	-0.0967064562451209	0.165524355808415	-0.223458879436666	-0.10307606275701	0.0490953240424484
GLPAEQGSPR	QQQWDTSKGEQVSQNGLPAEQGSPRMAETV	VSQN	sp|Q01082|SPTB2_HUMAN	sp|Q01082|SPTB2_HUMAN	SPTBN1	2131	2140	0.00016278	130.66	34201000	4826	4826	0.0230831629822268	-0.0662210017168783	0.127819635371554	0.209029409129315	0.243092195097794	0.253253969552722	0.10620136678879	-0.308657329291732	-0.291264410565752	-0.212494992144758	0.0187870200988054	-0.101524264411789	-0.0485729699841662	0.00235668035213116	-0.18846819427281	0.0697475275085335
GLSSQNGQLR	______________________________	____	sp|P26196|DDX6_HUMAN	sp|P26196|DDX6_HUMAN	DDX6	13	22	0.010006	91.867	22237000	4829;4830	4829	-0.0800494235616142	0.0347157763114243	0.199696813104264	0.222670148578994	0.0346962484638667	0.107356140560378	-0.109372324467136	0.202643100243028	-0.187345409234836	0.118826660236123	-0.177078965370248	-0.166195142687835	-0.0876733900424102	-0.0895927991481826	-0.083100972502138	-0.0435342517836453
GLVETPTGYIESLPR	MQNPQILAALQERLDGLVETPTGYIESLPR	ERLD	sp|P55209|NP1L1_HUMAN	sp|P55209|NP1L1_HUMAN	NAP1L1	58	72	1.8995e-05	114.74	30455000	4832	4832	-0.00906965451034712	-0.00906965451034712	-0.00906965451034712	-0.00906965451034712	-0.00906965451034712	-0.185765079854199	0.0668652073605088	0.0668652073605088	0.0668652073605088	0.0668652073605088	-0.00906965451034712	-0.00906965451034712	-0.00906965451034712	-0.00906965451034712	-0.00906965451034712	-0.00906965451034712
GLVIASLENYSPVSR	APPQPQDLEFTKLPNGLVIASLENYSPVSR	KLPN	sp|P22695|QCR2_HUMAN	sp|P22695|QCR2_HUMAN	UQCRC2	46	60	4.5586e-05	106.32	3356100	4834	4834	0.141225941252399	0.141225941252399	0.141225941252399	0.141225941252399	0.141225941252399	-0.272655703488926	-0.22787419362507	-0.22787419362507	-0.22787419362507	-0.22787419362507	-0.25572713075314	-0.25572713075314	-0.25572713075314	0.314109843683919	0.314109843683919	0.314109843683919
GLVLDHGAR	MEMKHKSETDTSLIRGLVLDHGARHPDMKK	SLIR	sp|P40227|TCPZ_HUMAN;sp|Q92526|TCPW_HUMAN	sp|P40227|TCPZ_HUMAN	CCT6A	209	217	0.002438	128.38	33712000	4835	4835	0.130331386772721	-0.0204788034115475	-0.0978080602457432	-0.11264120916262	-0.0562736597239591	-0.189772493145368	-0.134806938684576	-0.104796747298401	0.296742026116835	0.0122148958834474	0.0558916416966503	-0.0798401742748613	0.177439967275542	0.106763260494422	0.00301805682841739	-0.0760142930397315
GLVVPVIR	YRDYIDISVAVATPRGLVVPVIRNVEAMNF	ATPR	sp|P36957|ODO2_HUMAN	sp|P36957|ODO2_HUMAN	DLST	326	333	0.0061914	116.35	8101900	4837	4837	-0.159883356043927	0.0399781241299009	-0.111278308396616	0.212264715803205	0.168694492129137	-0.116894047400871	-0.0915019690718962	-0.0197003046118191	0.176211248479774	-0.155800171907651	-0.0232243418882906	0.134608776845829	-0.161277365310761	-0.138445598675334	0.172623372702725	-0.0260178483308542
GMGPGTPAGYGR	FGQGGAGPVGGQGPRGMGPGTPAGYGRGRE	QGPR	sp|P23246|SFPQ_HUMAN	sp|P23246|SFPQ_HUMAN	SFPQ	682	693	0.0011895	93.111	30372000	4839	4839	-0.0300979783882573	-0.0355906402803504	-0.293569309863742	0.162581408060688	-0.141820508005815	-0.145062378945833	-0.304951204946833	-0.232100281090727	-0.0156128052581072	-0.116772485280592	0.195633062736434	0.260299580542876	0.225488337152022	0.0973640957897617	0.132738891940312	0.0682769749555882
GNFFTYTR	AGWADKIQGRTIPIDGNFFTYTRHEPIGVC	IPID	sp|P00352|AL1A1_HUMAN	sp|P00352|AL1A1_HUMAN	ALDH1A1	149	156	0.0061373	133.23	400420000	4845	4845	0.516580644619158	0.42811377510096	0.600437317938644	0.551249148482606	0.746718554968165	0.574124266147115	0.565975612769656	-0.75854354423663	-0.781208816629621	-0.91347629624238	-0.901705509844362	-0.704615905522254	-0.688342010656093	-0.568907655511967	-0.518210967596069	-0.415737670208086
GNHECASINR	LAYKIKYPENFFLLRGNHECASINRIYGFY	FLLR	sp|P62136|PP1A_HUMAN;sp|P62140|PP1B_HUMAN;sp|P36873|PP1G_HUMAN	sp|P62140|PP1B_HUMAN	PPP1CB	122	131	7.5603e-05	148.56	11103000	4849	4849	-0.0410795558255928	-0.14131572670698	0.0566988860859441	-0.195202150183734	-0.124275667372798	-0.0755685245390074	-0.00946385058402826	-0.142759528193149	0.0291111569928562	0.0711080839989686	-0.0753539195537419	0.00688467716751814	0.161123962183113	0.106167203591023	0.294340740159338	-0.00502742769027932
GNLANVIR	VVRIPKEQGVLSFWRGNLANVIRYFPTQAL	SFWR	sp|P05141|ADT2_HUMAN;sp|P12235|ADT1_HUMAN;sp|Q9H0C2|ADT4_HUMAN;sp|P12236|ADT3_HUMAN	sp|P05141|ADT2_HUMAN	SLC25A5	73	80	0.0074639	114.6	293820000	4851	4851	-0.0610059247696499	-0.0569195962324681	-0.0946841041852627	-0.0290037176869143	-0.0783270572507098	-0.0597652624828242	-0.118704484750293	0.101287062431526	0.0259723606925697	0.0192391700117042	0.0345502593122928	0.0740454122433097	0.0267384260545921	-0.0604911330122038	0.130547603136617	0.114167526699774
GNLGAGNGNLQGPR	PPPSFHLGGPAVGPRGNLGAGNGNLQGPRH	VGPR	sp|P43243|MATR3_HUMAN	sp|P43243|MATR3_HUMAN	MATR3	374	387	1.4443e-12	158.01	34058000	4852;4853	4852	-0.149370741945545	0.105952078059245	-0.0185046224643899	-0.0648362714902529	-0.00526530140631531	-0.0806425062679491	-0.119906296306912	-0.0846397640955907	0.108147865480201	-0.155352378214926	-0.227127945526397	-0.0591482874202952	0.209018802516348	0.188529005404432	0.119508921055875	0.139852799928649
GNPITIFQER	FHGTVKAENGKLVINGNPITIFQERDPSKI	LVIN	sp|P04406|G3P_HUMAN	sp|P04406|G3P_HUMAN	GAPDH	71	80	9.5844e-07	171.7	263410000	4858;4859	4859	0.381508711397154	0.476778982890072	0.520129049731904	0.425606684907577	0.775248627178793	0.706682737827163	0.888232606012391	-0.939353264997415	-0.946657360935237	-0.843206041477652	-0.672624346140121	-0.773079244599598	-0.59618420087186	-0.859205053486596	-0.630470451944833	-0.588475780295566
GPDEDLSHR	LFLVPLLWAPAAVRAGPDEDLSHRNKEPPA	AVRA	sp|Q9HC07|TM165_HUMAN	sp|Q9HC07|TM165_HUMAN	TMEM165	34	42	6.5848e-09	195.57	2940100000	4872;4873;4874	4874	0.105791361914156	-0.0956456812789664	-0.185648862242422	-0.0486153539680488	-0.292260433751282	-0.0701934390691252	-0.0124599085143412	0.329236145960142	0.0854339787758708	0.183542781689777	-0.167434294223341	-0.0415127498019473	-0.0705630463663033	0.118135404205694	0.0207875875470239	0.0203664958434771
GPEPAPATDER	TPVVPATTQRTLARPGPEPAPATDERDRVQ	LARP	sp|Q15149|PLEC_HUMAN	sp|Q15149|PLEC_HUMAN	PLEC	167	177	0.00027379	103.7	9761200	4875	4875	0.0561402969872529	0.0941142341779021	0.162747266040334	0.347116507406123	0.790389075896352	0.798041799889121	0.691644182944971	-0.436639786767102	-0.484068219577853	-0.786711119054504	-0.56985934108285	-0.595338448553128	-0.637506237264913	-0.236716161330529	-0.462864112454009	-0.265373430393956
GPEPAPATDERDR	TPVVPATTQRTLARPGPEPAPATDERDRVQ	LARP	sp|Q15149|PLEC_HUMAN	sp|Q15149|PLEC_HUMAN	PLEC	167	179	0.00091168	91.961	12309000	4876	4876	-0.190766498854552	0.110212258067677	-0.00863084676251832	0.376234905153954	0.263483992067852	0.882633586040834	0.496327550218633	-0.378725805185252	-0.494322226863162	-0.355772011019428	-0.347173995493974	-0.193198149760834	-0.39307851305252	-0.0557966337250886	-0.538702153402708	-0.0520702569839411
GPITITIVNR	EEDCTSVTDLPNAFDGPITITIVNRDGTRY	NAFD	sp|P16070|CD44_HUMAN	sp|P16070|CD44_HUMAN	CD44	141	150	0.00029143	115.7	27177000	4882	4882	0.346096397660314	0.188139081076459	0.278145510088586	0.337520475437309	0.427885401661861	0.436243214300779	0.562076774517812	-0.395284732548673	-0.457114196152708	-0.5427385151512	-0.305818488264558	-0.509270559068639	-0.421842342564353	-0.29735290971136	-0.207244327940319	-0.276784235282966
GPNDASDGTVR	______________________________	____	sp|P31942|HNRH3_HUMAN	sp|P31942|HNRH3_HUMAN	HNRNPH3	9	19	1.237e-05	136.02	64236000	4885	4885	0.076220970523639	0.250252902107197	0.143722023763584	0.334658381504048	0.308087426086189	0.417667133675965	0.458222904938044	-0.402028277815988	-0.126549848697557	-0.329795800042745	-0.22699571798768	-0.166975109174656	-0.382426828680674	-0.484272116744205	-0.395046222218798	-0.0192140379719853
GPQNTGADKPLR	QLQERAGVKMVMIQDGPQNTGADKPLRITG	MIQD	sp|Q96AE4|FUBP1_HUMAN	sp|Q96AE4|FUBP1_HUMAN	FUBP1	225	236	5.8805e-07	125.84	67408000	4895	4895	0.380639832146505	0.276786891162145	0.477170103462018	0.477170103462018	0.73407603816611	0.753789979716914	0.62830579597343	-0.600885794397188	-0.600885794397188	-0.600885794397188	-1.08072469317251	-0.849682920047665	-0.534615031485976	-0.658934023307387	-0.399956961921562	-0.474023225432606
GPSDSTGSNQNGER	NGPQNQRNAPRITFGGPSDSTGSNQNGERS	ITFG	SARS2|N|Nucleoprotein	SARS2|N|Nucleoprotein		19	32	1.5042e-08	138.02	36292000	4897	4897	-1.63870280979862	-2.13248376082615	-1.76322446118879	-1.94712076033134	-0.119454979082515	-0.580089717310756	-0.219800347177198	0.237031330960713	0.788322533795798	0.705252138577436	1.01699664033773	1.57145198576033	1.02257014474022	-2.5411289636709	-0.806697824757327	-2.81709776468692
GPSQEELEIQR	TLPRQNSQLPAQVQNGPSQEELEIQRRQLQ	QVQN	sp|Q8N8S7|ENAH_HUMAN	sp|Q8N8S7|ENAH_HUMAN	ENAH	134	144	0.0057871	80.763	10816000	4900	4900	0.0948298314398878	0.326495677619628	0.237270286237551	-0.243613300207804	0.452708111856697	0.270495624814303	0.289461262257601	-0.134902144244197	-0.333987277373609	-0.508362154267335	-0.159821288124478	-0.180034804067266	-0.172283289185458	-0.301576553061602	-0.0893178372836868	0.0482597082047893
GPSQMALEDLAMFR	INLCGSHCGVSIGEDGPSQMALEDLAMFRS	IGED	sp|P29401|TKT_HUMAN	sp|P29401|TKT_HUMAN	TKT	425	438	1.1007e-05	113.35	25644000	4901;4902;4903	4903	0.336054621508665	0.00565577297310326	-1.00230481230485	-1.00230481230485	0.348482673299884	0.282588473090142	-0.203611482822517	-0.203611482822517	0.416793940001653	0.0818567321025019	-2.40932619573366	0.0818567321025019	0.0199450440145938	0.245164857293063	0.416793940001653	0.416793940001653
GPSSTQPALPKAR	PAVQARGVHQSVATDGPSSTQPALPKARAV	VATD	sp|O75251|NDUS7_HUMAN	sp|O75251|NDUS7_HUMAN	NDUFS7	38	50	1.0451e-12	153.75	48475000	4904	4904	-0.451384879963771	-0.451384879963771	-0.451384879963771	-0.451384879963771	-0.451384879963771	0.189983873174809	0.0847169575943064	0.0847169575943064	0.0847169575943064	0.0847169575943064	0.106082769947343	0.106082769947343	0.106082769947343	0.314879154937054	0.314879154937054	0.314879154937054
GPSWDPFR	______________________________	____	sp|P04792|HSPB1_HUMAN	sp|P04792|HSPB1_HUMAN	HSPB1	13	20	0.0058862	135.77	59932000	4905	4905	0.049894455768012	0.0401198515290458	0.0800071613590603	0.18819628441943	-0.0523523600679742	-0.193924395112747	-0.141948083547253	-0.264027117332189	-0.246346698418505	-0.231383069726189	0.00873028047813809	0.102225308630594	-0.0393865715408004	0.0535757116976911	0.357926069823078	0.131957270411461
GPTDSYAAISQVDR	AVDGVMNGEYYQESNGPTDSYAAISQVDRL	QESN	sp|P09496|CLCA_HUMAN	sp|P09496|CLCA_HUMAN	CLTA	89	102	2.534e-05	107.09	24550000	4908;4909	4908	0.0306742294899007	0.175108925679306	0.0679082747025054	-0.144446406343475	0.188403724932802	0.260941513051851	0.163087286772263	-0.147463637805494	0.114570232942688	-0.0964865362629762	-0.165177962427932	-0.23476744688336	-0.161372567443351	0.0307477047012922	-0.0225074969910772	-0.190301359030953
GPTEADELMKR	ELEKPKPIPYIYGSRGPTEADELMKRVGFQ	YGSR	sp|P11413|G6PD_HUMAN	sp|P11413|G6PD_HUMAN	G6PD	488	498	1.5363e-05	130.1	115190000	4910	4910	-0.0866853930066391	-0.151680780429916	-0.116575490467614	-0.116575490467614	-0.282107176648772	-0.0969520465447469	-0.287422511816097	0.214381385975385	0.214381385975385	0.214381385975385	-0.0190361816953174	-0.0384362946723162	0.0253263514966286	0.210054890347545	0.172111789128271	-0.00833806623783433
GPTPSGTNVGSSGR	______________________________	____	sp|P60468|SC61B_HUMAN	sp|P60468|SC61B_HUMAN	SEC61B	3	16	1.0975e-18	198.32	213920000	4911;4912	4911	-0.0596407112923895	0.0858061920176915	0.0731217120731992	-0.0374009207198512	-0.159079931640268	-0.224891422480815	-0.0831035270873452	0.114360547724587	-0.0756118597492991	-0.0664378137608211	-0.259693944664039	-0.668864615708803	-0.212542958669052	0.432203000167426	0.28665378529808	0.459145793079483
GPVAGASR	FKYDDAERRFYEQMNGPVAGASRQENGASV	EQMN	sp|P29692|EF1D_HUMAN	sp|P29692|EF1D_HUMAN	EEF1D	31	38	0.018684	99.375	61937000	4914	4914	0.387044167240205	0.293768388832626	0.403505272716618	0.306533441705299	0.552834394898813	0.532765688501851	0.546319758005881	-0.284930337268062	-0.568000638755397	-0.406564608948901	-0.446337471875443	-0.654213584783596	-0.641348173045201	-0.381863996005453	-0.569041945864254	-0.266591275629326
GPVGVFEWEAFAR	KYAEAVTRAKQIVWNGPVGVFEWEAFARGT	IVWN	sp|P00558|PGK1_HUMAN	sp|P00558|PGK1_HUMAN	PGK1	338	350	0.0015993	87.001	1829800	4915	4915	-0.505964635425603	0.766242331850598	1.1363627401999	0.766242331850598	-0.736726122653811	-0.407439084291586	-0.131112232587189	-1.77436649634548	-1.77436649634548	-1.77436649634548	-0.953239328186567	-0.953239328186567	-0.953239328186567	0.737632471162361	0.737632471162361	0.737632471162361
GPVLGLKECTR	YALFLLASLLGAALAGPVLGLKECTRGSAV	AALA	sp|P07602|SAP_HUMAN	sp|P07602|SAP_HUMAN	PSAP	17	27	0.00017441	108.7	419370000	4916	4916	-0.282226974683439	0.099450872758361	-0.270697969327026	-0.270697969327026	-0.116332185505809	-0.282632089903165	-0.26103178846314	-0.174268911948804	-0.244001347766004	0.0588982011985822	-0.239190820496706	-0.852019228948834	-0.310265368112104	0.564290700696839	0.606836930086272	0.916690723192644
GQDLGENSR	NKAKSTCSCPDLQPNGQDLGENSRVARLGA	LQPN	sp|O43847|NRDC_HUMAN	sp|O43847|NRDC_HUMAN	NRDC	69	77	0.0021109	138.08	76717000	4918	4918	-0.0215380722508408	-0.112929077869307	0.102282290818676	-0.0298236284672712	0.0370756681181682	-0.125299436518608	-0.103834148077171	0.296222253133789	0.474516997905	0.194115510843629	-0.318022781315876	-0.375559325072175	0.130793387802131	-0.169567472864228	-0.0495139048231382	-0.185975193168513
GQHEKEAADR	GGRNFQTAHRRNMLKGQHEKEAADRKRKQE	NMLK	sp|O75475|PSIP1_HUMAN	sp|O75475|PSIP1_HUMAN	PSIP1	305	314	0.00084129	110.08	42708000	4923	4923	-0.279021545545324	-0.267708404501308	-0.161457236712529	-0.482187428813357	-0.0933145648336291	-0.0159263439930898	0.0123756598192289	-0.108251150702652	0.163515182531356	0.167716030715292	0.227175325645106	0.215223981713861	0.124113644196751	0.196579185020393	0.0103284144559998	0.076924584501042
GQNHNVQGFHPYR	PGSGGPPAGGSGFGRGQNHNVQGFHPYRR_	GFGR	sp|Q96EP5|DAZP1_HUMAN	sp|Q96EP5|DAZP1_HUMAN	DAZAP1	394	406	1.0431e-14	174.84	15139000	4937	4937	-0.446971935860381	-0.040491829353936	0.0397495577479126	0.0397495577479126	-0.141537559617336	-0.303782669095119	0.114609538090767	0.0763472282251243	0.0763472282251243	0.0763472282251243	-0.499910429435853	0.344225498884921	0.0797329755976783	0.28091601369563	0.0257618081291346	0.0135035940941651
GQPPLYHLR	GRMSKGALNRILLTRGQPPLYHLREVEAQI	LLTR	sp|Q5HYI7|MTX3_HUMAN	sp|Q5HYI7|MTX3_HUMAN	MTX3	155	163	0.0018532	141.39	13336000	4941	4941	-0.0633612699118744	0.179838702895729	-0.0870846768669965	0.0522104331567762	-0.190848866232156	0.000713690744493724	-0.020939801114761	-0.0332373589216155	-0.0570466551601213	-0.0235063435977744	0.00105670595885032	-0.143222983086571	-0.0520723953198422	0.254041159623042	0.105738980654978	0.0116412928801908
GQTFEYLKR	LLLLGSGQGPQQVGAGQTFEYLKREHSLSK	QVGA	sp|Q9H0V9|LMA2L_HUMAN	sp|Q9H0V9|LMA2L_HUMAN	LMAN2L	45	53	0.0066314	105.1	1737100000	4945;4946;4947	4947	0.0392583032398483	-0.0881114233033021	-0.0459644362829213	0.00188692542245886	-0.051257389027224	0.0685742977294494	0.0740664805436564	0.0220531359282061	0.135570405355561	0.0627370697476143	-0.111293232734932	-0.221950235573012	-0.0996844012416604	0.176457658688519	-0.136935421903008	0.112266205142811
GQVITIGNER	AASSSSLEKSYELPDGQVITIGNERFRCPE	ELPD	sp|P60709|ACTB_HUMAN;sp|P63267|ACTH_HUMAN;sp|P68032|ACTC_HUMAN;sp|P62736|ACTA_HUMAN;sp|P68133|ACTS_HUMAN;sp|Q9BYX7|ACTBM_HUMAN;sp|Q562R1|ACTBL_HUMAN;sp|P63261|ACTG_HUMAN;sp|Q6S8J3|POTEE_HUMAN;sp|A5A3E0|POTEF_HUMAN	sp|P60709|ACTB_HUMAN	ACTB	245	254	0.00018274	126.39	1795700000	4948;4949	4948	0.375595378413424	0.0594491171838028	0.162507537840809	0.233926681282351	0.397343358490325	0.324842512097495	0.319638642084666	-0.496734751237112	-0.183980702181162	-0.298028972873935	-0.34089669209783	-0.179215229563143	-0.275966204002505	-0.178609789608097	-0.0509339018170027	-0.325845734848115
GSATALMIR	GKATPRPARPSRRTLGSATALMIRESEDST	RRTL	sp|Q9Y399|RT02_HUMAN	sp|Q9Y399|RT02_HUMAN	MRPS2	42	50	1.3265e-05	176.6	756660000	4956;4957;4958;4959	4959	-0.263340046609645	-0.25614564709715	-0.277401296254299	-0.347862099714757	-0.154259424573411	-0.150810098365968	-0.170230083978252	0.357928855591395	0.190778332613087	0.13778453755411	0.159983750149523	0.0283745740782152	0.168521520331472	0.138590536690619	0.0896108335672218	0.113067126967418
GSDQSENVDR	WLGVWGVRTMQARGFGSDQSENVDRGAGSI	ARGF	sp|Q9UII2|ATIF1_HUMAN	sp|Q9UII2|ATIF1_HUMAN	ATP5IF1	26	35	2.2388e-05	150.04	2742100000	4960;4961;4962;4963;4964;4965	4964	-0.180294800877172	-0.235814636175636	-0.040820515716439	-0.191157054545335	-0.195290719010518	-0.0727907264990831	-0.0284843094491115	0.306213138934886	0.21985362862517	0.39753604577939	-0.139315690936692	-0.0266555876884166	-0.0157834679817857	0.0383570746999068	0.0296403595755785	-0.0427093718853543
GSEADIDEGLYSR	LSEVPSVPTNGMAKNGSEADIDEGLYSRQL	MAKN	sp|P22314|UBA1_HUMAN	sp|P22314|UBA1_HUMAN	UBA1	45	57	3.7852e-07	122.51	17380000	4972	4972	0.0108093751493919	0.127959748034523	0.242099941463421	0.329204897961519	0.269049487261529	0.0762592072681663	0.372811781219452	-0.512103162495198	-0.651441140310286	-0.040353410661265	-0.331098689606247	-0.0401222596611769	0.16224574764944	-0.354354311904762	0.163024616263902	-0.307774763199512
GSGGPSWTR	RCGPRAPGPSLLVRHGSGGPSWTRERTLVA	LVRH	sp|O00746|NDKM_HUMAN	sp|O00746|NDKM_HUMAN	NME4	29	37	0.0024584	125.82	1339200000	4975	4975	-0.137765848996214	-0.061987363255697	-0.0417511193173176	0.0562085060317471	-0.107394628792506	0.16161856889776	0.061139653645134	0.0959653567153453	0.197231448279173	-0.0337859168522476	0.015570526746084	0.06426589793618	0.0112410233421617	-0.133858428780517	-0.188541029838676	-0.0194732043589992
GSLDLGGDSAGR	DDEEAGGRPAMEPGNGSLDLGGDSAGRSGA	EPGN	sp|Q00839|HNRPU_HUMAN	sp|Q00839|HNRPU_HUMAN	HNRNPU	58	69	2.5776e-35	260.98	420780000	4983	4983	0.0101457856437688	0.0771570526800181	0.143981154311081	0.0325861178995349	0.137366440533132	0.0446726941771278	0.127631730593679	-0.11512227503976	-0.273508043417128	-0.160800208730973	0.0802700043553231	-0.0332644488003905	-0.0570078329114458	-0.0326824151795252	-0.0976582702778136	0.0474014869890408
GSLGAGTSTSR	PPPPSPPGFTLPPLGGSLGAGTSTSRSSER	PPLG	sp|O96008|TOM40_HUMAN	sp|O96008|TOM40_HUMAN	TOMM40	42	52	7.17e-06	147.74	39746000	4984	4984	-0.148458953221836	0.0776127988593161	0.0596108539315527	-0.263289743200287	0.0507964880321444	0.299109662933687	-0.0314140418767495	0.290277749342072	-0.116726348319959	0.182713346966476	0.0422960616005591	0.000847454854827981	-0.261056992455677	-0.110392004752213	-0.217423410600753	-0.0129832778493657
GSQETDEEFDAR	PGPAVAIQSVRCYSHGSQETDEEFDARWVT	CYSH	sp|P20674|COX5A_HUMAN	sp|P20674|COX5A_HUMAN	COX5A	44	55	4.5219e-10	171.05	69305000	4988;4989;4990	4988	0.253907348559344	0.217115602080772	0.116681728103498	0.346548484018041	0.167378810427284	0.358026002962194	0.402964579112584	-0.232640034437775	-0.249936793686947	-0.278147143808664	-0.407154233992365	-0.338625670442203	-0.214904120819136	-0.089377438885362	-0.285500229129956	-0.186152496645406
GSSAGFDR	______________________________	____	sp|P60900|PSA6_HUMAN	sp|P60900|PSA6_HUMAN	PSMA6	4	11	0.0061522	128.61	67167000	4994	4994	-0.228480618089576	0.026012316167016	-0.0482248791918542	-0.262247579514794	0.0265315832180317	-0.0326167536139804	-0.0900755124803959	0.0182056765461279	-0.107083764146717	0.0928711247519237	0.00293679289515308	0.0384886017766351	0.0480656404187304	0.143893008824381	0.110761282763788	0.184463104404226
GSSEPLPIADGDRR	______________________________	____	sp|Q9BUB5|MKNK1_HUMAN	sp|Q9BUB5|MKNK1_HUMAN	MKNK1	14	27	4.2939e-05	99.404	16898000	4998	4998	-0.219076669805815	-0.0234326619339557	-0.140597967970828	-0.046883785840878	-0.195288521977039	-0.0265745549455814	0.0261068699999345	0.118823549052661	0.167904723154887	0.352528427807578	-0.177519171294229	0.0339489609774982	0.00913180314952938	0.127444875468441	0.0834390386601645	-0.224201416904441
GSVIDYELIDQDAR	RKLMVALAKGRRAEDGSVIDYELIDQDARD	RAED	sp|P07355|ANXA2_HUMAN	sp|P07355|ANXA2_HUMAN	ANXA2	183	196	8.9402e-13	162.93	305250000	5008;5009	5008	0.162725541340517	0.373635779313186	0.373635779313186	0.373635779313186	0.162725541340517	0.496054328112185	0.553883398577933	0.553883398577933	-0.647973735524729	-0.647973735524729	-0.571466578699952	-0.647973735524729	-0.571466578699952	-0.403827571463638	-0.403827571463638	-0.403827571463638
GSVQAPSYGAR	SFTTRSTFSTNYRSLGSVQAPSYGARPVSS	YRSL	sp|P05783|K1C18_HUMAN	sp|P05783|K1C18_HUMAN	KRT18	17	27	0.0038811	86.898	95086000	5010	5010	0.232558579436239	0.141811435689445	0.74186720475761	-0.26395902963692	0.886153372303344	-0.356544575796593	-0.315470724289027	0.0916800681417046	-0.679830724871849	-0.194503118789564	0.231696267689532	0.0756248147871985	-0.0131695207193021	-0.650191663017913	-0.490864940452989	-0.616325883287628
GTAEDFADQFLR	______________________________	____	sp|O15260|SURF4_HUMAN	sp|O15260|SURF4_HUMAN	SURF4	8	19	7.9739e-14	199.19	35082000	5019	5019	0.0609664239958613	-0.142141645997198	-0.354857640668853	-0.179776498562013	-0.525206898588141	0.1060933821911	0.140193477065802	0.111994112085122	0.00715844952658075	0.220191193758688	0.176758662934237	0.278608644438405	0.0223460413504379	-0.125398784543564	-0.0118436123270577	-0.00792706091575894
GTAGPASGPGVVR	______________________________	____	sp|Q15554|TERF2_HUMAN	sp|Q15554|TERF2_HUMAN	TERF2	6	18	5.4708e-07	117.14	36955000	5022	5022	-0.111205869673707	-0.342719395110183	-0.399710568361322	-0.256401625961709	-0.0879916940086615	0.0641659627590942	0.120684754272499	0.404368379154741	-0.041383062114044	0.289363848662003	0.166215348129537	0.0885342075439743	-0.0591163099978588	-0.0249696792354587	0.0372436395164092	-0.0811440083594339
GTAPAAGVVPSR	KSTSTSSMKKTTTLSGTAPAAGVVPSRVKA	TTLS	sp|P27816|MAP4_HUMAN	sp|P27816|MAP4_HUMAN	MAP4	877	888	7.2476e-08	136.61	173380000	5023;5024	5024	-0.302638108279874	-0.172155117525494	-0.202481555877858	-0.224626806793391	-0.0167570851255716	0.0963874192510766	0.251721490411837	0.129781842289192	-0.088047086659793	0.163749083003227	0.075814816390692	0.112073143875243	0.0376616555152087	0.140600668486029	-0.162090990729377	0.0232934080965107
GTDAGVAVR	SAASGRPVGRREANLGTDAGVAVRVRFAPS	EANL	sp|Q5JPH6|SYEM_HUMAN	sp|Q5JPH6|SYEM_HUMAN	EARS2	30	38	0.0013936	147.29	1683700000	5025;5026;5027;5028	5027	-0.228995551340752	-0.0620317008163068	-0.145025926472862	-0.177191057877099	-0.12051349741314	-0.0524548628924116	0.0584775321439559	0.18961736231663	0.082001003221827	0.170204310449613	0.0907366831075485	-0.0139237624533149	0.159105147392618	0.110513568870961	-0.0952154295158629	-0.0547853226635776
GTFVVSQPLNYR	______________________________	____	sp|P49189|AL9A1_HUMAN	sp|P49189|AL9A1_HUMAN	ALDH9A1	4	15	6.6609e-08	138.76	11267000	5035	5035	-0.451503178689077	0.085164342885784	-0.171094205622776	-0.198848705942107	-0.396143504873863	-0.133720183844725	-0.513438766625848	0.299621073194177	-0.0793430182264562	0.156301050719595	0.254750380689899	0.34614795606301	0.194491411263842	-0.0667554911308298	-0.214670378518312	0.443296166225395
GTHIPGSPFKIR	IPRENGVYLIDVKFNGTHIPGSPFKIRVGE	VKFN	sp|P21333|FLNA_HUMAN	sp|P21333|FLNA_HUMAN	FLNA	2408	2419	0.018858	72.29	75774000	5036	5036	0.155874267432863	0.155874267432863	0.155874267432863	0.155874267432863	0.155874267432863	0.520635244703969	0.359029734799307	0.359029734799307	0.359029734799307	0.359029734799307	-0.746465964814097	-0.746465964814097	-0.746465964814097	-0.530813737534022	-0.530813737534022	-0.530813737534022
GTLDPVEKALR	ITRARFEELNADLFRGTLDPVEKALRDAKL	DLFR	sp|P11142|HSP7C_HUMAN	sp|P11142|HSP7C_HUMAN	HSPA8	312	322	0.0032319	88.987	294110000	5045	5045	0.146507976427955	0.161396774601727	0.17600536851481	0.176559756148671	-0.111932430269472	-0.214079859890595	-0.00256247805833813	-0.126243588530223	-0.151145969786009	-0.288962621927196	-0.100146332424004	0.178779901382696	-0.0435066227951191	0.106693870944537	-0.0180982579866648	-0.00803121217261724
GTQTVNYVPSR	PKGLVEPVDVVDNADGTQTVNYVPSREGPY	DNAD	sp|P21333|FLNA_HUMAN	sp|P21333|FLNA_HUMAN	FLNA	1505	1515	1.3206e-05	134.2	20410000	5053	5053	0.50649106985465	0.365258437162948	0.212977766745479	0.310018724221476	0.632295248418313	0.435446535692584	0.610978991558484	-0.621334188969313	-0.353640709711009	-0.544970765493462	-0.574890691662221	-0.621891442621134	-0.458670119889531	-0.309997360223168	-0.604832981458316	-0.26576615508044
GTSSFGKR	______________________________	____	sp|P61927|RL37_HUMAN	sp|P61927|RL37_HUMAN	RPL37	4	11	0.006182	119.29	47563000	5055	5055	0.415805399083351	-0.0922481173329669	0.00278316322173944	-0.292313645416413	0.272441033521002	0.280872905283539	0.384611186300052	-0.157095760654044	-0.186963587808544	-0.188905813605986	0.242919064812131	0.253836154621626	0.225100718203075	-0.420456774983631	-0.885343225436267	-0.524144555667708
GTTTATVLAR	LVQDVANNTNEEAGDGTTTATVLARSIAKE	EAGD	sp|P10809|CH60_HUMAN	sp|P10809|CH60_HUMAN	HSPD1	112	121	0.0010652	107.79	3974100	5059	5059	-0.359209229901402	0.491164690840833	0.128357786983897	0.153979591168503	-0.0836256833599293	-0.0902777197875211	-0.315025675750779	-0.130383869412116	-0.424986507108642	-0.254260611309809	0.124564404138146	-0.197819450380328	0.128636642614149	0.334828507575374	-0.141946135513856	0.266162048485545
GTVEEEIIER	IGQKKQVNIYRLVTKGTVEEEIIERAKKKM	LVTK	sp|O14647|CHD2_HUMAN	sp|O14647|CHD2_HUMAN	CHD2	919	928	0.012624	79.974	4451400	5061	5061	0.0664505845695924	0.199185063419617	-0.269584027096708	0.194873245821508	0.17595462720482	0.276490539407966	0.375040551906784	-0.372955245420908	0.00238524329634808	-0.157466648005385	-0.653838808509728	-0.183207455262438	0.10731012212239	-0.130743788031002	0.108705650676659	-0.0936050130118164
GTVLLSGPR	ILTFDQLALDSPKGCGTVLLSGPRKGREVY	PKGC	sp|Q07020|RL18_HUMAN	sp|Q07020|RL18_HUMAN	RPL18	135	143	0.00244	128.12	30275000	5062	5062	-0.280754627847975	-0.191613829920329	-0.395416418772387	-0.0325213017357962	-0.251289386512404	-0.138495633379572	0.237029485976846	0.338967221379813	0.434946722033251	0.260667675918974	-0.0484892307212505	-0.250231486757138	-0.0803601857576682	0.0234732386699336	0.227717199172697	-0.183770450538857
GTVMGAELR	EDFVEGLRVFDKEGNGTVMGAELRHVLATL	KEGN	sp|P05976|MYL1_HUMAN;sp|P08590|MYL3_HUMAN;sp|P12829|MYL4_HUMAN	sp|P05976|MYL1_HUMAN	MYL1	145	153	0.017432	91.867	54637000	5063	5063	0.24350587672378	0.211935563022252	0.297859181523654	0.204837886543404	0.544803693143247	0.535057668770082	0.433167399843965	-0.486469361484511	-0.308141949523739	-0.323719144620719	-0.598450739649684	-0.375522043913841	-0.324737957501314	-0.186610236537534	-0.286092349196168	-0.378904656680056
GTVTDFPGFDER	______________________________	____	sp|P08758|ANXA5_HUMAN	sp|P08758|ANXA5_HUMAN	ANXA5	7	18	1.1913e-18	209.97	77233000	5064;5065	5064	-0.251144702263706	0.0309980081892958	-0.0190130263055888	0.199432401506247	-0.0816030675371758	-0.0674672978564128	-0.217535093983025	-0.104390705003921	0.181865039718	-0.0688713126449768	-0.0153456676042459	0.0268344759266418	-0.130921404325869	0.111546266154836	0.126864961180524	0.178706779904264
GTYSCSYVPR	NEGCPVEALVKDNGNGTYSCSYVPRKPVKH	DNGN	sp|P21333|FLNA_HUMAN	sp|P21333|FLNA_HUMAN	FLNA	729	738	0.00013463	136.57	18222000	5067	5067	0.259041039325492	0.377551963849587	0.159169237406822	0.428256104569476	0.512032177179439	0.317394742066964	0.337181921562532	-0.32334714526239	-0.179082985840278	-0.408116255560856	-0.246687675983931	-0.771408207332921	-0.555836288658777	-0.303440342686938	-0.53401917387045	0.0848011484833098
GTYTVAYVPDVTGR	PEGKPKKTHIQDNHDGTYTVAYVPDVTGRY	DNHD	sp|P21333|FLNA_HUMAN	sp|P21333|FLNA_HUMAN	FLNA	1602	1615	1.7892e-06	126.76	21316000	5068	5068	0.33896594063278	0.0086658921401645	0.0469711622801357	0.292883458025807	0.383384952988677	0.550740756087428	0.457893975166196	-0.318495662979923	-0.156410998771076	-0.319645089817991	-0.689012122468377	-0.150178523293822	-0.31050561757851	-0.373563088185663	-0.134823752183444	-0.291035226869671
GVDLQENNPASR	KNEPQNATGAPGRNRGVDLQENNPASRSQC	GRNR	sp|P51148|RAB5C_HUMAN	sp|P51148|RAB5C_HUMAN	RAB5C	199	210	0.0018084	90.15	40516000	5078	5078	0.11697179988073	0.128497963522725	-0.400074955685101	-0.126346566035675	-0.0726344571837749	0.00946694507417543	-0.383418279695705	0.115697850058855	-0.234399510308293	-0.0882531026804667	-0.00166817836761526	0.134892966324174	0.182779016248432	0.279746307005134	0.0580188525003034	0.0883850361193182
GVMTDVHR	______________________________	____	sp|Q8WV22|NSE1_HUMAN	sp|Q8WV22|NSE1_HUMAN	NSMCE1	9	16	0.0010487	163.67	50569000	5086;5087	5086	-0.0183563541570668	-0.0549688139454846	0.0800155207273566	-0.125029042142725	-0.0183664777029935	-0.147782663543168	-0.045817805541338	0.154067864000596	0.0189748164942989	0.130136324907102	-0.0673308121309427	-0.132473940991689	0.10206284113407	0.0783889997692721	0.0324668058405597	-0.0315419140062942
GVNQLKFAR	RPVPKGATYGKPVHHGVNQLKFARSLQSVA	PVHH	sp|P61313|RL15_HUMAN	sp|P61313|RL15_HUMAN	RPL15	88	96	0.0078649	101.72	17141000	5090	5090	0.166840772140022	-0.22816397197514	0.16635646696719	0.0332572826378903	-0.0598777658606188	0.0846638454077186	-0.322602529155411	-0.0965843181981928	0.147751713804939	-0.617914088521183	-0.36319631334955	-0.646511177394284	0.361527410825377	-0.0403259723772251	0.807543526193041	-0.0887802948343304
GVPEGAQLQGPVHR	HPNRIQAGEIGEMKDGVPEGAQLQGPVHRN	EMKD	sp|P16989|YBOX3_HUMAN	sp|P16989|YBOX3_HUMAN	YBX3	270	283	8.1926e-14	170.18	16384000	5092	5092	0.0791530571615717	0.186268097825433	0.00232550347409962	0.0440804711236035	0.119471637167096	-0.127100605154401	0.0993238546323158	-0.0648414113905095	-0.0412642684106386	0.0353483796552264	-0.0672063783855714	-0.169779016882431	-0.0400097809605252	0.116552633678183	0.0335211981997615	-0.280245376306413
GVVDSEDLPLNISR	DNCEELIPEYLNFIRGVVDSEDLPLNISRE	NFIR	sp|P07900|HS90A_HUMAN;sp|P08238|HS90B_HUMAN;sp|Q58FF7|H90B3_HUMAN	sp|P07900|HS90A_HUMAN	HSP90AA1	387	400	1.3409e-30	231.52	173350000	5139	5139	0.158393337443372	-0.0128828420348618	-0.0964155243273443	-0.0944459846468278	-0.0207065314311733	-0.344524176555089	-0.0711050679163734	-0.0900359897787976	0.166273882036091	-0.0947619430788849	-0.147612601884209	0.180025061609067	0.0515293798324344	0.320033698064259	-0.00167049807615089	-0.0315926087078419
GVYAFEYYPSTPGR	PKGLEELVKQKDFLDGVYAFEYYPSTPGRY	DFLD	sp|O75369|FLNB_HUMAN	sp|O75369|FLNB_HUMAN	FLNB	509	522	4.0065e-06	117.07	16851000	5144	5144	-0.198457284105265	-0.198457284105265	-0.198457284105265	-0.198457284105265	-0.198457284105265	-0.166875023501331	0.508272408243928	0.508272408243928	0.508272408243928	0.508272408243928	-0.346059736177234	-0.346059736177234	-0.346059736177234	-0.150803113527307	-0.150803113527307	-0.150803113527307
GVYSEETLR	TQALTAAIPPESLTRGVYSEETLRARFYAV	SLTR	sp|Q16891|MIC60_HUMAN	sp|Q16891|MIC60_HUMAN	IMMT	624	632	0.0064612	105.57	18058000	5145	5145	-0.0857785579316236	0.075913955052324	-0.042356067403212	-0.156716013497893	0.0571743478846352	-0.135642851168478	-0.22773455982426	-0.450014054554251	-0.0841361600170915	0.0714824859210436	0.180739383451926	0.011169107082929	0.145904004291363	0.0275439209657173	0.414246033313158	0.00745316928962412
GWGVMVSHR	SVTESLQACKLAQANGWGVMVSHRSGETED	AQAN	sp|P06733|ENOA_HUMAN;sp|P09104|ENOG_HUMAN;sp|P13929|ENOB_HUMAN	sp|P06733|ENOA_HUMAN	ENO1	364	372	0.0024167	131.06	40460000	5146;5147	5146	-0.321263629223069	0.752223910558312	-0.254123969118557	-0.300789968774165	-0.0430534721738122	-0.226873653183524	-0.110657143354641	-0.345851728297495	-0.368491532982093	-0.361216204235322	0.430260864287091	-0.422176989070124	0.342341802750049	0.31766651824703	-0.314523880633646	0.445441430021642
GYAFIEYEHER	KRIHMVYSKRSGKPRGYAFIEYEHERDMHS	GKPR	sp|P08621|RU17_HUMAN	sp|P08621|RU17_HUMAN	SNRNP70	145	155	4.5559e-05	115.18	26100000	5156	5156	-0.0264993676427256	-0.0855007705007403	0.0058235490018438	-0.0875281471604621	-0.172521337529516	0.197426079985675	-0.173624107515643	0.0402925302850117	-0.0868162888735826	0.0607283099053277	-0.0986283745577251	-0.0854915791032663	0.0469522474129682	0.212479093003995	0.0942892873030728	0.0859908753464354
GYALPHAILR	MDSGDGVTHTVPIYEGYALPHAILRLDLAG	PIYE	sp|P60709|ACTB_HUMAN;sp|Q562R1|ACTBL_HUMAN;sp|P63261|ACTG_HUMAN	sp|P60709|ACTB_HUMAN	ACTB	168	177	0.00016134	130.96	33014000	5157	5157	0.0365418895032377	-0.0942110527861153	-0.0823844720858102	0.515978311111463	0.588753577646031	0.699810807552271	0.572518799827688	-0.298792546277297	-0.512926528989274	-0.586763586055109	-0.492062718045889	-0.404987164194504	-0.217005122501511	-0.106249288186657	-0.379252606217579	-0.245121031140596
GYDDRDYYSR	GSSRRRDYYDRGYDRGYDDRDYYSRSYRGG	GYDR	sp|P62995|TRA2B_HUMAN	sp|P62995|TRA2B_HUMAN	TRA2B	229	238	0.001897	99.283	21371000	5158	5158	-0.617203208235097	-0.767927804057824	0.424443828333276	0.104252685249126	-0.453578548168304	-1.12669740120811	-0.905085839566431	0.431849808582786	0.628241928591974	0.897019623787916	0.440292860838575	-0.692276436201698	-0.624821043265307	-0.565000003373698	-0.1666920725226	0.743013573273111
GYELLFQPEVVR	ANDTVDFPKRTSPARGYELLFQPEVVRIYI	SPAR	sp|O60716|CTND1_HUMAN	sp|O60716|CTND1_HUMAN	CTNND1	655	666	4.4431e-07	128.28	16227000	5160;5161	5160	0.0759592595054962	-0.0143185115078474	-0.277036023754959	0.0492497455015648	0.146118626761779	0.104233023601858	-0.019878095971836	-0.164158332196625	0.150903444205549	0.0235876671238482	0.23594433339121	-0.233015194915901	0.000606216035395816	-0.0682881701849246	0.0755472253706514	-0.197110820327025
GYELSPTAAANFTR	AEYIQKNVQLYKMRNGYELSPTAAANFTRR	KMRN	sp|P49721|PSB2_HUMAN	sp|P49721|PSB2_HUMAN	PSMB2	72	85	1.2761e-08	140.24	21847000	5162;5163	5162	0.144497497985747	0.0716712224676938	0.132244016889583	0.198077299144895	0.408915309196881	0.220797065247692	0.515867215726327	-0.356843834643003	-0.0732323319242525	-0.23737376816461	-0.399629530393724	-0.175812209423795	-0.186213376112788	-0.232991841056713	-0.287994585690484	-0.142683561062067
GYISAAELR	EEIREAFRVFDKDGNGYISAAELRHVMTNL	KDGN	sp|P0DP25|CALM3_HUMAN;sp|P0DP24|CALM2_HUMAN;sp|P0DP23|CALM1_HUMAN	sp|P0DP25|CALM3_HUMAN	CALM3	99	107	0.0021095	138.1	48300000	5170	5170	0.292150747354569	0.24455879965278	0.488785235221797	0.283213819231826	0.504563799507259	0.638097780667121	0.654715065411443	-0.41725403022046	-0.547306785845102	-0.469908228686039	-0.633060887593523	-0.569385656950674	-0.443944577181625	-0.42858178130046	-0.468845204365402	-0.421124974436308
GYLSLLQDSGEVR	PNIKRNDFQLIGIQDGYLSLLQDSGEVRED	GIQD	sp|P63241|IF5A1_HUMAN	sp|P63241|IF5A1_HUMAN	EIF5A	97	109	9.5473e-06	113.24	13598000	5198	5198	-0.0909787806046405	-0.129685348859191	-0.220006113298791	0.382883102222392	0.529947742863825	0.391750187909217	0.21418370687239	-0.717329544905331	-0.11113263713178	-0.369089954130581	-0.353048186875275	-0.0207515286977933	0.0483506565402868	0.101760051577308	0.0283455221519233	-0.209792443672791
GYNDGYGFGSDR	RGAYGGGYGGYDDYNGYNDGYGFGSDRFGR	DDYN	sp|P55795|HNRH2_HUMAN;sp|P31943|HNRH1_HUMAN	sp|P31943|HNRH1_HUMAN	HNRNPH1	248	259	1.6266e-08	160.67	37391000	5199	5199	0.157986833423897	0.0934496859695499	0.163748346630095	0.430497726467998	0.560127515344785	0.525179995206712	0.557985823811204	-0.28502330546774	-0.557699364015168	-0.244695071533271	-0.331546105236588	-0.543706507383655	-0.342702926186074	-0.125526575103841	-0.607761907453248	-0.363100919425975
GYPNGTSAALR	______________________________	____	sp|O75534|CSDE1_HUMAN	sp|O75534|CSDE1_HUMAN	CSDE1	15	25	1.8596e-05	123.96	64584000	5200	5200	0.0651609623036423	-0.170588090868425	0.176334935326656	-0.188656882519965	0.0779102739139617	-0.278035248945893	-0.395499802893904	0.379774241571406	0.513109268712674	0.272867532449284	-0.3099698530557	-0.438896074409724	0.118269346259265	-0.194708886683054	0.210148946015092	-0.285170271947056
GYPTIKFFR	DATEESDLAQQYGVRGYPTIKFFRNGDTAS	YGVR	sp|P07237|PDIA1_HUMAN	sp|P07237|PDIA1_HUMAN	P4HB	98	106	0.0025191	118.18	131700000	5201	5201	-0.0491073502100439	-0.0383628721110415	-0.217282498263389	-0.169443383090739	-0.0546594855749526	-0.154023319190163	-0.126229144786245	0.0510247665083957	0.210529019926729	-0.00500243178135199	0.0216802721730713	0.0768099238886901	0.0819135864230455	0.18237946906794	0.0566328637594368	0.0563959747370186
GYSFTTTAER	GRDLTDYLMKILTERGYSFTTTAEREIVRD	LTER	sp|P60709|ACTB_HUMAN;sp|P63261|ACTG_HUMAN	sp|P60709|ACTB_HUMAN	ACTB	197	206	1.8619e-11	206.43	845090000	5202;5203;5204	5203	-0.0127237156695243	0.0084290598199375	-0.0402623806141906	-0.00591236647038151	-0.120543828400407	-0.187309460095537	-0.0808317690942938	0.0237623305382534	0.0322069243849032	-0.0422589679689666	0.0577449285377139	-0.0044648150231615	0.0192115059600853	0.142147276094451	0.117639549190583	0.0579203787463386
HAETIKNVR	MNVARLNFSHGTHEYHAETIKNVRTATESF	THEY	sp|P14618|KPYM_HUMAN	sp|P14618|KPYM_HUMAN	PKM	84	92	0.017804	91.584	13716000	5206	5206	0.248301670909793	0.174817158055475	0.140941269921299	0.112712480737374	0.232014266990322	0.0396508619332315	0.183309685867122	-0.149906053604627	-0.079424127943027	-0.11445988529191	-0.222189630172852	-0.173689710785223	-0.148890650502085	-0.183344258725313	-0.112657330169031	-0.0910049722367994
HEEHDHGPEALHR	LICLLTFIFHHCNHCHEEHDHGPEALHRQH	CNHC	sp|Q9ULF5|S39AA_HUMAN	sp|Q9ULF5|S39AA_HUMAN	SLC39A10	26	38	1.8518e-07	128.68	27188000	5221;5222	5222	-0.0481227121668986	0.063664076770339	-0.108470948884669	-0.108470948884669	0.0370992020003351	0.177608441299751	-0.140137693181756	-0.140137693181756	-0.0331749265190967	0.0889057251207289	0.193097333062612	0.0889057251207289	0.0436357049077291	-0.108152985746016	-0.0331749265190967	-0.0331749265190967
HGEEQPPETAAQR	FLFGLLGAVWLLSSGHGEEQPPETAAQRCF	LSSG	sp|Q96HE7|ERO1A_HUMAN	sp|Q96HE7|ERO1A_HUMAN	ERO1A	22	34	2.1047e-09	136.38	137910000	5228;5229	5229	0.122956952171131	-0.229358876143164	0.201778734480438	0.150355349171908	0.0453611485300745	-0.185330423056161	0.00576142466629794	-0.75739492755064	0.0161791830807067	-1.19320376991852	0.225482111577497	-0.054023549872826	0.405198012918046	-0.081982882170124	0.395960446211149	0.17023204190278
HGSQETDEEFDAR	TPGPAVAIQSVRCYSHGSQETDEEFDARWV	RCYS	sp|P20674|COX5A_HUMAN	sp|P20674|COX5A_HUMAN	COX5A	43	55	2.8392e-07	125.53	15478000	5232	5232	0.00849997110374139	0.0901967378370948	0.144903105192715	0.355140873094785	0.151399311883883	0.412571751221683	0.278225514981831	-0.42108693515387	-0.102604466193399	-0.141678029069732	-0.00703530478859631	0.0253158990576802	-0.0506292718432549	-0.28598497615622	-0.3888258011437	-0.42770750139222
HGTFEYEYSQR	PMYQKERETPPRFAQHGTFEYEYSQRWKSL	RFAQ	sp|P23246|SFPQ_HUMAN	sp|P23246|SFPQ_HUMAN	SFPQ	483	493	0.00011607	111.63	10951000	5233	5233	0.197674745645317	-0.00708991085125085	-0.160094314492117	-0.0090959875447413	0.202352329927235	0.231272165709144	0.319286284591015	-0.559671928626178	-0.225051201806924	-0.114101423598642	0.281971777814164	-0.0945072453514886	0.32450888183669	-0.20117701006873	-0.508639404900273	-0.0561510931031588
HIEDQAEQFFR	LATVLLLSFGSVAASHIEDQAEQFFRSGHT	VAAS	sp|Q92643|GPI8_HUMAN	sp|Q92643|GPI8_HUMAN	PIGK	29	39	1.2386e-05	135.99	14554000	5236	5236	-0.0980295009473331	-0.0787818760379139	-0.141103574802439	0.182821121174033	-0.143869453516188	-0.163737954759296	-0.0745326662241111	0.0613804180088897	-0.145884504420228	-0.106370634649566	-0.0168039387859909	0.277431771066678	0.0810313676051758	-0.0793628429561038	0.363870892140021	-0.0563838517908249
HIGISFIPR	SGRDEPCLLKRLPNNHIGISFIPREVGEHL	LPNN	sp|O75369|FLNB_HUMAN	sp|O75369|FLNB_HUMAN	FLNB	1961	1969	0.0017055	143.28	18537000	5242	5242	0.142333241813999	0.0421845072098555	0.302798385330985	0.0568659453110239	0.50752945083502	0.677109365344995	0.889276130296708	-0.695828449131095	-0.442078094854848	-0.253117331274574	-0.27164781867644	-0.482064962008554	-0.476211232606734	-0.340341529466293	-0.477807451753944	-0.402610735636035
HKTPEPAPR	IGPSRFGLKRAEVLGHKTPEPAPRRTEITI	EVLG	sp|Q9UHD8|SEPT9_HUMAN	sp|Q9UHD8|SEPT9_HUMAN	SEPTIN9	140	148	0.001725	143.03	34725000	5249	5249	-0.248703200508653	0.310959410580695	-0.0140354327827821	-0.495894450338878	0.266419990991946	0.262007109754174	-0.00728149263333227	-0.185132374746087	-0.410143042330674	-0.268185264494117	0.331771631090225	0.000860513220870036	-0.0738242102069136	0.0572702737433483	-0.0654778745626185	0.20610388128926
HLGVTPSVIR	LRQRPEPQVTGTVGLHLGVTPSVIRKRYNL	TVGL	sp|O14773|TPP1_HUMAN	sp|O14773|TPP1_HUMAN	TPP1	197	206	1.6906e-08	135.43	20787000	5250;5251	5251	-0.33228360395072	0.0875300147120074	-0.212044461401906	0.0357578960863551	-0.0769049015879567	-0.360059298067254	-0.00619731618435949	0.287507865630466	0.153421234935569	0.0588367917319594	0.269686832825912	-0.315637553830603	0.350553390381574	-0.0579512231760783	-0.250922061799099	0.100830985533499
HLLLQNNLPAVR	ANLAICQWGFDDEANHLLLQNNLPAVRWVG	DEAN	sp|P48643|TCPE_HUMAN	sp|P48643|TCPE_HUMAN	CCT5	312	323	0.00012477	99.568	11991000	5252	5252	0.530084294351484	-0.210935305782007	0.0507661416446587	0.0525164342035433	-0.315424029836963	-0.302612644834333	-0.0967415951663041	-0.629432324692844	-0.546104553793467	-0.116847870370595	0.046192449088417	0.710925931716993	0.171065364379817	-0.224472806061637	0.346108566422591	-0.162026134844037
HLPTSWDWR	PKPAPLTAEIQQKILHLPTSWDWRNVHGIN	QKIL	sp|P53634|CATC_HUMAN	sp|P53634|CATC_HUMAN	CTSC	230	238	0.0024584	125.82	81819000	5255;5256	5256	-0.102096596877612	-0.0591535263224684	-0.112620769469157	-0.00939172159407236	-0.159206095538649	-0.344239759431511	-0.154161599757159	-0.0629088561990273	0.0221971685588203	0.289722740077847	-0.00749358632763893	0.177147943422361	0.000154078512069757	0.076532252122491	0.193767249295057	0.123189989131249
HQPNSNSGR	ATKRLLVRSVSGASNHQPNSNSGRYRDTVL	GASN	sp|Q9NSE4|SYIM_HUMAN	sp|Q9NSE4|SYIM_HUMAN	IARS2	51	59	0.0065376	105.36	7455500	5286	5286	0.408410368950003	-1.00644653570345	0.168610821461585	-0.345000988200428	0.149356983327051	0.276312558737601	-0.673270120355058	0.428129273697574	0.654513698106251	0.0277840067638568	-2.11026734736559	-0.170152051006321	-0.683730633566594	0.690268645149806	0.106201317462081	-0.0822695806683391
HQQPPQQNTGFPR	TYHGSPDQSHQVTGNHQQPPQQNTGFPRSN	VTGN	sp|Q14444|CAPR1_HUMAN	sp|Q14444|CAPR1_HUMAN	CAPRIN1	587	599	4.3972e-05	101.39	35340000	5288	5288	0.384103691312957	0.20927366519176	0.365377140223951	0.365377140223951	0.402056530821802	0.471025453243047	0.637294504592415	-0.891229460869246	-0.547341884142024	-0.483754901763534	-0.380263355922737	-0.016615307419861	-0.4186917089374	-0.540437301983925	-0.410743638313089	-0.292971655506803
HSASLTVR	NMPLRGKQLRVRFACHSASLTVRNLPQYVS	RFAC	sp|Q15233|NONO_HUMAN	sp|Q15233|NONO_HUMAN	NONO	146	153	0.0036291	147.29	18797000	5292	5292	-0.565253350000289	-0.662215842794816	0.116013161591694	0.0239110634719496	-0.178242406959618	-0.168913491859308	-0.133209383579744	0.177667641055118	0.382556583272717	0.290577470516659	0.254460210601659	-0.0412849320111761	-0.121439576821392	0.126555588531339	0.357559718669167	-0.336439906357419
HSEAATAQR	SKNEEDEGHSNSSPRHSEAATAQREEWKMF	SSPR	sp|Q14103|HNRPD_HUMAN	sp|Q14103|HNRPD_HUMAN	HNRNPD	86	94	0.00034353	164.68	22938000	5293	5293	-0.15653325880223	0.227205423336242	0.332032143678412	0.0674009656419002	-0.447675749027117	-0.157089345806227	-0.374746853901707	-0.284870000556679	0.0198389181549855	0.109715475625217	0.0649408579327019	-0.217439367125472	0.0648395412212108	0.321025988248559	0.256093770820129	-0.127984030324978
HSIIETLR	MGYMAAKKHLEINPDHSIIETLRQKAEADK	INPD	sp|P07900|HS90A_HUMAN	sp|P07900|HS90A_HUMAN	HSP90AA1	640	647	0.0084561	113.26	7144600	5296	5296	0.222530576237166	0.288504679534149	0.259029326712392	0.209174261823924	0.260503968642196	0.186408593146316	0.345038451923336	-0.599631631954866	-0.188150308632503	-0.578266236003393	-0.38466857033043	-0.202996115377969	-0.0259168170229891	-0.0207182971041243	-0.670269876438391	0.280589742383653
HSLFTCEPITVPR	FTFLLTCIFLPLLRGHSLFTCEPITVPRCM	LLRG	sp|O60353|FZD6_HUMAN	sp|O60353|FZD6_HUMAN	FZD6	19	31	4.3097e-07	120.84	16304000	5297	5297	-0.0141099380586377	0.0686020207073219	-0.0111783556645716	-0.0111783556645716	-0.288659751847357	0.113796396395456	-0.145986981350479	-0.137650358058425	-0.137650358058425	-0.137650358058425	0.0651816199826866	-0.0888713793330331	0.14427748857409	0.12369443685412	0.238458492110898	0.116463935015008
HSLTPVAQADPLVR	LQQQPQAASPSVPEPHSLTPVAQADPLVRR	VPEP	sp|Q14444|CAPR1_HUMAN	sp|Q14444|CAPR1_HUMAN	CAPRIN1	342	355	5.7822e-07	132.06	23491000	5302	5302	0.556707397162873	-0.0171549646247402	-0.153306230725653	0.0499498201380131	-0.122844950959957	-0.0638938946549823	-0.129583833618531	-0.351430681290706	0.0783410812918847	-0.0362397763071423	0.151543528841171	0.23910532898015	0.28796070361309	-0.231999390524809	-0.273528906809142	-0.300687065171442
HSNAAQTQTGEANR	LQRCGQLVRMAIRAQHSNAAQTQTGEANRG	IRAQ	sp|P34897|GLYM_HUMAN	sp|P34897|GLYM_HUMAN	SHMT2	28	41	3.5802e-05	102.52	51430000	5303	5303	-0.00816267440874139	0.165550261779282	1.025559100279	0.165550261779282	-0.00816267440874139	0.346856632527934	0.346856632527934	-0.628070532097185	-0.628070532097185	-0.628070532097185	-0.896505423490918	-0.229194399834081	-0.896505423490918	0.418528015167336	0.418528015167336	-0.628070532097185
HSSLSSTMCPSPER	PLASVSWLSLRMCRAHSSLSSTMCPSPERQ	MCRA	sp|Q96SZ6|CK5P1_HUMAN	sp|Q96SZ6|CK5P1_HUMAN	CDK5RAP1	33	46	0.015784	70.889	4235100	5304	5304	-0.0133112740713529	-0.280340489423565	-0.280340489423565	-0.280340489423565	-0.0133112740713529	-0.0248958709514823	0.620959721557838	0.620959721557838	0.459039542123514	0.459039542123514	-0.485507054434521	0.459039542123514	-0.485507054434521	-0.631049136141877	-0.631049136141877	-0.631049136141877
HSVGVVIGR	YGSRIGGGIDVPVPRHSVGVVIGRSGEMIK	PVPR	sp|Q92945|FUBP2_HUMAN	sp|Q92945|FUBP2_HUMAN	KHSRP	332	340	0.0059021	107.1	8948500	5306	5306	-0.195833813323851	0.283686152931171	-0.211190268428082	-0.123425656685584	-0.180200045764135	-0.0500047798809094	0.0144073175674453	-0.17847784062505	-0.0305101534965502	0.0346034482660513	0.0563403916686848	0.121106118446625	0.162308299334119	0.209814972382573	0.00914067406209706	-0.0396339532052838
HTENTFSR	EVKSQNGEFMTHKLKHTENTFSRPGGRASV	HKLK	sp|Q05682|CALD1_HUMAN	sp|Q05682|CALD1_HUMAN	CALD1	505	512	0.0023735	154.12	15677000	5309	5309	-0.0243019874279843	-0.0905741295874182	-0.055907571902705	-0.349273747440945	0.156708966566473	0.0795860240802335	0.0894187929837325	-0.0352217978583932	-0.213036020546337	-0.155935380255169	-0.0383607266237344	0.685564128575521	-0.310926597285764	-0.30316038626675	0.0193192791925444	0.197696471003452
HTQKPDEQR	ESQPSRKRSVSHGSNHTQKPDEQRSEPSAG	HGSN	sp|Q9Y520|PRC2C_HUMAN	sp|Q9Y520|PRC2C_HUMAN	PRRC2C	931	939	0.0025229	117.7	18509000	5313	5313	0.440339676031435	0.31274407857948	0.136615364256506	-0.0618294066055945	0.334351703465546	0.291550022286319	0.0469105346877169	-0.308383271657564	-0.247074163172335	-0.239498464492121	-0.217195089100933	-0.087742651251218	0.106997543457255	-0.214618568752259	-0.468976340625703	-0.207284716105763
HVDNPNGDGR	AMVACYPGNGTGYVRHVDNPNGDGRCVTCI	GYVR	sp|Q9GZT9|EGLN1_HUMAN;sp|Q9H6Z9|EGLN3_HUMAN	sp|Q9GZT9|EGLN1_HUMAN	EGLN1	313	322	0.010348	83.862	7316900	5315	5315	0.00368870686754255	-0.129853650872616	-0.345904717269618	-0.0681854026057051	0.0294670621130386	-0.0561884569045109	0.0639539170276816	0.0580170746920088	0.0491430053149559	0.101419342851055	0.260392289040813	-0.0513436038611483	0.0517242915129232	-0.131067939520565	0.112733839092807	-0.0397650638417383
HVISYSLSPFEQR	______________________________	____	sp|O14949|QCR8_HUMAN	sp|O14949|QCR8_HUMAN	UQCRQ	13	25	5.0848e-07	118.37	16743000	5316	5316	-0.171569968185893	0.0504216559337241	0.114193242177792	0.114193242177792	-0.309944301105694	-0.22658462880196	-0.246179898080335	-0.246179898080335	-0.214102337408468	0.172180203968044	0.505116215521198	0.172180203968044	0.137774839648507	0.269063082286373	-0.214102337408468	-0.214102337408468
HVKLNVEER	IAPDEITVSSDFEARHVKLNVEERSVGPLT	FEAR	sp|P29317|EPHA2_HUMAN	sp|P29317|EPHA2_HUMAN	EPHA2	160	168	0.0025071	119.68	37593000	5317	5317	0.17582178098678	0.380823117834159	0.225219321165313	0.261190401347136	-0.0693109725511295	-0.00598944643623182	0.0479078458466969	0.0721257080196115	0.173857632017868	0.153052905794429	-0.159751769120649	-0.506219605276304	-0.222470265627731	-0.175378475034718	-0.329830607756815	-0.341153474085514
HVKTYEVSLR	QAPTICFVYQDPQGRHVKTYEVSLREKEFN	PQGR	sp|Q16531|DDB1_HUMAN	sp|Q16531|DDB1_HUMAN	DDB1	189	198	0.00081093	110.39	20440000	5318	5318	-0.228423596341545	0.0476673821583807	-0.332043375420787	-0.332043375420787	-0.00888448962806292	-0.151621289708961	0.196477574078512	0.22789429761602	-0.0683693114552767	0.299000670413406	0.00542166197437693	0.169091650505825	0.0709508448111822	-0.174794262331388	0.0493175647412743	0.0422218824240839
HWPSEPSEAVR	GRTFLLLLSVVMAQSHWPSEPSEAVRDWEN	MAQS	sp|Q14118|DAG1_HUMAN	sp|Q14118|DAG1_HUMAN	DAG1	30	40	0.00011159	111.86	24179000	5320	5320	-0.0360575412017547	0.227157805072609	-0.0876854739306696	0.111814888007528	-0.139273572971226	-0.296163621421134	-0.0546640831068258	-0.210813359247898	0.167695718474306	0.0674710500574378	-0.0644977489893772	0.259450738013196	-0.0606186725679102	0.072717250462401	0.0572594830130624	-0.139552511308327
HYGSVLDNER	MSAADEVDGLGVARPHYGSVLDNERLTAEE	VARP	sp|P46940|IQGA1_HUMAN	sp|P46940|IQGA1_HUMAN	IQGAP1	16	25	0.0040716	94.616	6143000	5322	5322	0.208179484637625	-0.0836414748503568	-0.361927524022481	-0.19948300100491	0.0328432690588285	-0.0387998806515929	-0.0757528982444774	-0.0782145635866299	0.0766586881475004	0.135567890745187	0.167491159804086	0.165001491298873	0.246164514037116	-0.0645240774503644	-0.134361241864744	-0.137978409386681
IAAAILNTPDLR	LIRPMYSNPPLNGARIAAAILNTPDLRKQW	NGAR	sp|P00505|AATM_HUMAN	sp|P00505|AATM_HUMAN	GOT2	326	337	6.3624e-08	139.86	8424300	5324;5325	5324	-0.229711497355208	0.0996076901889174	0.0649416049237389	-0.419007546529215	0.183594652561663	0.0966767825858662	-0.29753221422587	-0.0619890822091564	-0.0856086480662514	-0.530985940048846	0.226230811897383	0.160112208798655	0.176612569342382	-0.00516104718187498	0.0594455788136329	0.280706138693248
IALGSSQR	LALCILRPPGEFGVDIALGSSQRFGVPLGY	FGVD	sp|P23378|GCSP_HUMAN	sp|P23378|GCSP_HUMAN	GLDC	312	319	0.012749	107.43	1330300000	5332;5333	5332	-0.306409807886168	-0.269766042679388	-0.0608702967164548	-0.0348887360874873	-0.208617130532237	-0.272942394266829	-0.167983273592069	0.453740340195741	0.227714051498152	0.218430649805967	-0.0302312205691134	-0.0868177043385796	-0.0839837093907264	0.0529856728483786	0.0674997073229695	0.251409228353978
IAMDGTEGLVR	VLEVAQHLGESTVRTIAMDGTEGLVRGQKV	TVRT	sp|P06576|ATPB_HUMAN	sp|P06576|ATPB_HUMAN	ATP5F1B	111	121	1.9663e-16	214.83	110210000	5335	5335	-0.0328691070371897	-0.0750613539533695	0.0373988961764683	0.0409591850925525	-0.00841879313183836	0.0219225385695825	0.182177280822624	0.328246872105639	0.166026008265397	0.312475798828407	0.0508229072745333	-0.189246799409303	-0.203573380708952	-0.395298079643989	-0.236488074551786	-0.210343452021599
IAVDGEPLGR	______________________________	____	sp|P62937|PPIA_HUMAN	sp|P62937|PPIA_HUMAN	PPIA	10	19	7.5771e-05	148.52	128660000	5336	5336	0.463044463295815	0.364221038173823	0.632482179824862	0.428712171314763	0.685267226315633	0.685066720586869	0.549130837745132	-0.897348670328923	-0.551946939161994	-1.17724315434185	-0.658528439131018	-0.754241008625418	-0.65358654620512	-0.538879809417241	-0.326075232672533	-0.415291103620867
IDIGADGR	DIANFFSPLNPIRVHIDIGADGRATGEADV	IRVH	sp|P31942|HNRH3_HUMAN	sp|P31942|HNRH3_HUMAN	HNRNPH3	225	232	0.016371	102.51	44021000	5338	5338	-0.282330493186534	-0.0147559869274592	0.160581014666289	-0.111802585047934	-0.218456798636251	-0.285765822384094	-0.0748233026846189	0.0458629464424595	0.220201400848314	0.321675363805622	-0.110954648797015	-0.142091381565933	0.0362890352472647	-0.0228221223335271	0.0963168168068297	0.211038513632331
IDYGDQYTAR	FIGNKVNVFSRQLVLIDYGDQYTARQLGSR	QLVL	sp|Q9Y5B8|NDK7_HUMAN	sp|Q9Y5B8|NDK7_HUMAN	NME7	76	85	6.6772e-05	150.35	39025000	5342	5342	0.0551151089777561	0.210438662026272	0.0398776814452631	-0.00606882956426471	-0.0413928989025687	-0.0499917963132628	-0.235297040605317	-0.126882975605891	0.0196529629402997	-0.00754165473328822	0.228730452391334	0.122631518805752	0.223790071174056	-0.0172042819560687	-0.451508381198616	-0.118777179778856
IEANESEEVR	QYNPEPPPPRTHYSNIEANESEEVRQFRRL	HYSN	sp|P04632|CPNS1_HUMAN	sp|P04632|CPNS1_HUMAN	CAPNS1	90	99	0.001414	104.22	17120000	5343	5343	0.190947664271679	0.297247994567026	0.193622721770298	0.412295819646237	0.27458036394232	0.565460499872954	0.499158949645642	-0.538689145641819	-0.167597047613123	-0.243327213438114	-0.674997067609205	-0.140493699965934	-0.230126603334395	-0.517440336856336	-0.417336673460465	-0.330374435486679
IENLDDNAQR	LLLLVAIVGFQVLNAIENLDDNAQRYDLDG	VLNA	sp|Q9NXH8|TOR4A_HUMAN	sp|Q9NXH8|TOR4A_HUMAN	TOR4A	138	147	0.0040273	94.692	4769200	5346	5346	-0.140330426969686	0.000843834668697377	-0.53659275296602	-0.31342459004828	-0.490300667173689	-0.0358826656440586	-0.432954027488729	-0.0107018810355319	0.1338393036862	-0.147829922633139	0.478999196904927	0.097056192844069	0.662642885317682	0.0477956712059563	-0.262851769880717	0.338028008914965
IHAPPQELGPPVQR	QSPRRPPHPLPPRLTIHAPPQELGPPVQRI	PRLT	sp|P12270|TPR_HUMAN	sp|P12270|TPR_HUMAN	TPR	2087	2100	6.9472e-06	115.12	38680000	5365	5365	-0.0228668237988261	-0.141526291574785	-0.326817626871338	-0.326817626871338	-0.248599691300131	-0.180213733174375	0.0215421029214917	0.245631798173643	0.022879971854739	0.231918802042866	0.328718527706768	0.130349638553479	-0.194625152476009	0.12216096023144	0.0646816109558182	0.0576685252536999
IHSPAPPPDPAPR	DSGESEADLECSFAAIHSPAPPPDPAPRFA	SFAA	sp|O43379|WDR62_HUMAN	sp|O43379|WDR62_HUMAN	WDR62	1006	1018	4.3016e-05	101.72	13419000	5366	5366	0.0633440170684892	-0.0831102701246487	0.0100529010186323	-0.348637334303345	-0.292093746586375	-0.261612348048293	0.139308659172581	0.0419952793771298	-0.0471486302774042	0.0732032406815761	0.484506196496433	-0.0164206895843427	0.37802278019587	-0.0101867992205334	-0.286925600907036	-0.124794406301898
IIDEATANVDPR	LVCLARAILRKNQILIIDEATANVDPRTDE	NQIL	sp|O15439|MRP4_HUMAN	sp|O15439|MRP4_HUMAN	ABCC4	1199	1210	9.2798e-07	120.06	33528000	5367;5368	5368	-0.0118519268923893	0.325238955065149	0.126671498646276	-0.215768755594219	-0.111870357241332	0.130684627857331	-0.0996865935150987	-0.0817757749651268	-0.189472257237721	-0.110628304335849	0.0425352725908422	0.218465742342194	0.365280970197944	0.0256869834049124	-0.324415602143117	-0.316756762590588
IIMLPDETTDLR	TQILVLPYVGKELNMIIMLPDETTDLRTVE	ELNM	sp|P35237|SPB6_HUMAN	sp|P35237|SPB6_HUMAN	SERPINB6	231	242	9.8131e-07	119.16	22132000	5371;5372	5372	0.345679391769494	-0.144433512062211	-0.25271211512728	-0.238011931185042	-0.0292742553879053	-0.552611664728878	-0.240808145218703	-0.0559112731550415	0.191068938728877	-0.17318601907458	0.149188254311975	0.278051320698661	0.482838162382467	-0.0256427062683077	-0.266643588263487	0.145630143942573
IISDTSGDFR	NRVYKEMYKTDLEKDIISDTSGDFRKLMVA	LEKD	sp|P07355|ANXA2_HUMAN;sp|A6NMY6|AXA2L_HUMAN	sp|P07355|ANXA2_HUMAN	ANXA2	159	168	8.2991e-07	174.02	79226000	5376	5376	0.300654681498415	0.181620902436212	0.336024716175162	0.270381208059526	0.460746654796718	0.374782862831234	0.303176618886354	-0.611452290500501	-0.542255604451437	-0.535044247893017	-0.382976511467333	-0.430325464566547	-0.295020524029924	-0.0144144962903569	-0.0323612056431132	-0.0958429289438964
ILHLPTSWDWR	PRPKPAPLTAEIQQKILHLPTSWDWRNVHG	IQQK	sp|P53634|CATC_HUMAN	sp|P53634|CATC_HUMAN	CTSC	228	238	0.0019672	93.058	17644000	5382	5382	0.174942184783728	0.0029776581654743	-0.894971754761533	0.0721516472077223	-0.560430357121085	0.062114956358066	-0.0163624142303948	0.450328427026943	0.14690115504229	0.415463458758257	-0.219735096378634	0.162586061626094	-0.0486180450745049	0.166881899784967	-0.445403881160425	-0.0588876277562487
IMFVDPSLTVR	TTDKNLSPDGQYVPRIMFVDPSLTVRADIA	YVPR	sp|Q8TD06|AGR3_HUMAN;sp|O95994|AGR2_HUMAN	sp|Q8TD06|AGR3_HUMAN	AGR3	119	129	0.0023373	91.867	14967000	5385;5386	5385	0.0314956401687133	0.182658014290479	0.34898400292597	-0.00666142154070775	0.0425997436048577	-0.0592686781152277	0.0549912033472016	-0.0261159324405292	-0.178987194059111	0.00077784017740452	-0.250812028225521	-0.219637476941078	-0.0768307359765859	0.0142580421864983	-0.0676611576463175	0.0948395840491346
IMLSGETAKGDYPLEAVR	EGSDVANAVLDGADCIMLSGETAKGDYPLE	GADC	sp|P14618|KPYM_HUMAN	sp|P14618|KPYM_HUMAN	PKM	359	376	6.7117e-08	150.68	120920000	5387;5388;5389	5389	-0.109033445804782	-0.109033445804782	-0.109033445804782	-0.109033445804782	-0.109033445804782	-0.0323874404738669	0.0179722861881793	0.0179722861881793	0.0179722861881793	0.0179722861881793	-0.120172390740453	-0.120172390740453	-0.120172390740453	0.253295221231535	0.253295221231535	0.253295221231535
IMNVIGEPIDER	GAPIKIPVGPETLGRIMNVIGEPIDERGPI	TLGR	sp|P06576|ATPB_HUMAN	sp|P06576|ATPB_HUMAN	ATP5F1B	144	155	9.2748e-05	103.91	14720000	5390;5391	5391	-0.137878005376265	-0.284687719682004	-0.0910169928482655	-0.0741959288544947	-0.0568277170901878	-0.0288174495922374	-0.0310785445512404	-0.0303890320995685	-0.0726621663935303	0.0386660079530613	0.158511956806973	0.0254882737412501	0.187230801431506	0.0161956275221989	0.139365370318614	0.161899630429083
IMTMLADHAAR	______________________________	____	sp|O14980|XPO1_HUMAN	sp|O14980|XPO1_HUMAN	XPO1	4	14	3.2122e-16	208.15	65601000	5392;5393	5392	-0.294210946893929	-0.12900907615846	-0.262895366158362	-0.0793914778332585	-0.574122108237362	-0.274299962164952	-0.408147231420849	0.0757233948459286	0.122381065145639	0.254418261183526	0.473602678889025	0.105705320038729	0.0497743572631918	0.320922796224503	0.0572960379591791	0.154974849826862
INLAAEPKVNR	VAGEDGRMIAGQVLDINLAAEPKVNRGKAG	QVLD	sp|P07910|HNRPC_HUMAN;sp|P0DMR1|HNRC4_HUMAN;sp|O60812|HNRC1_HUMAN;sp|B7ZW38|HNRC3_HUMAN;sp|B2RXH8|HNRC2_HUMAN	sp|P07910|HNRPC_HUMAN	HNRNPC	82	92	0.0010211	96.103	29474000	5394	5394	0.643530873135863	-0.0159165780018589	0.0769952537472372	0.201208506566963	0.696770181181767	0.477479886537	0.351450341679618	-0.580828336308526	-0.472095801712253	-0.445644700200423	-0.373859773485944	-0.286462045386285	-0.481042567422736	-0.592788058852511	-0.132441335951352	-0.0768339086142899
IPEFSSFVVR	WGSLYRSLLQSSQRRIPEFSSFVVRTNTCG	SQRR	sp|Q6PI48|SYDM_HUMAN	sp|Q6PI48|SYDM_HUMAN	DARS2	41	50	0.00018847	125.16	36488000	5396;5397	5397	-0.116010328757785	-0.136078398548837	-0.100987153153845	-0.274575680186277	-0.226147129687749	-0.0444647458471786	0.214044236401037	0.191698880251403	0.0978840084865183	0.133530276258011	0.0317045229789902	0.0407558674364005	-0.12505821016373	0.0750682684827213	0.124126978734684	0.00475862954583725
IPGLTDTTVPR	LSVLNLVIVKKGEKDIPGLTDTTVPRRLGP	GEKD	sp|P62753|RS6_HUMAN	sp|P62753|RS6_HUMAN	RPS6	121	131	0.016949	75.378	13972000	5398	5398	-0.0538820933897843	0.167316837577082	0.164710459729743	0.0146654057363815	0.130741670162544	0.452914798327312	0.126192352692418	-0.256535202787194	-0.0942211778070383	-0.0293359775133289	-0.0881916331889111	-0.00853924423657694	-0.257298457988814	-0.18474277889774	-0.275386835831661	-0.00544635666863735
IQALPEFDGKR	GYEVIYLTEPVDEYCIQALPEFDGKRFQNV	DEYC	sp|P14625|ENPL_HUMAN;sp|Q58FF3|ENPLL_HUMAN	sp|P14625|ENPL_HUMAN	HSP90B1	577	587	1.9357e-05	122.51	13032000	5401	5401	-0.182424750885351	-0.290701864100427	-0.290701864100427	-0.290701864100427	0.124579404288962	-0.0554927986371524	0.0384572043281009	0.0384572043281009	0.161427414214527	0.0478089937752581	0.131927464530832	0.0478089937752581	0.131927464530832	-0.0805445982359385	0.161427414214527	0.161427414214527
IQQLEALQR	RAAFSSGRTRPLQFRIQQLEALQRLIQEQE	LQFR	sp|P30838|AL3A1_HUMAN	sp|P30838|AL3A1_HUMAN	ALDH3A1	27	35	0.0057288	107.57	3853500	5409	5409	-0.120016456216199	0.140161648624128	0.0420211440278064	-0.661650282330157	0.369182193726338	-0.01451992978333	-0.399065999660329	-0.241007266679749	0.190185147127638	0.0538943522692064	0.326286819269781	0.154358679148095	0.0262798357121361	0.234109353902419	-0.463517148550468	-0.0521277130720048
IQTQPGYANTLR	FADIALAPMEAAKVRIQTQPGYANTLRDAA	AKVR	sp|Q00325|MPCP_HUMAN	sp|Q00325|MPCP_HUMAN	SLC25A3	190	201	7.6926e-08	134.98	11297000	5410	5410	-0.148432837877322	0.141571150260898	-0.0593354368567756	0.189780361930242	-0.0472843551300426	-0.359662763886832	-0.363159893456144	0.140241262368398	-0.122320258177737	-0.108461218372918	0.0165683849393825	0.10673651533273	0.285692383448409	0.0967593848403445	0.18195547921302	-0.135577440995104
IQVPQDDDAR	TRVLPAQATEYAFAFIQVPQDDDARTDAVD	AFAF	sp|Q7KZF4|SND1_HUMAN	sp|Q7KZF4|SND1_HUMAN	SND1	801	810	0.00014023	135.43	27589000	5411	5411	-0.386612140411703	-0.11644527343173	0.230150971129875	0.0146788164897138	-0.44096615408714	-0.50538905387692	-0.315458437074187	0.15752403737353	0.302770089601572	0.114423211673495	-0.338989549686899	-0.454797269131798	0.000854355314468047	0.212583826301327	0.386665147011745	0.552252878787171
IQYLLEQEVPGSR	MVLVAGQYSTGKTSFIQYLLEQEVPGSRVG	KTSF	sp|Q9NZN4|EHD2_HUMAN	sp|Q9NZN4|EHD2_HUMAN	EHD2	75	87	0.00053375	94.688	6730700	5413	5413	0.031867364243193	0.574813904800698	-0.187927787961861	-0.187927787961861	-0.441391552818206	0.0459908959143277	-0.387996758067718	-0.109402827053012	0.203383489462427	0.27555837729123	0.0919659705141135	-0.0348400518285993	-0.0301007061505191	-0.248338251549233	-0.144624911931816	0.192597491693937
ISASVLSRPEASR	TPSLIRAGSRVAYRPISASVLSRPEASRTG	AYRP	sp|P48201|AT5G3_HUMAN	sp|P48201|AT5G3_HUMAN	ATP5MC3	25	37	9.8193e-07	116.19	25594000	5415	5415	-0.239486997203029	0.716227421477205	0.596666623152799	0.706773196576068	-0.353159181795186	-0.0754446651245951	0.00331133337329731	-0.295031221518246	-0.0408112851166404	-0.244381007271734	-0.379610182817331	-0.21438464640313	-0.523086004491611	-0.130034690225553	-0.215907248889778	-0.15377646626704
ISFHLPINSR	ALLLLFLLGPRLVLAISFHLPINSRKCLRE	LVLA	sp|P49755|TMEDA_HUMAN	sp|P49755|TMEDA_HUMAN	TMED10	32	41	4.8031e-05	155.11	3374800000	5417;5418;5419;5420;5421	5419	-0.199799964493033	-0.0666744584536573	-0.110623966632202	-0.127237975351214	-0.0563311582586693	-0.19935464823192	-0.0586807755819675	0.15185527878066	0.0499326558078861	0.202729894390542	-0.0143324715280797	-0.147186960346448	0.120552797302677	0.137467450312584	-0.00964011561603609	0.225592892447416
ISGLIYEETR	KPAIRRLARRGGVKRISGLIYEETRGVLKV	GVKR	sp|P62805|H4_HUMAN	sp|P62805|H4_HUMAN	H4C1	47	56	0.00016654	129.85	58334000	5422;5423	5423	0.0309958575847715	-0.107725796903177	0.19207374353593	-0.107116492852183	-0.175746481503756	-0.133146594561061	-0.152937679513812	0.114809897650398	0.00408224746463207	0.120086443534365	0.0198342321311652	0.0329359270247874	0.0791964321604193	0.00948836466577682	0.0326210936710664	-0.0181155180542066
ISQAPARR	LLRSAAGRTMSQGRTISQAPARRERPRKDP	QGRT	sp|Q9BQ52|RNZ2_HUMAN	sp|Q9BQ52|RNZ2_HUMAN	ELAC2	22	29	0.0095737	111.74	119010000	5425	5425	0.0176725057460045	0.0644381840464862	0.105178650457836	0.219706969735262	-0.184815256567307	-0.0678241418879754	-0.178337120599747	0.0737144987724586	0.175923360731262	0.113941593459461	-0.134131906980117	-0.270742152631562	-0.197662658339035	0.0377538328780263	0.0610853089796839	0.0540642695748504
ITQQDLAPQQR	VVAAVLLLVSAESALITQQDLAPQQRAAPQ	ESAL	sp|O14763|TR10B_HUMAN	sp|O14763|TR10B_HUMAN	TNFRSF10B	56	66	2.1991e-23	237.51	191260000	5434;5435	5435	0.0697814592671986	0.177053896617743	0.00727750542351829	0.0369392225708581	0.0341499507464266	0.150997904090284	0.117819666446087	0.0888489790534533	-0.0394646657107157	-0.0852715269794495	-0.63703119705349	-0.595828520379328	-0.602328099324619	0.292508742453166	0.188917119604948	0.336035914459576
ITSDTSGDFR	NRVYREELKRDLAKDITSDTSGDFRNALLS	LAKD	sp|P04083|ANXA1_HUMAN	sp|P04083|ANXA1_HUMAN	ANXA1	168	177	6.2902e-22	228.05	48215000	5436	5436	0.279074246790081	0.308093713011077	0.583456684643564	0.503212695237556	0.590715459048073	0.693216791907158	0.610271296094253	-0.764826551059068	-0.623197066425509	-0.798684071470661	-0.740165317491695	-0.664352716545497	-0.452432298913215	-0.366315077695385	-0.47513383416166	-0.483892592898241
IVDMSYAR	______________________________	____	sp|Q8N4Q0|PTGR3_HUMAN	sp|Q8N4Q0|PTGR3_HUMAN	ZADH2	12	19	0.0012103	162.5	95384000	5438	5438	-0.330844826155839	-0.364925423095194	-0.146025396794772	-0.242086913131697	-0.232032269321088	-0.104339494273057	-0.145230207577863	0.188801447814721	0.261046104759476	0.189476351155115	0.10617997028165	0.0945747464848522	0.128689731065838	0.0620682119559448	0.0779531193948219	0.236146164567598
IVLEGVDR	______________________________	____	sp|P23919|KTHY_HUMAN	sp|P23919|KTHY_HUMAN	DTYMK	9	16	0.0061362	133.6	42284000	5441	5441	0.168416229856642	0.155634321661369	-0.0098857500043649	-0.11342204051642	-0.0950158923491248	-0.305250817408671	-0.2026660555323	0.106631270817929	0.0548109153144564	0.0718877736459208	0.197104758207284	0.243130833003361	0.41212764457967	-0.364886273016229	-0.407411586314077	-0.196668542052099
IVNTNVPR	______________________________	____	sp|P14174|MIF_HUMAN	sp|P14174|MIF_HUMAN	MIF	5	12	0.0047595	141.52	122030000	5444	5444	0.767531799397	-0.705726133522951	-0.610220736008249	-0.602235765447252	-0.195206232267951	-0.126093444899258	-0.123856082847987	-0.230114874528549	0.0446290659822442	-0.435032790065648	0.45300723423525	0.314257098857586	0.986029060260657	-0.305071954574716	-0.39357936038537	-0.191155497068505
IVTSTYGWTANMER	EKVVVSNRLVTSPCCIVTSTYGWTANMERI	SPCC	sp|P07900|HS90A_HUMAN;sp|P08238|HS90B_HUMAN	sp|P07900|HS90A_HUMAN	HSP90AA1	599	612	4.3043e-15	176.25	11081000	5445	5445	0.0670315087826368	0.0670315087826368	0.0670315087826368	0.0670315087826368	0.0670315087826368	-0.357197541157802	-0.113968361737208	-0.113968361737208	-0.113968361737208	-0.113968361737208	0.0670315087826368	0.0670315087826368	0.0670315087826368	0.0670315087826368	0.0670315087826368	0.0670315087826368
KAHQDALPR	GFLKPFSLMKASSRFKAHQDALPRLPVPPL	SSRF	sp|P43155|CACP_HUMAN	sp|P43155|CACP_HUMAN	CRAT	29	37	0.0023914	134.25	934380000	5456;5457;5458;5459;5460	5459	-0.286619836258916	-0.230354892812859	-0.158804629881473	-0.144606565541538	-0.191000671997406	-0.163504832759529	-0.0720342888730718	0.14285189557055	0.146245888082783	0.0734822436029266	0.0615273940125998	0.180479864210449	0.214048327376841	0.166660692334523	0.0237222453859967	0.0954299148749722
KFPDSVEELR	______________________________	____	sp|Q15785|TOM34_HUMAN	sp|Q15785|TOM34_HUMAN	TOMM34	4	13	0.0014905	103.44	123370000	5495	5495	-0.0359666874131724	0.0705388207318983	0.0577546424294206	0.146982130965738	-0.036949217920658	0.0808831553546274	0.249499639460287	-0.0563018564185126	0.0753687962268981	-0.0256923392858134	-0.124308910364668	-0.206158990090901	-0.120811411737729	-0.0498330887829811	-0.00996808449030908	-0.0824996246975898
KGTPSQSPVVGR	LKSLLGDSAPTLHLNKGTPSQSPVVGRSQG	LHLN	sp|P52594|AGFG1_HUMAN	sp|P52594|AGFG1_HUMAN	AGFG1	175	186	0.0025147	86.772	18941000	5512	5512	-0.0472183512249321	-0.132987359933247	0.0384598351168713	-0.377281950881639	0.478217211883842	0.296738710070176	0.298833138262492	0.135549801218545	-0.187837575049722	-0.245770382353243	0.0577781210514589	-0.192535060117508	0.0542822818388863	-0.357174503724127	-0.148392531305335	0.02120222074735
KIHSQEEALR	IITPNQFEAELLSGRKIHSQEEALRVMDML	LSGR	sp|O00764|PDXK_HUMAN	sp|O00764|PDXK_HUMAN	PDXK	161	170	0.00017141	128.81	8273900	5523	5523	-0.0886368168837616	0.168497589841276	-0.156859448890671	-0.0463905087534952	0.137343478208603	-0.158836107739422	0.195575025679555	-0.218005456823599	0.0998933838992923	-0.176969140605885	-0.0410884998877764	0.0549235802331898	0.307813716314132	-0.151144902592434	0.132831549555769	-0.204195989259996
KITITNDQNR	ILRVTAEDKGTGNKNKITITNDQNRLTPEE	GNKN	sp|P11021|BIP_HUMAN	sp|P11021|BIP_HUMAN	HSPA5	523	532	0.0054544	92.247	30262000	5525	5525	0.175632417451976	0.120500697658517	0.168093718337979	0.277027962213981	0.36368844715927	0.587813486652179	0.80752744642343	-0.296003570120897	-0.213647459550165	-0.104360695008328	-0.465582822663605	-0.688141610198464	-0.535013151398227	-0.30848912860795	-0.420781986238037	-0.490649562242756
KIVDQIRPDR	EADRMLDMGFEPQIRKIVDQIRPDRQTLMW	PQIR	sp|P17844|DDX5_HUMAN;sp|Q92841|DDX17_HUMAN	sp|P17844|DDX5_HUMAN	DDX5	264	273	0.00076684	110.84	44822000	5526	5526	0.0794163273561478	-0.0877950565835761	-0.062895568441598	-0.062895568441598	-0.128196647291728	-0.0872941643085694	-0.10019289007293	0.0504803172870111	0.0504803172870111	0.0504803172870111	-0.0359106089860105	0.105460892807457	-0.033528077267539	0.0488353402363218	0.140974905625931	0.0376051198873763
KLAVNMVPFPR	TTCLRFPGQLNADLRKLAVNMVPFPRLHFF	ADLR	sp|P07437|TBB5_HUMAN;sp|Q9BVA1|TBB2B_HUMAN;sp|Q13885|TBB2A_HUMAN;sp|Q9BUF5|TBB6_HUMAN;sp|A6NNZ2|TBB8B_HUMAN;sp|Q9H4B7|TBB1_HUMAN;CON__ENSEMBL:ENSBTAP00000025008;sp|P68371|TBB4B_HUMAN;sp|P04350|TBB4A_HUMAN;sp|Q13509|TBB3_HUMAN;sp|Q3ZCM7|TBB8_HUMAN	sp|P07437|TBB5_HUMAN	TUBB	252	262	1.6771e-05	127.42	110140000	5533	5533	-0.106577205002521	-0.00923021871349065	-0.00923021871349065	-0.00923021871349065	-0.0585394831138669	-0.146716968692206	-0.0178151315390579	-0.0178151315390579	0.105649598692854	0.0462605885559347	-0.0817546441250438	0.0462605885559347	-0.0817546441250438	0.0954888305782983	0.105649598692854	0.105649598692854
KLSSANGHEER	DIEAMLEAPYKKDENKLSSANGHEERSKKR	KDEN	sp|Q14498|RBM39_HUMAN	sp|Q14498|RBM39_HUMAN	RBM39	21	31	0.016711	75.479	11685000	5538	5538	0.281149135379482	0.0156813111179887	-0.0849336921659189	-0.0849336921659189	-0.0727156574035456	0.0156534358609902	0.167805490867358	-0.199159538066995	0.140656223518315	0.0149278735978767	0.0340351796714987	0.210083244188272	0.0944129759886377	-0.380051433153262	-0.0163500064837421	-0.297103426751773
KPNVFTVVTR	RVQAQGPGLKEAFTNKPNVFTVVTRGAGIG	AFTN	sp|O75369|FLNB_HUMAN	sp|O75369|FLNB_HUMAN	FLNB	1345	1354	0.0056209	91.961	15862000	5547	5547	0.249242771777999	0.192470939751915	0.0921906600801001	0.316982875254308	0.596457535890046	0.515680155224717	0.265700160866016	-0.499357220940939	-0.721010292978704	-0.638249657400626	-0.248979572570944	-0.381572462620444	-0.0586484678968465	-0.137994097417112	-0.238021700354723	-0.103812959840654
KSNSPGTASSGSSR	KPTSRTQVYKPPALKKSNSPGTASSGSSRL	PALK	sp|Q96GY0|ZC21A_HUMAN	sp|Q96GY0|ZC21A_HUMAN	ZC2HC1A	176	189	9.0202e-05	97.767	25744000	5558	5558	-0.0102529831311317	-0.0102529831311317	-0.0102529831311317	-0.0102529831311317	-0.0102529831311317	0.0198235159958949	0.0229225919017098	0.0229225919017098	0.0229225919017098	0.0229225919017098	-0.0102529831311317	-0.0102529831311317	-0.0102529831311317	-0.0102529831311317	-0.0102529831311317	-0.0102529831311317
LAADVGKAGAER	TSLCFVYPLDFARTRLAADVGKAGAEREFR	ARTR	sp|P05141|ADT2_HUMAN	sp|P05141|ADT2_HUMAN	SLC25A5	141	152	0.00041394	96.82	64992000	5592;5593	5592	-0.0550484145164899	-0.053151439209733	-0.0455263412976807	-0.111149354818678	-0.0315005103575686	0.0412383861241187	-0.156708701109936	-0.104135371284843	0.0356957578253657	0.0123359129610748	0.0824136999400252	0.0753822903836996	0.117568445478581	0.0379621513836948	0.0787100806003961	0.0430435366860847
LAADVGKSGTER	TSLCFVYPLDFARTRLAADVGKSGTEREFR	ARTR	sp|P12236|ADT3_HUMAN	sp|P12236|ADT3_HUMAN	SLC25A6	141	152	6.9302e-05	107.09	37585000	5594	5594	-0.100161067356699	-0.0503578236611501	0.0848709163814423	-0.0762906184887678	-0.0587996351708544	-0.0389898727009531	-0.0896778420098927	-0.0205678136366087	-0.0358642444843128	0.137658550851069	-0.0494473982020312	0.177816607289421	0.0517089690670519	0.00263034663422112	0.0248576121281067	0.00658338076297485
LAEGPGAEGPR	PTATEGPETKPVLMALAEGPGAEGPRLASP	VLMA	sp|Q13263|TIF1B_HUMAN	sp|Q13263|TIF1B_HUMAN	TRIM28	581	591	1.012e-05	141.1	6956300	5600	5600	0.247488931940951	-0.140256401485021	-0.250215398325131	-0.0542519744594648	-0.0531219476035222	-0.029096645032674	0.0318819751943621	0.419171953454554	0.0988962118190579	0.237561467186978	-0.113726759225096	0.114382298707021	0.0943613531680269	-0.354019643832161	-0.328460896531842	-0.159699987675974
LAEPPRDSLR	LALLVLLLLGPGGWCLAEPPRDSLREELVI	GGWC	sp|Q969N2|PIGT_HUMAN	sp|Q969N2|PIGT_HUMAN	PIGT	22	31	0.00020373	121.9	183960000	5601	5601	-0.124911993904275	-0.128871269149963	0.00866595426715481	0.0518181312417869	-0.216335402995559	-0.208713965181707	-0.200865747300401	0.119047147161688	0.0853025264552976	0.122530953590849	-0.140857783228372	0.0315861781474638	0.0797155563540457	0.0501694409401578	0.252074996359618	0.113583063739917
LAGTQPLEVLEAVQR	NQYLTDPKFVERTLRLAGTQPLEVLEAVQR	RTLR	sp|P22314|UBA1_HUMAN	sp|P22314|UBA1_HUMAN	UBA1	679	693	0.010371	73.834	4317700	5602	5602	0.11037179859471	0.11037179859471	0.11037179859471	0.11037179859471	0.11037179859471	-0.212675889971708	-0.294024575873214	-0.294024575873214	-0.294024575873214	-0.294024575873214	0.11037179859471	0.11037179859471	0.11037179859471	0.11037179859471	0.11037179859471	0.11037179859471
LAGVFVWDEER	RLHGRPGHASALMAALAGVFVWDEERIQEE	LMAA	sp|Q9NQZ5|STAR7_HUMAN	sp|Q9NQZ5|STAR7_HUMAN	STARD7	79	89	0.00095021	96.331	17314000	5603;5604	5603	0.352420783008723	0.395143334139692	0.0023943041933182	-0.34625064900079	0.220782448545506	-0.281524051917932	-0.0130723540211905	-0.0807237049915376	0.0747665101522811	3.30440457880196e-05	-0.240281664415961	-0.35800232912498	-0.39997696460821	-0.0223116047790445	0.208089345261955	0.160364744441874
LAIPVNGGLAAR	SGLTGLVIGGLYPVFLAIPVNGGLAARYQS	YPVF	sp|Q9H061|T126A_HUMAN	sp|Q9H061|T126A_HUMAN	TMEM126A	121	132	0.00052037	96.311	18899000	5605;5606	5605	-0.0566424696236596	0.0856382780883804	-0.138497680721611	-0.0276853905919541	-0.32958850716958	-0.4616405473571	-0.467312121173845	0.0811748034736592	0.103973294743855	0.0295371149532943	0.0371329789337432	-0.201236973641692	0.164462929527968	0.320185498043277	0.111243025310325	0.426622429205182
LATDVASR	LGSLNKFKAKARSILLATDVASRGLDIPHV	RSIL	sp|Q9H0S4|DDX47_HUMAN	sp|Q9H0S4|DDX47_HUMAN	DDX47	318	325	0.0047595	141.52	28666000	5610	5610	0.213114270893844	0.480391493423885	0.450203113671987	0.0216686238233325	-0.181448966344875	-0.248377183555021	-0.190941263221027	0.0545546840051077	-0.249681520850318	-0.0688136983128952	0.0356372652556943	0.129033758019536	-0.0162185443421675	-0.259900414954607	-0.385384538913133	-0.114852864716943
LDFKSPDDPSR	MDVAASEFFRSGKYDLDFKSPDDPSRYISP	GKYD	sp|P06733|ENOA_HUMAN	sp|P06733|ENOA_HUMAN	ENO1	259	269	0.00034366	100.19	142340000	5619	5619	0.322281910168086	0.163207662404748	0.163207662404748	0.163207662404748	0.424679042522968	0.206041960857605	0.492710601558369	0.492710601558369	-0.411277514246391	-0.238328879434524	-0.650431921431647	-0.238328879434524	-0.650431921431647	-0.226169208454613	-0.411277514246391	-0.411277514246391
LDIDSPPITAR	LHAAMADTFLEHMCRLDIDSPPITARNTGI	HMCR	sp|P14618|KPYM_HUMAN	sp|P14618|KPYM_HUMAN	PKM	33	43	0.00031967	101.39	35342000	5620;5621	5621	-0.300162403546267	-0.00387116662102652	-0.0477167613903354	-0.0415377842154921	0.0451357433597703	0.0163334727476492	-0.00899366329057833	0.128862324779085	-0.0551087235608622	-0.159434272783235	-0.207987200686737	-0.023860370104191	0.174728401964886	0.21369393681634	0.14864816009336	0.0241434767412574
LDIERPTYTNLNR	FMVDNEAIYDICRRNLDIERPTYTNLNRLI	CRRN	sp|Q9BQE3|TBA1C_HUMAN;sp|Q71U36|TBA1A_HUMAN;sp|P68363|TBA1B_HUMAN;sp|P0DPH8|TBA3D_HUMAN;sp|P0DPH7|TBA3C_HUMAN;sp|Q9NY65|TBA8_HUMAN;sp|Q9H853|TBA4B_HUMAN;sp|P68366|TBA4A_HUMAN	sp|Q9BQE3|TBA1C_HUMAN	TUBA1C	217	229	4.0838e-07	121.56	79340000	5622	5622	0.108584680221706	0.108584680221706	0.108584680221706	0.108584680221706	0.108584680221706	0.0520520924469678	0.186836962975141	0.186836962975141	0.186836962975141	0.186836962975141	-0.453043511267158	-0.453043511267158	-0.453043511267158	-0.0852572044319366	-0.0852572044319366	-0.0852572044319366
LEPGTMDSVR	EATGGKYVPRAILVDLEPGTMDSVRSGPFG	ILVD	sp|P07437|TBB5_HUMAN;sp|Q9BVA1|TBB2B_HUMAN;sp|Q13885|TBB2A_HUMAN;sp|Q9BUF5|TBB6_HUMAN;sp|P68371|TBB4B_HUMAN;sp|P04350|TBB4A_HUMAN;sp|Q13509|TBB3_HUMAN;sp|Q3ZCM7|TBB8_HUMAN	sp|P07437|TBB5_HUMAN	TUBB	68	77	2.4606e-15	213.53	131610000	5640	5640	0.314208331592484	0.181655014617169	0.382198816636816	0.328251227301166	0.501111711221047	0.523492018942867	0.484460002495944	-0.296699181973006	-0.150595828213818	-0.303760277466978	-0.712943680116285	-0.641934683005997	-0.403388547983005	-0.474481185024823	-0.353952753591723	-0.362949292991319
LEPTVIDEVR	ETGAGKHVPRAVFVDLEPTVIDEVRTGTYR	VFVD	sp|Q9BQE3|TBA1C_HUMAN;sp|Q71U36|TBA1A_HUMAN;sp|P68363|TBA1B_HUMAN	sp|Q9BQE3|TBA1C_HUMAN	TUBA1C	70	79	2.8776e-15	211.52	111440000	5641;5642	5641	0.223478384717809	0.245005472542757	0.202927165529313	0.461033616827193	0.556940521700772	0.451758980877162	0.347921316963883	-0.510626462438231	-0.501043520902724	-0.361566200104258	-0.497150869065319	-0.408644365919304	-0.261966589306183	-0.263627428337771	-0.196067128682179	-0.286860037608352
LEVSESPGSIQVAR	LAPLLLLSLHGVAASLEVSESPGSIQVARG	VAAS	sp|Q5DX21|IGS11_HUMAN	sp|Q5DX21|IGS11_HUMAN	IGSF11	23	36	1.8106e-12	154.74	60295000	5648;5649	5648	-0.0726797502229139	0.0961553602474456	-0.100055503067484	-0.0322942784029218	-0.0202888312948004	0.0188691048212211	0.03103993578518	0.079216246930555	0.0870080266854015	0.149391019988504	-0.0460079937338518	0.210273115529583	0.161833999323874	-0.238752378199269	-0.141552168917067	-0.282019008219324
LGGGGAGPPVVGGGGGR	ELRGVVGPGPAAIAALGGGGAGPPVVGGGG	AIAA	sp|P22059|OSBP1_HUMAN	sp|P22059|OSBP1_HUMAN	OSBP	20	36	0.015875	65.472	6699200	5658	5658	0.0334235464880708	0.0185399021911873	0.0318483472058227	-0.092496238493246	0.0430418738553036	-0.271935148116133	0.0925485783887783	-0.0782771562585324	-0.125683837221014	0.165249506776398	0.0242507161405417	-0.0474510594034261	0.0843188665728579	0.0673725538659303	0.0431958736084185	-0.043104940067928
LGLDYEER	LSRPNAQELPSMYQRLGLDYEERVLPSIVN	MYQR	sp|Q99623|PHB2_HUMAN	sp|Q99623|PHB2_HUMAN	PHB2	124	131	0.016371	102.51	28073000	5661	5661	0.130523961153389	-0.0851175861496943	0.0489391346222958	-0.035338808275195	-0.216000765859437	-0.310308282636676	-0.280475060776953	-0.169764649572341	-0.119824951003262	-0.244706768598897	0.214864457873509	0.22333576384066	0.138286748422507	0.155904510442828	0.218800824612761	0.139829003817079
LGSAQSGSCR	SLCLSLCLCLCLAAALGSAQSGSCRDKKNC	LAAA	sp|Q8IXL7|MSRB3_HUMAN	sp|Q8IXL7|MSRB3_HUMAN	MSRB3	27	36	0.00020904	120.76	80434000	5663;5664	5664	-0.145955931549451	-0.113180457763863	-0.223116159522399	0.047163895061457	-0.137618394827705	-0.371898191126628	-0.025082693975979	0.203054879531672	0.2667902139601	0.107962726530227	-0.168272838332377	0.0231926074816934	0.0928611226329343	0.0871647340483798	0.0355949152139769	0.170382202996456
LGSATALMIR	LGKATPRPARPSRRTLGSATALMIRESEDS	SRRT	sp|Q9Y399|RT02_HUMAN	sp|Q9Y399|RT02_HUMAN	MRPS2	41	50	1.2576e-07	186.76	644640000	5665;5666;5667;5668;5669;5670;5671	5670	0.0242047844208866	0.0545454696312758	0.0142491207001632	0.094478950384297	-0.0975432826416255	0.0100721607949406	0.0356358093955213	0.112780978792304	0.0237095494141742	0.0187047453334937	-0.25689118301582	-0.132640411150304	-0.184787191715918	0.0981113130157389	0.0136885459445224	0.111889640519515
LGSDAELQIER	LLLLWVTGQAAPVAGLGSDAELQIERRFVP	PVAG	sp|O95302|FKBP9_HUMAN	sp|O95302|FKBP9_HUMAN	FKBP9	30	40	1.1539e-11	201.84	2762000000	5672;5673	5672	-0.207798720553473	-0.195139032644214	0.00414920061202941	-0.0880143520625314	-0.167161410233615	-0.200551009836125	-0.109999371377732	0.261348059548681	0.0293866064420293	0.147470988357761	0.114283753482059	-0.0502083733149567	0.0599280711361441	0.149981224459527	0.0354508732084216	0.10792155743443
LGSDAELQIERR	LLLLWVTGQAAPVAGLGSDAELQIERRFVP	PVAG	sp|O95302|FKBP9_HUMAN	sp|O95302|FKBP9_HUMAN	FKBP9	30	41	5.1493e-15	206.69	79908000	5674	5674	0.0934720426757474	-0.0592508851208441	-0.0118376520045115	0.0126161529608702	0.277353538509363	-0.0126954682567019	0.0335398771050056	-0.0198801019947146	-0.0289442454158309	0.0110229538776138	0.0822003925401611	-0.229012259241949	-0.192541256481762	0.00614388110721756	-0.0250354250792175	-0.00308587097980162
LGSLPKEAAR	VFDLINKAKWDAWNALGSLPKEAARQNYVD	AWNA	sp|O75521|ECI2_HUMAN	sp|O75521|ECI2_HUMAN	ECI2	99	108	0.0031301	96.229	71365000	5675	5675	-0.0903446535816182	0.0137978789112163	-0.120194274884206	0.0535386837225099	-0.14272539323179	-0.0818361853044042	-0.0138608923337095	0.160583832407928	0.0277044412817517	0.0576771493450055	-0.242017820465012	-0.0572976102706983	0.101340072782579	0.0578717772938912	0.0560206127182883	0.15612146817165
LGSVQAPSYGAR	MSFTTRSTFSTNYRSLGSVQAPSYGARPVS	NYRS	sp|P05783|K1C18_HUMAN	sp|P05783|K1C18_HUMAN	KRT18	16	27	4.8505e-08	145.41	48551000	5679	5679	-0.0393984866103665	-0.389505859053867	-0.197487812868531	-0.292016404923625	0.203260125575087	0.117204988572159	-0.312584577097205	-0.107315742997979	0.112955357977305	-0.122416022239081	0.123358673924145	0.205000965308792	0.092468185395405	0.00253727250749068	0.165743516140495	0.230866528724894
LGTDAGVAVR	PSAASGRPVGRREANLGTDAGVAVRVRFAP	REAN	sp|Q5JPH6|SYEM_HUMAN	sp|Q5JPH6|SYEM_HUMAN	EARS2	29	38	0.00012562	138.4	35137000	5680	5680	-0.0466943776387675	-0.126715950753156	-0.135766582830472	0.14246109783877	-0.000804396301462654	0.0263994593006492	0.0226061521642986	0.198162034005852	0.0918833468390393	0.196298444279828	-0.377952800733481	-0.300654886733188	-0.206858028918761	0.14544004539811	0.0958074702919827	0.12027428217769
LGTTAKEEMER	RAHFSPQLCIRNAVPLGTTAKEEMERFWNK	NAVP	sp|Q99643|C560_HUMAN	sp|Q99643|C560_HUMAN	SDHC	30	40	6.4174e-05	114.24	3545900000	5681;5682;5683;5684	5682	-0.099641345416237	0.0585084293404988	-0.398044083704146	-0.398044083704146	-0.0409352100987643	-0.078681114603926	-0.103560443250586	-0.103560443250586	0.0670143943545325	0.163899011620275	-0.104911767663034	0.163899011620275	0.206987619735157	0.333150114568566	0.0670143943545325	0.0670143943545325
LGVTPSVIR	RQRPEPQVTGTVGLHLGVTPSVIRKRYNLT	VGLH	sp|O14773|TPP1_HUMAN	sp|O14773|TPP1_HUMAN	TPP1	198	206	0.0019708	139.88	27361000	5686	5686	-0.209546219781486	-0.100801714458803	-0.0184377623110817	0.0884224919229625	-0.10756151485036	-0.109514009014434	-0.140502666241974	0.0634445968245949	0.0659549473579776	0.419133326470767	-0.0482895874211358	-0.136816184060473	0.0241404208624378	0.161373649456108	-0.0880838763743443	0.0121351418707615
LHFFMPGFAPLTSR	ADLRKLAVNMVPFPRLHFFMPGFAPLTSRG	PFPR	sp|P07437|TBB5_HUMAN;sp|Q9BVA1|TBB2B_HUMAN;sp|Q13885|TBB2A_HUMAN;sp|Q9BUF5|TBB6_HUMAN;sp|A6NNZ2|TBB8B_HUMAN;sp|P68371|TBB4B_HUMAN;sp|P04350|TBB4A_HUMAN;sp|Q3ZCM7|TBB8_HUMAN	sp|P07437|TBB5_HUMAN	TUBB	263	276	0.0017627	83.204	6820300	5687;5688	5687	-0.305694618400381	-0.305694618400381	-0.305694618400381	-0.305694618400381	-0.305694618400381	1.58582968568965	0.0351374466633029	0.0351374466633029	0.0351374466633029	0.0351374466633029	-0.305694618400381	-0.305694618400381	-0.305694618400381	-0.305694618400381	-0.305694618400381	-0.305694618400381
LHLGVTPSVIR	SLRQRPEPQVTGTVGLHLGVTPSVIRKRYN	GTVG	sp|O14773|TPP1_HUMAN	sp|O14773|TPP1_HUMAN	TPP1	196	206	8.19e-08	172.56	1640700000	5694;5695;5696	5694	-0.0208519162258615	0.0171307494984052	-0.131868341314432	0.0153497595951997	-0.271772414251821	-0.308959985759041	-0.0294611478325265	0.101692817793831	-0.0940419260887496	0.191128297853644	-0.050800307533374	0.031505560693852	0.149473998897188	0.109158940353414	0.0891101007518376	0.101931383253996
LHLPTSWDWR	RPKPAPLTAEIQQKILHLPTSWDWRNVHGI	QQKI	sp|P53634|CATC_HUMAN	sp|P53634|CATC_HUMAN	CTSC	229	238	0.0010652	107.79	41180000	5697	5697	-0.43451815405953	0.116069424968244	0.0624846229402893	-0.656816415179854	-0.0120791199874997	-0.319435240107894	-0.323552509590838	-0.0490188029935311	0.476664612606297	0.125800905974646	0.196075601820331	0.0879885990912613	0.260493511790388	0.145557891876989	0.0897541157374759	-0.184972265046206
LHLQVLSTR	YALLLLLICFNVGSGLHLQVLSTRNENKLL	VGSG	sp|Q14126|DSG2_HUMAN	sp|Q14126|DSG2_HUMAN	DSG2	24	32	0.0014006	147.2	29423000	5698	5698	0.0656117902367753	0.146652393097605	0.115348386365242	-0.117718722686354	-0.0879421611733355	-0.0649517387674072	0.115451041843657	0.0112534906343568	0.1153359444115	0.234473556094789	-0.226202769435627	-0.387366385985998	-0.393895592546521	0.0701566378963554	0.118390542634872	0.108452526277142
LHLSVPRPAAR	TSLSPGGRTPSQRAALHLSVPRPAARVALV	QRAA	sp|P0DPI2|GAL3A_HUMAN;sp|A0A0B4J2D5|GAL3B_HUMAN	sp|P0DPI2|GAL3A_HUMAN	GATD3A	34	44	0.0036043	87.789	8329800	5699	5699	-0.614040676456451	0.469788132859889	-0.261727419552628	-0.323946807426171	-0.281701182898308	-0.53361089053897	-0.297969655177883	0.0696888147010067	-0.149721073459933	-0.192659040814854	0.821383440508943	-0.264048697948776	0.27928229196063	0.272072795112912	-0.25716268439308	0.398679982936324
LHPLPGSR	GAVRALRLIGWASRSLHPLPGSRDRAHPAA	ASRS	sp|Q4G0I0|CSMT1_HUMAN	sp|Q4G0I0|CSMT1_HUMAN	CCSMST1	26	33	0.0062495	116.25	467530000	5700;5701	5700	-0.191539524514042	-0.0946145331003288	-0.0955226254972526	-0.111321662621657	-0.0974925018736122	0.103409044594132	0.00455327193282307	0.178040238492212	0.0701500852705874	0.154129582202958	-0.0411186518557957	-0.190870334824325	0.00960632044387896	0.152753211258097	0.0417735911064184	0.0347221004198804
LHSEPGLEER	AAFCRACQTPNFVRGLHSEPGLEERAEGTV	FVRG	sp|Q96EH3|MASU1_HUMAN	sp|Q96EH3|MASU1_HUMAN	MALSU1	61	70	0.00022957	116.37	20330000	5702	5702	-0.148196236991108	-0.0516780066594921	0.0292925301456419	-0.11142283134008	-0.212390879467064	-0.156809715022011	-0.193433419681424	0.0348313785813969	0.0933929242641154	0.28098809634948	0.0209080026024021	-0.0726852336112727	-0.126765781837812	0.044456421090459	0.239370273266931	0.204803578972479
LHTAPVAR	ASCRLAPARHRGSGLLHTAPVARSDRSAPV	GSGL	sp|Q4G176|ACSF3_HUMAN	sp|Q4G176|ACSF3_HUMAN	ACSF3	32	39	0.0035841	147.52	94928000	5703	5703	-0.0760147595396647	-0.00429356834217183	0.00409924834182855	-0.17229483718397	0.0129146907763815	-0.0444241287134103	0.0573594024812938	-0.165881406642047	0.00399838569403872	-0.0500947306711615	0.193568901036074	0.157588698006716	-0.0201133750705661	-0.014731276435951	0.153931045710181	-0.0936360861595593
LHTAVVSTPPR	QRWRCLRLQGLQACRLHTAVVSTPPRWLAE	QACR	sp|Q9BW92|SYTM_HUMAN	sp|Q9BW92|SYTM_HUMAN	TARS2	20	30	2.0001e-05	121.29	33163000	5704	5704	-0.209595656304875	0.0867963427851122	-0.191797766158536	-0.292003875440699	-0.422039965162933	-0.0944532945287622	0.0630261564220658	0.0539326265159377	0.059006827744994	0.240594524057738	0.292698597818651	-0.135156784132181	0.360043116842803	-0.054987486805742	-0.063856919291318	0.075451925217677
LITQQDLAPQQR	LVVAAVLLLVSAESALITQQDLAPQQRAAP	AESA	sp|O14763|TR10B_HUMAN	sp|O14763|TR10B_HUMAN	TNFRSF10B	55	66	4.644e-08	146.16	25686000	5757;5758	5758	-0.0357068703199754	0.0228256746508788	0.122201089198721	0.0699635716711742	0.252785027472119	-0.252396824972655	0.150748208824738	0.0309310585099679	0.0753466981645431	-0.217108595788998	-0.120815290864717	-0.307089879226895	-0.348546339224135	0.217492758172095	0.0683835288748929	0.0964305311760664
LKSVSLQEPR	ACPPSFLPKRKNPAYLKSVSLQEPRSRWQE	NPAY	sp|Q6PJF5|RHDF2_HUMAN	sp|Q6PJF5|RHDF2_HUMAN	RHBDF2	86	95	0.0017901	100.38	94103000	5768	5768	-0.262826275898483	-0.131036250338908	-0.121192626904298	-0.341686201157135	0.222808963551707	0.352328033521046	-0.118974387783946	0.0507299598822703	-0.340362172090922	0.00899048157659069	-0.0438977114316569	-0.096856989925166	0.0792864108577189	0.157816772330097	0.308789484846335	0.0463069846781952
LLVVTDPR	GTFTNQIQAAFREPRLLVVTDPRADHQPLT	REPR	sp|P08865|RSSA_HUMAN	sp|P08865|RSSA_HUMAN	RPSA	121	128	0.018835	99.171	54362000	5781	5781	-0.141505776023102	0.104482792614872	0.00569966397022162	-0.053720787627918	-0.14151473317094	-0.00236045997493076	-0.282144425544363	-0.026360968040097	0.0218932148956052	-0.0195041308573305	-0.134400717319637	-0.0151852568461326	0.0927311920947851	0.18940335024559	0.20552757727606	0.110350732086042
LMDRPIFYYR	AIDGLNLLPTLLQGRLMDRPIFYYRGDTLM	LQGR	sp|P34059|GALNS_HUMAN	sp|P34059|GALNS_HUMAN	GALNS	377	386	0.00018469	125.97	24104000	5783;5784	5784	-0.28399992370464	0.0479967627494034	-0.120011915940106	0.0332355883056358	0.0158741561824091	-0.0246957058595888	-0.206986075183861	0.0479559433650907	-0.0708541361149696	0.101866759117034	0.214322795076418	-0.0818272551821172	0.292839815194407	-0.0163258834295977	-0.141595097845963	0.0793913046781751
LNTPSDKSEDGR	GRAQIPVYWEGYVRFLNTPSDKSEDGRLIY	YVRF	sp|Q9BUB7|TMM70_HUMAN	sp|Q9BUB7|TMM70_HUMAN	TMEM70	82	93	9.1473e-07	120.29	3192800000	5794;5795;5796;5797;5798;5799	5798	0.0111754459335394	0.0111754459335394	0.0111754459335394	0.0111754459335394	0.0111754459335394	0.00879860602341376	-0.0334428252767712	-0.0334428252767712	-0.0334428252767712	-0.0334428252767712	0.0111754459335394	0.0111754459335394	0.0111754459335394	0.0111754459335394	0.0111754459335394	0.0111754459335394
LPASFDAR	GPKPPQRVMFTEDLKLPASFDAREQWPQCP	EDLK	sp|P07858|CATB_HUMAN	sp|P07858|CATB_HUMAN	CTSB	80	87	0.0053835	138.33	8408000000	5801;5802;5803;5804	5804	-0.0943669646363903	0.0600585649752789	0.0256237758008127	0.000888928686376089	0.067410790920019	-0.0158370306515242	0.051866199542515	0.142681766063212	0.0368826534179802	0.062953506666105	-0.0836686925825834	-0.141121293744706	0.0203780850075917	-0.0948491505288644	-0.119777328360059	0.0467068145637453
LPNNHIGISFIPR	IKAPSGRDEPCLLKRLPNNHIGISFIPREV	LLKR	sp|O75369|FLNB_HUMAN	sp|O75369|FLNB_HUMAN	FLNB	1957	1969	5.0848e-07	118.37	19215000	5826	5826	0.135273455373637	0.302975742513319	-0.314077658330538	0.0377387599617042	-0.0128698732492597	-0.273274617114867	0.130635049016371	0.167351525307955	-0.292323855950449	-0.172456801674927	-0.0110448550487063	0.16249845168761	0.0625190434372059	-0.05983384588498	0.0979073829945324	-0.133812533205904
LPPLPPREDAAR	GRGGRDHGDWDEASRLPPLPPREDAARVAR	EASR	sp|O75629|CREG1_HUMAN	sp|O75629|CREG1_HUMAN	CREG1	46	57	5.0953e-07	127.17	88634000	5828;5829;5830;5831;5832;5833;5834;5835;5836	5833	-0.0459764250658253	0.0176823757919827	0.0342452806621395	0.0505563436715869	-0.0403618130652361	-0.015053015657032	-0.0836627479579946	0.046472832084537	0.00257420206919045	0.0759157648327403	-0.104757544842767	-0.112623706136551	-0.0896834201574924	0.117171468069351	0.0732237134226835	0.0480131026937978
LPQLSDDIPFR	LVLCGLLEASGGGRALPQLSDDIPFRVNWP	GGRA	sp|Q96DZ1|ERLEC_HUMAN	sp|Q96DZ1|ERLEC_HUMAN	ERLEC1	34	44	1.4457e-05	131.82	20382000	5837	5837	-0.770239399854629	0.225251968898601	0.142956112722011	-0.360782794688184	-0.290491410033713	-0.73714168271852	-0.0601160916035741	0.192688161104132	0.235744828505393	0.526307328126877	0.260063175655774	-0.43783799186643	0.132036916254719	0.129540643583264	0.276912128384867	-0.172579419719755
LPTSWDWR	KPAPLTAEIQQKILHLPTSWDWRNVHGINF	KILH	sp|P53634|CATC_HUMAN	sp|P53634|CATC_HUMAN	CTSC	231	238	0.0021379	155.82	647360000	5840;5841;5842	5840	-0.213088795509395	-0.109165416677755	-0.134848840644263	-0.127655984845925	-0.217705929961399	-0.186221342100489	-0.0610342418318051	0.259875680273422	0.0812352484935659	0.154108213698208	0.147973070324182	0.0382211604504981	-0.0215545119987589	0.145975010436335	-0.0499286184296199	0.171421587935433
LQGGMLYPQESPSR	AWAALGPLLWGCALGLQGGMLYPQESPSRE	CALG	sp|P08236|BGLR_HUMAN	sp|P08236|BGLR_HUMAN	GUSB	23	36	5.3844e-16	187.44	316020000	5847;5848;5849	5848	-0.0134376050596834	-0.0992179413825507	-0.497822606595849	-0.497822606595849	-0.185048328279718	-0.00930374692283189	-0.117848258095639	-0.117848258095639	0.099468438093594	0.350776794547161	-0.0858076051742348	0.350776794547161	0.137302273306155	0.184388505653352	0.099468438093594	0.099468438093594
LQGTTLQR	TGLLAVLRPLLTCRPLQGTTLQRDVLLFEH	TCRP	sp|A0PJW6|TM223_HUMAN	sp|A0PJW6|TM223_HUMAN	TMEM223	25	32	0.0032965	148.99	369080000	5850;5851	5850	-0.0745273598655276	0.0267888011630097	-0.0412406393186694	-0.111159224808423	-0.0876563464370308	-0.257963800907048	-0.198710474487867	0.283470505638442	-0.0624848325744222	0.0918340962472461	0.0537561870556544	-0.0476984165629046	0.061040169156779	0.0164993831466296	0.115457120769904	0.139283777324315
LQHGSLFLR	LVDVIEDKLKGEMMDLQHGSLFLRTPKIVS	EMMD	sp|P00338|LDHA_HUMAN	sp|P00338|LDHA_HUMAN	LDHA	65	73	6.8208e-06	182.65	20587000	5852	5852	0.289558079313625	0.228116797162427	0.511540245273185	0.129990387632541	0.574547090149306	0.564809241998852	0.785073220060443	-0.361549821229018	-0.39765894990367	-0.715436578057282	-0.538926842184922	-0.645283646949547	-0.471636028994201	-0.512597299401145	-0.468840864914956	-0.365403728716012
LQMEAPHIIVGTPGR	HACIGGTNVRAEVQKLQMEAPHIIVGTPGR	EVQK	sp|P60842|IF4A1_HUMAN	sp|P60842|IF4A1_HUMAN	EIF4A1	147	161	3.215e-08	143.28	64127000	5854;5855	5854	-0.215136318198292	-0.215136318198292	-0.215136318198292	-0.215136318198292	-0.215136318198292	0.972385187905569	0.0477167513560379	0.0477167513560379	0.0477167513560379	0.0477167513560379	0.0271132898478278	0.0271132898478278	0.0271132898478278	-0.24060570469195	-0.24060570469195	-0.24060570469195
LQTPNTFPKR	EAAKEAETPQAKKIKLQTPNTFPKRKKGEK	KKIK	sp|Q14978|NOLC1_HUMAN	sp|Q14978|NOLC1_HUMAN	NOLC1	605	614	0.00014764	133.89	174640000	5861;5862	5861	-0.345816384665133	-0.0868194428731504	-0.212942618169406	-0.219797225589003	-0.116145996227742	-0.0600139809773627	0.0141720982801738	0.000591487256440185	-0.189997598311246	0.0617586069668968	0.357723590035408	0.203620240634528	-0.329884972404722	0.475563517223046	-0.0784829112529709	0.228293026021505
LSAGSGPGQYLQR	WPRGPAVGPGAPSRPLSAGSGPGQYLQRSI	PSRP	sp|P23786|CPT2_HUMAN	sp|P23786|CPT2_HUMAN	CPT2	25	37	5.4884e-39	252.16	503850000	5863;5864	5864	-0.145097180467554	-0.115710781563417	-0.134091389049194	-0.126867813306262	-0.113649112995316	-0.0923600769593817	-0.11572586375985	0.26814337398371	0.1935192693692	0.196980403180409	-0.039325441693974	0.0498404419414026	0.059451562257685	0.0500996706522754	-0.0762732160239751	0.04581504943828
LSGAGSETLKQR	TAPLGGSRAMVCGRQLSGAGSETLKQRRTQ	CGRQ	sp|Q8TB37|NUBPL_HUMAN	sp|Q8TB37|NUBPL_HUMAN	NUBPL	37	48	7.1446e-08	136.99	621860000	5869	5869	-0.00153279278588948	-0.0176392544182895	-0.0795831027048535	-0.0795831027048535	-0.120284330380128	-0.0890287965220546	-0.0535028264629979	0.0470971177366545	0.0470971177366545	0.0470971177366545	-0.113764167572313	-0.128699948771382	-0.13108139064807	0.167395822894216	0.0860248576310753	0.334336900972411
LSGDLGQLPTGIR	PLGWPSCRSIQTLRVLSGDLGQLPTGIRDF	TLRV	sp|Q16822|PCKGM_HUMAN	sp|Q16822|PCKGM_HUMAN	PCK2	33	45	3.367e-05	104.94	7272200	5872	5872	-0.415817726723425	-0.711880262396884	-0.201983903792467	-0.112253436279395	0.249113288299889	-2.06601298285266	-1.41700360338168	0.293874801494065	0.0216117140522318	0.297964750656272	0.412399024140152	-0.0813036861114941	-0.352264155802896	0.712862837122911	0.336410281292928	0.688898780501495
LSHPGVSEDDQVSR	HIYDPKVPREQIVVDLSHPGVSEDDQVSRL	IVVD	sp|O60701|UGDH_HUMAN	sp|O60701|UGDH_HUMAN	UGDH	380	393	5.336e-10	152.16	19012000	5875	5875	0.0813859506364488	-0.0006289669850913	0.543327909063013	0.332994913919234	0.676567977649639	0.528328858990038	0.298408295520072	-0.786859436391783	-1.10931826063494	-0.275371181360001	-0.160155116451511	-0.256132834140092	-0.397361411457762	-0.235365923668977	-0.153411006708909	-0.241922051276036
LSNHISSLFR	IVEKPFGRDLQSSDRLSNHISSLFREDQIY	SSDR	sp|P11413|G6PD_HUMAN	sp|P11413|G6PD_HUMAN	G6PD	183	192	4.5964e-06	169.65	12817000	5877	5877	-0.149973646478158	-0.163024290284451	-0.0468013309713217	0.0786904807906321	-0.205605899467008	-0.101489302985161	-0.187667173702768	0.0411843460068779	-0.00173306907408804	0.0725910382876032	0.109774234963173	0.113890625187337	-0.0368273035506804	0.0203588315986651	0.220451573445968	0.149915358082548
LSPAGHEEAKR	AWNLENRFSGWYDADLSPAGHEEAKRGGQA	YDAD	sp|P18669|PGAM1_HUMAN;sp|Q8N0Y7|PGAM4_HUMAN	sp|P18669|PGAM1_HUMAN	PGAM1	30	40	0.0049946	83.314	28180000	5878	5878	0.337265415975667	0.2899388325795	0.260627412570375	0.318940205071405	0.595066378197518	0.54002291635868	0.528693747399422	-0.351704730095159	-0.433408322981767	-0.778100522528819	-0.526917372557922	-0.805934705229006	-0.231192185026176	-0.40019851364144	-0.502703449804687	-0.0399608323319234
LSQASTLQANR	DESQEDVLMDEAPSNLSQASTLQANREDSM	APSN	sp|Q7Z6Z7|HUWE1_HUMAN	sp|Q7Z6Z7|HUWE1_HUMAN	HUWE1	2390	2400	1.5293e-05	130.23	45842000	5881;5882	5882	0.196335587787981	-0.14610439452495	-0.15469659154195	-0.174319850053775	-0.0200396792039439	-0.132766171495049	-0.271461889430002	0.416319776051663	0.166057875174472	0.185389035596086	-0.295955197655209	-0.232319701041045	0.242134271803249	-0.0924073948588772	0.120671532842579	-0.0411372460905694
LSQTQGPPDYPR	RGWRTGVQRGCGLRLLSQTQGPPDYPRFVE	GLRL	sp|Q13405|RM49_HUMAN	sp|Q13405|RM49_HUMAN	MRPL49	26	37	1.3692e-25	231.7	2190300000	5884;5885	5885	0.0550900168062218	-0.0758125257618809	-0.0339935713071223	-0.0975952528108649	-0.111902598544745	-0.0781941516290363	-0.0887294338630866	0.108429336874366	0.0635141464790722	0.165765652752859	-0.0987830238807711	-0.100577232148602	-0.0213165703316699	-0.064688049973073	0.156812935066137	0.164008529679813
LSSDSAAPR	WVAVSFTKQQFPLARLSSDSAAPRTPHFDV	PLAR	sp|Q9Y2Z2|MTO1_HUMAN	sp|Q9Y2Z2|MTO1_HUMAN	MTO1	25	33	0.0014309	146.81	23065000	5886	5886	0.0422490718125576	0.152640924644771	0.16516419670022	0.0485485318096097	0.0778281527209797	-0.141201040804752	-0.109505840345566	0.0863615550612669	-0.00793784507976678	0.105696191098233	-0.378418592991958	-0.570166343274696	-0.288389931319169	0.0567828049279563	0.244434261699812	0.257544435825208
LSSLAEEAAR	RAGARAWLRPTGSQGLSSLAEEAARATENP	GSQG	sp|Q9BYD3|RM04_HUMAN	sp|Q9BYD3|RM04_HUMAN	MRPL4	21	30	0.00012433	138.66	62037000	5887;5888	5887	0.177021236480473	0.138055351422696	0.0695158726314317	0.0998191904295842	-0.0922939050819172	-0.188719813969733	-0.0317087915972866	-0.0844707239706596	0.0422625222295983	0.0963379708565302	-0.341196363732271	-0.429381969672404	-0.423594659104594	0.201083944843838	0.287053532570132	0.220578421682023
LSSMDSASVR	QYESLSLFHPSNVEMLSSMDSASVRIIKPF	NVEM	sp|P78536|ADA17_HUMAN	sp|P78536|ADA17_HUMAN	ADAM17	716	725	2.4733e-10	196.88	146970000	5889;5890	5889	-0.37906444999817	-0.293784227290296	-0.132494607255953	-0.176812726328546	-0.267385116624224	-0.239088672055811	-0.256653339674576	0.214701604025146	0.234296065595111	0.235651132368776	-0.0747607235549334	0.0179334489483065	0.160387859475044	0.146059009690449	0.265393209064797	0.264150577920389
LSVPDTIDER	FKAVGDGIVLCKMINLSVPDTIDERAINKK	KMIN	sp|P13797|PLST_HUMAN;sp|P13796|PLSL_HUMAN	sp|P13797|PLST_HUMAN	PLS3	172	181	0.00090368	109.44	13994000	5895	5895	0.0805071859727353	0.144953919967806	0.126195109574219	0.246746671232505	0.281366037353999	0.319398146405232	0.171270398592391	-0.286829498504109	-0.204316158546288	-0.0914932908489722	-0.451069794992262	-0.081423138362471	0.0073947301754941	-0.306459600200665	-0.0474830084990885	-0.175341981957773
LTAQPATYR	SPLRRSPPRASYVAPLTAQPATYRAQPSVS	YVAP	sp|Q96PK6|RBM14_HUMAN	sp|Q96PK6|RBM14_HUMAN	RBM14	230	238	0.0054629	108.3	216120000	5896	5896	0.454110512396411	-0.0453489230459733	-0.204315064888298	-0.366481620618369	-0.31208261531513	-0.0872136348362403	0.145190708432111	-0.138730512698049	-0.442937308214847	-0.236395761020744	0.302070439630993	0.764760548641937	0.312360576743941	-0.281134759854154	-0.234393127186794	-0.277273324829533
LTEAPLNPKANR	FYNELRVAPEEHPVLLTEAPLNPKANREKM	HPVL	sp|P60709|ACTB_HUMAN;sp|P63267|ACTH_HUMAN;sp|P68032|ACTC_HUMAN;sp|P62736|ACTA_HUMAN;sp|P68133|ACTS_HUMAN;sp|Q9BYX7|ACTBM_HUMAN;sp|P63261|ACTG_HUMAN;sp|Q6S8J3|POTEE_HUMAN;sp|P0CG38|POTEI_HUMAN;sp|P0CG39|POTEJ_HUMAN	sp|P60709|ACTB_HUMAN	ACTB	105	116	3.1765e-07	130.44	49610000	5897	5897	-0.0564971815538356	-0.0564971815538356	-0.0564971815538356	-0.0564971815538356	-0.0564971815538356	-0.0504955163764495	0.156020924706348	0.156020924706348	0.156020924706348	0.156020924706348	-0.0564971815538356	-0.0564971815538356	-0.0564971815538356	-0.0564971815538356	-0.0564971815538356	-0.0564971815538356
LTEFQTNLVPYPR	SITASLRFDGALNVDLTEFQTNLVPYPRIH	LNVD	sp|Q9BQE3|TBA1C_HUMAN;sp|Q71U36|TBA1A_HUMAN;sp|P68363|TBA1B_HUMAN;sp|P0DPH8|TBA3D_HUMAN;sp|P0DPH7|TBA3C_HUMAN;sp|Q9NY65|TBA8_HUMAN;sp|P68366|TBA4A_HUMAN	sp|Q9BQE3|TBA1C_HUMAN	TUBA1C	252	264	1.8712e-23	216.03	41770000	5898;5899	5898	0.176606512358792	0.0760251564016787	0.0760251564016787	0.0760251564016787	0.458540394830706	0.439420394777575	0.237262966303039	0.237262966303039	-0.189942572576592	-0.457919435981827	-0.273772653527335	-0.457919435981827	-0.273772653527335	-0.185360256673325	-0.189942572576592	-0.189942572576592
LTGGPAAAASSLER	EQVEEEESGEAQLSFLTGGPAAAASSLERE	QLSF	sp|O15027|SC16A_HUMAN	sp|O15027|SC16A_HUMAN	SEC16A	1603	1616	3.8012e-05	101.56	18972000	5902	5902	0.281030732076978	-0.26186839213601	-0.298978992322755	-0.228093935605221	-0.26466981248516	0.134654013675243	-0.123275424530684	0.0324760205505176	0.00548949381779643	0.00561864718485028	0.283942875005543	0.302242991090892	0.301919928331094	-0.154212776923664	-0.171486903726073	-0.0959910004094553
LTNFHGMDLTR	RKFKLITEDVQGKNCLTNFHGMDLTRDKMC	GKNC	sp|P61247|RS3A_HUMAN	sp|P61247|RS3A_HUMAN	RPS3A	97	107	0.00025603	104.59	5453200	5904	5904	-0.46001437170233	-0.144525509281082	-0.0965385617097747	-0.0247481224774195	0.1831582555947	0.112391272125423	-0.491599108195663	0.0447265406261625	0.00820791372705379	-0.53793823830334	0.157061347846956	0.147557515205559	0.25974896352856	0.234878704008336	0.221788444902396	0.0476022854640446
LTTSQDGHR	SEQVVEEAVPLPPQALTTSQDGHRRKGDSE	PPQA	sp|Q5T1M5|FKB15_HUMAN	sp|Q5T1M5|FKB15_HUMAN	FKBP15	999	1007	0.0033157	114.19	7991800	5916	5916	0.301171636660286	-0.121314562087858	-0.0932022358474088	-0.220418113041413	-0.0247620238324647	-0.0187368783414864	-0.244855936642064	-0.0116978563912815	0.187318334191063	-0.181529011047714	0.182419905444269	0.285568120548398	0.0890855620606412	-0.182494318668771	0.0264586436625908	-0.137054862530772
LVAGIDRYPR	KNIDDGTSDRPYSHALVAGIDRYPRKVTAA	YSHA	sp|P61353|RL27_HUMAN	sp|P61353|RL27_HUMAN	RPL27	42	51	0.0049109	93.178	11085000	5919	5919	0.35536533413701	-0.304385621601517	-0.282574508124589	-0.396997231800566	0.144176367509088	-0.0946254570846684	-0.128587430501375	-0.352956776123627	-0.307481763623487	0.0138923618422529	0.352791089309534	0.220724838912012	0.650533778538163	-0.107692205132568	-0.0622888372864286	-0.193658138867426
LVAPDNGSSR	VLAAAVFVGGAVSSPLVAPDNGSSRTLHSR	VSSP	sp|Q8IUW5|RELL1_HUMAN	sp|Q8IUW5|RELL1_HUMAN	RELL1	26	35	9.4836e-05	144.65	77515000	5920	5920	-0.513361930397623	-0.225379810973553	-0.112407162775016	-0.304817939528378	-0.163732440915539	-0.0230789764507736	-0.152351090179891	0.559929441299226	0.356809789071934	0.448080033147942	-0.304568228883207	-0.45676165342572	-0.171786284213284	0.163350536902417	0.0632993860645509	0.290462778957364
LVGAAHEELQQSR	AKLDNARQSAERNSNLVGAAHEELQQSRIR	RNSN	sp|P02545|LMNA_HUMAN	sp|P02545|LMNA_HUMAN	LMNA	284	296	1.0418e-12	153.81	37987000	5922	5922	0.336635612125632	-0.146800933841944	-0.392091666510192	0.042876482331076	0.0585845724346138	0.401071456679664	0.126244654457423	-0.323015687039338	-0.024280939726796	-0.0515679877169676	0.135352270793293	-0.229744358897904	-0.0490726743757475	-0.0783637609340453	0.0860481538295113	-0.128974689959043
LVLDEADR	DFLECGKTNLRRTTYLVLDEADRMLDMGFE	RTTY	sp|O00571|DDX3X_HUMAN;sp|Q9NQI0|DDX4_HUMAN;sp|Q13206|DDX10_HUMAN;sp|P17844|DDX5_HUMAN;sp|O15523|DDX3Y_HUMAN;sp|Q8NHQ9|DDX55_HUMAN;sp|Q92841|DDX17_HUMAN	sp|P17844|DDX5_HUMAN	DDX5	245	252	0.00030063	169.06	219940000	5926;5927	5926	0.0781165681560639	0.103854151198752	0.115469424888471	-0.0425800698188442	-0.139664200728688	-0.27044950018095	-0.0506685475806023	0.181068611437334	-0.0317494856604429	0.12049594006268	0.309828012322771	0.199130445124949	0.278636222860956	-0.313156368208424	-0.611731243385197	-0.227308999703096
LVLHSDVSSQR	AQAREFGNLHNTVALLVLHSDVSSQRNVAP	TVAL	sp|Q9UPU5|UBP24_HUMAN	sp|Q9UPU5|UBP24_HUMAN	USP24	2347	2357	0.016197	75.695	9220300	5930	5930	-0.0561759793731123	0.431147087178913	0.112068809005588	0.426236837166176	-0.151430223159086	0.0156666426802825	-0.297070678883068	0.0987354951186514	-0.151072792436195	0.163353905156982	-0.309857286284631	-0.37958104210675	-0.028835104620566	0.120452869752701	-0.0676615003345446	-0.230992206686877
LVLVGGSTR	KALRDAKLDKAQIHDLVLVGGSTRIPKVQK	QIHD	sp|P0DMV9|HS71B_HUMAN;sp|P0DMV8|HS71A_HUMAN	sp|P0DMV9|HS71B_HUMAN	HSPA1B	334	342	0.0089933	98.629	25261000	5931	5931	0.235358725430971	0.235087417073932	0.341789500787318	0.266364772942362	0.356630824170287	0.277463243920296	0.270952530735192	-0.302005118398078	-0.449257102024054	-0.210677805556553	-0.497978412556531	-0.124036548769981	-0.285998370701055	-0.192883727447148	-0.0501164339645531	-0.354121877982371
LVPHLGDR	LLELLVGIYPSGVIGLVPHLGDREKRDSVC	GVIG	sp|P19438|TNR1A_HUMAN	sp|P19438|TNR1A_HUMAN	TNFRSF1A	30	37	1.8622e-11	155	151880000	5932;5933	5933	-0.205495968340969	-0.0584140116319216	0.0380641052793736	-0.200640276230807	-0.204575678261419	-0.176904256573718	0.0842090349695444	0.320487036254121	0.142119648704384	0.220916707014327	-0.542404386204409	-0.698685922548881	-0.412591111732193	0.271659005241477	0.393659060755155	0.454536207183512
LVTEEEINLTR	______________________________	____	sp|P57105|SYJ2B_HUMAN	sp|P57105|SYJ2B_HUMAN	SYNJ2BP	8	18	3.5364e-06	158.05	37525000	5935;5936	5936	0.337981834410808	-0.133469902159967	-0.409106245463161	-0.158467777608065	-0.00859040345483138	0.0328477358721498	0.194132641784045	-0.11326791375261	-0.202100094991652	0.0136222600026196	0.365999735096088	0.288965692992394	0.559208414123941	-0.343226257199625	-0.516211479471042	-0.435498970875705
LWSSAGSR	LPRRDRALTQLQVRALWSSAGSRAVAVDLG	QVRA	sp|Q8TCS8|PNPT1_HUMAN	sp|Q8TCS8|PNPT1_HUMAN	PNPT1	38	45	2.3025e-05	180.93	799720000	5939;5940	5940	-0.302068310522404	-0.15351687709877	-0.0615913263576832	-0.189635073784219	-0.150182038322175	-0.148546213529754	-0.214320908660145	0.373048729471426	0.219511633735233	0.220455214580409	0.0211574424535252	0.00445733356497908	0.0142034649911985	0.116763556169942	-0.0031834809587137	0.077501734761997
LYANTVLSGGTTMYPGIADR	TFNSIMKCDVDIRKDLYANTVLSGGTTMYP	IRKD	sp|P60709|ACTB_HUMAN;sp|P63261|ACTG_HUMAN	sp|P60709|ACTB_HUMAN	ACTB	293	312	1.957e-07	141.64	54764000	5941;5942;5943	5941	-0.122412267244661	-0.0718608565544746	-0.209023342881	0.15245442251959	-0.0942676312217694	-0.00851376595101344	-0.0301980410688216	0.124634851385703	0.194982274015737	-0.182692401116952	0.199981766110624	0.0631163686050105	0.0266965539427574	-0.084681625133323	0.0717533908651091	-0.118503129044365
MAAAGGGGGGGR	QQPDEQRRRSGAMVKMAAAGGGGGGGRYYG	AMVK	sp|P14866|HNRPL_HUMAN	sp|P14866|HNRPL_HUMAN	HNRNPL	35	46	1.7446e-25	228.45	130790000	5965	5965	-0.158513477860166	-0.156789471471632	-0.0584187075929028	0.0241463010513767	-0.634106318677358	-0.698630481258697	-0.292494432295861	0.0673922395644351	0.277008079845904	0.0874348316223686	-0.812028945237817	-1.03284125905488	-0.880808013289687	0.832121205997505	0.760627902734045	0.811433819816764
MAAEAESAQTR	KARSEAAEAGNGAETMAAEAESAQTRVAPA	GAET	sp|O43823|AKAP8_HUMAN	sp|O43823|AKAP8_HUMAN	AKAP8	656	666	0.013511	76.827	19548000	5966	5966	-0.117928746629314	0.150053099016941	0.0392273602755572	-0.121859678495736	0.0548768354845149	-0.0683684862126994	-0.0595392232566533	0.0751901213675023	-0.0378174018951798	-0.0885135301190737	0.216362185611039	0.214580433174894	-0.162031165087698	0.0346743641445366	-0.156627493597774	-0.0517568072060743
MALYHTEER	CLRLGTSAGTGSRRAMALYHTEERGQPCSQ	SRRA	sp|Q9H2U2|IPYR2_HUMAN	sp|Q9H2U2|IPYR2_HUMAN	PPA2	32	40	0.0065237	105.4	52368000	5971;5972	5972	-0.0394354649001022	-0.00316537533047125	-0.101797923576352	-0.269232384358805	-0.198439132662694	-0.143522512846141	0.0602997104561112	0.120558994813612	-0.0414213792529141	0.185731495861985	0.183137502391815	-0.0141118836978586	-0.0667932124464285	0.0549940001380688	0.0576352415814243	0.126720139563241
MASPSEEEPRPR	LQRRLLIQLHTYVCLMASPSEEEPRPREDD	YVCL	sp|Q12980|NPRL3_HUMAN	sp|Q12980|NPRL3_HUMAN	NPRL3	413	424	8.3718e-05	105.13	3339800	6064	6064	-0.32948094500679	0.325273744389838	0.258696046589462	0.134425326879302	-0.0731841558143847	-0.2746457498837	0.0384530724573467	-0.131098921734037	0.0784652773162093	-0.0761462240830054	-0.091514496986702	0.228190960618408	-0.431969357595902	0.192644737958109	-0.242473146976342	0.132377225037507
MDGEWEAPQIANPR	VPDPDAEKPEDWDEDMDGEWEAPQIANPRC	WDED	sp|P27824|CALX_HUMAN	sp|P27824|CALX_HUMAN	CANX	346	359	2.3234e-05	108.01	11148000	6242	6242	0.214860371691997	0.214860371691997	0.214860371691997	0.214860371691997	0.214860371691997	-0.0617455003989799	0.13692759336751	0.13692759336751	0.13692759336751	0.13692759336751	-0.55143549669528	-0.55143549669528	-0.55143549669528	-0.102800137672793	-0.102800137672793	-0.102800137672793
MDLQAVLPR	LLGLYFLSHIPITLFMDLQAVLPRELYPVE	ITLF	sp|Q5BJF2|SGMR2_HUMAN	sp|Q5BJF2|SGMR2_HUMAN	TMEM97	28	36	0.0026354	116.05	40909000	6434;6435	6434	-0.189740684328356	0.629588870973272	0.3643402458831	-0.110650061906393	-0.285947830524446	-0.325786032491971	-0.504824684138609	0.171393412937089	0.020825611917827	-0.0472242178213351	-0.0467508045342994	-0.0325494404589442	0.148817790962994	0.0581808956209636	-0.343798450933799	0.067326072052455
MFGGPGTASRPSSSR	______________________________	____	sp|P08670|VIME_HUMAN	sp|P08670|VIME_HUMAN	VIM	14	28	0.0013998	83.499	18569000	7803	7803	-0.0407611169803339	0.0116278248369881	-0.221547112634225	0.0577957001179118	-0.0412810330861516	0.00885876406279066	-0.0862967245998357	-0.185667924194944	-0.00577298773226015	-0.0315980445660125	-0.0297938955701981	0.0796378569496382	-0.0786893125673297	0.0586949026825956	0.278084945838999	0.151125613832976
MFIVNTNVPR	______________________________	____	sp|P14174|MIF_HUMAN	sp|P14174|MIF_HUMAN	MIF	3	12	2.8776e-15	211.52	282240000	7805;7806;7807;7808;7809	7807	-0.240796088234504	-0.000428268869039901	-0.067308290075275	-0.190389463158064	-0.222487222146445	-0.174418748923839	-0.192429101691959	0.534641054002695	0.0464010175225263	0.257671355402811	-0.167487163026531	-0.0865323033426864	0.0953822815892425	-0.00953625115068421	0.0373076169930156	0.147883297887435
MIYEGEGSGLIR	DGVVVVVNFNSVGSWMIYEGEGSGLIREDP	VGSW	sp|P03923|NU6M_HUMAN	sp|P03923|NU6M_HUMAN	MT-ND6	125	136	0.010754	76.465	9234600	8003	8003	-0.294843840447216	-0.0227730126144362	-0.328947423937282	-0.0511278213017406	-0.0784089986147277	-0.243922888808559	-0.0778156866618407	0.156062574861336	-0.159454205315796	0.136574595441595	0.0790543296668641	0.308185057407091	0.178866264881916	-0.0575848688108791	-0.00499451045496331	0.271881920217433
MLADHAAR	______________________________	____	sp|O14980|XPO1_HUMAN	sp|O14980|XPO1_HUMAN	XPO1	7	14	0.0026141	152.47	470400000	8207;8208;8209;8210;8211;8212	8207	-0.0827426604198031	-0.0801816966286686	-0.170346495283475	-0.0703107686467217	-0.144427303292949	-0.186960154814048	-0.114771291233155	0.253719945403186	0.181652224108247	0.30010305037482	0.0672839491876534	0.0518940061868044	0.0599510465950224	-0.057041790032817	-0.0153985562888959	-0.109497445089548
MLLEEEIPGGRR	______________________________	____	sp|Q9NYB9|ABI2_HUMAN	sp|Q9NYB9|ABI2_HUMAN	ABI2	6	17	4.7261e-05	110.08	15552000	8330	8330	-0.11886796447588	-0.0389142768069394	0.0579516453229461	0.145556095522192	-0.113588022040364	-0.107478747628279	-0.11269517126517	-0.20378521749867	0.117048291465254	0.0997616183001738	0.0111996730367005	0.0617184446103351	0.0488991506490539	0.266530352951703	-0.0457574999368174	-0.153355771080949
MLLVGVHGPR	QKSSFTVDCSKAGNNMLLVGVHGPRTPCEE	AGNN	sp|P21333|FLNA_HUMAN	sp|P21333|FLNA_HUMAN	FLNA	2589	2598	0.001416	104.2	4443000	8348	8348	-0.0940520954212786	0.331930547742736	0.127209190348677	0.101167257848154	0.134488597576117	-0.162414325731618	-0.0786506803042831	0.00290725161517182	-0.155115257726975	-0.102891636526875	0.056597313531458	-0.00785633766502861	-0.09660082309864	-0.119850300684477	-0.106124426434732	0.0717648527706128
MLPGVGVFGTGSSAR	______________________________	____	sp|Q3B7J2|GFOD2_HUMAN	sp|Q3B7J2|GFOD2_HUMAN	GFOD2	3	17	2.4724e-06	131.36	14039000	8361	8361	0.160489520686691	-0.449985286497864	0.0832886651605483	0.252547901412184	0.163182429170884	0.238896929119548	-0.55775323452307	-0.191710355947842	0.101198861304098	0.210006021256825	0.232524622198252	-0.179547277202841	-0.274422636530397	0.104222339427998	-0.0610969714816995	-0.156312984680388
MNLSESLLR	VIESNWNEIVDSFDDMNLSESLLRGIYAYG	SFDD	sp|P60842|IF4A1_HUMAN	sp|P60842|IF4A1_HUMAN	EIF4A1	37	45	0.0012975	148.52	15615000	8679	8679	0.291228585029466	0.435649623179368	0.460156034610006	0.278187535760556	0.624378570549386	0.480732109624586	0.332399873642743	-0.462251157333218	-0.483404431688685	-0.757801428314983	-0.570061624713986	-0.525792992713256	-0.406705033577812	-0.263748337980125	-0.227808368258988	-0.326563204167816
MQNPQILAALQER	GEETKLKARQLTVQMMQNPQILAALQERLD	TVQM	sp|P55209|NP1L1_HUMAN	sp|P55209|NP1L1_HUMAN	NAP1L1	43	55	4.8137e-10	148.96	38760000	9063	9063	-0.241942025537984	1.01068896202411	1.15368427505348	0.512939226058389	0.467198534020375	-0.520387151362117	-1.00833980788572	-1.09467927485359	-0.851392339272305	-1.18696772616668	0.322067546908776	-0.571356653303446	-0.222582367878041	0.0371965138368085	-0.438381984432047	-0.14385279419631
MQVSSLQR	IVEGKREKKKVERLTMQVSSLQREPFTIAQ	ERLT	sp|P35659|DEK_HUMAN	sp|P35659|DEK_HUMAN	DEK	68	75	0.003166	149.65	58428000	9140	9140	-0.130152745120355	0.0878144157335815	0.0204733382104206	-0.0656828921084634	-0.0784271881867912	-0.134550899079346	-0.156644766667673	-0.127866311892593	-0.45868115382926	0.0490212175994224	0.141376199732031	0.281816198419603	-0.169167787319817	0.303800300655974	-0.0213248377836922	0.255096360209004
MSSGAHGEEGSAR	VSRLLGRSRPQLGRPMSSGAHGEEGSARMW	LGRP	sp|P12074|CX6A1_HUMAN	sp|P12074|CX6A1_HUMAN	COX6A1	24	36	3.3747e-23	208.51	271390000	9198;9199;9200	9199	0.139921337253041	0.268625667689657	0.355029635273399	0.171718735805841	-0.0605601691233144	-0.101406981609688	-0.090883383685597	-0.164522102589249	0.253017717966641	0.126816439867769	-0.709399360989469	-0.639728958764231	-0.573031865512506	0.184456135878255	0.0173782757393704	0.272859491757304
MSSYTVAGR	LRMTLGREVMSPLQAMSSYTVAGRNVLRWD	PLQA	sp|Q9BYT8|NEUL_HUMAN	sp|Q9BYT8|NEUL_HUMAN	NLN	37	45	0.0024959	121.09	37016000	9201	9201	0.0734233165200533	-0.0876759577410149	0.0979978188182627	0.0523791551442973	-0.0982501013871611	-0.0294584159435175	-0.0324312729621585	0.219105018846715	0.0830423933128782	-0.104113120742043	-0.107558176155087	0.093159822950504	0.00703996578970032	-0.164527187120919	-0.000367595141862193	-0.0552764419174187
MSYEQLMQLYSAR	RKFTYRGVDLDQLLDMSYEQLMQLYSARQR	QLLD	sp|P62841|RS15_HUMAN	sp|P62841|RS15_HUMAN	RPS15	28	40	6.987e-13	159.5	7340900	9211	9211	-0.13476427511782	-0.13476427511782	-0.13476427511782	-0.13476427511782	-0.13476427511782	0.634694469423756	0.146780990212321	0.146780990212321	0.146780990212321	0.146780990212321	-0.13476427511782	-0.13476427511782	-0.13476427511782	-0.13476427511782	-0.13476427511782	-0.13476427511782
MTPEELQKR	______________________________	____	sp|P62316|SMD2_HUMAN	sp|P62316|SMD2_HUMAN	SNRPD2	11	19	0.0085606	99.815	89629000	9270	9270	-0.0601358846646546	-0.114754354570615	-0.16836375953434	0.0246585337691069	-0.156832636076558	-0.143588130218029	-0.11220809822804	-0.0500042327043155	-0.0230205023671406	0.0980446268499874	0.0962019157088215	-0.318098761169491	-0.159903204047768	0.350435725343994	0.218212736505443	0.331061847513834
MVADTPENLR	KKPYCNAHYPKQSFTMVADTPENLRLKQQS	QSFT	sp|Q14847|LASP1_HUMAN	sp|Q14847|LASP1_HUMAN	LASP1	64	73	1.5929e-07	186.16	498080000	9301;9302;9303;9304	9303	-0.135367487565158	-0.162759113947073	0.00490937275889177	-0.182934898959882	0.190698903747986	-0.015684650034888	-0.115334033888866	0.289229379877382	0.327963844362945	0.327794081236611	-0.119260298204673	-0.316483514358233	-0.143517935541079	-0.119413514959067	-0.0649022205539961	0.0290940418955015
MVDNEAIYDICR	ILTTHTTLEHSDCAFMVDNEAIYDICRRNL	DCAF	sp|Q9BQE3|TBA1C_HUMAN;sp|Q71U36|TBA1A_HUMAN;sp|P68363|TBA1B_HUMAN;sp|P0DPH8|TBA3D_HUMAN;sp|P0DPH7|TBA3C_HUMAN;sp|Q9NY65|TBA8_HUMAN;sp|P68366|TBA4A_HUMAN	sp|Q9BQE3|TBA1C_HUMAN	TUBA1C	203	214	0.0009415	94.297	6670900	9311	9311	0.0995997316338719	-0.101855756952361	-0.176331050512478	-0.182543782994728	0.108495554300226	0.0150655346058844	-0.305450001224559	0.00141841989059537	-0.0249766361512882	-0.214774553840113	0.460222142361227	0.215906929835307	0.732736797846937	-0.725117004796775	-0.189684952532452	-0.310112244212379
MVPPPENVR	LGSWLGGCLLVSALGMVPPPENVRMNSVNF	SALG	sp|Q08334|I10R2_HUMAN	sp|Q08334|I10R2_HUMAN	IL10RB	20	28	0.0035665	113.5	28400000	9416	9416	-0.184521155655153	-0.00971215821735823	0.0482413620062558	0.0731988728182619	0.0706441058298276	-0.0235225337395301	-0.0145989358865142	0.0821124459753921	0.185590766794669	0.0761843685331332	-0.102584927292658	0.0960772281206505	0.0331052569362175	-0.202691976391615	-0.0782109938495977	-0.109203174450625
NADGTQTVNYVPSR	VQGPKGLVEPVDVVDNADGTQTVNYVPSRE	DVVD	sp|P21333|FLNA_HUMAN	sp|P21333|FLNA_HUMAN	FLNA	1502	1515	0.0076175	76.326	7141700	9476	9476	0.451770131593748	0.450116854626453	0.0783865770103296	0.670420884391698	0.440955496415125	0.25557744286171	0.513619647313667	-1.39524216679365	0.15697408823952	-0.890384516775565	-0.3042512878225	-0.77665029392052	-1.00102512388759	-0.142241883903295	-0.152413818113846	-0.142202359072258
NAHIQQVGDR	TNRLAELEEFINGPNNAHIQQVGDRCYDEK	NGPN	sp|Q00610|CLH1_HUMAN;sp|P53675|CLH2_HUMAN	sp|Q00610|CLH1_HUMAN	CLTC	1195	1204	0.00011534	140.49	29525000	9477	9477	0.275920399192398	0.30858197860992	0.460665696955307	0.145441103870395	0.577022123541386	0.331006021880938	0.52421623051767	-0.551618117722541	-0.590117496454803	-0.362162670142974	0.0182242251899996	-0.802579223225644	-0.273572312934156	-0.740120609110449	-0.26213469188721	-0.135582846449252
NDENEHQLSLR	GCELKADKDYHFKVDNDENEHQLSLRTVSL	FKVD	sp|P06748|NPM_HUMAN	sp|P06748|NPM_HUMAN	NPM1	35	45	2.0723e-08	184.87	104800000	9480	9480	0.317477452385546	0.144278579534848	0.206845674330561	0.14786477759825	0.578808813496794	0.299037258097706	0.0680721458205647	-0.30727562730422	-0.485998381928833	-0.290013056803368	-0.283838476572067	-0.18798010984619	-0.227935116037267	-0.0628092613873585	-0.237995979869682	-0.126814445140702
NDINEAGVR	VLRAKPDFKELTVSNNDINEAGVRVLCQGL	TVSN	sp|P13489|RINI_HUMAN	sp|P13489|RINI_HUMAN	RNH1	180	188	0.0049663	109.66	10443000	9482	9482	0.252112606385034	0.28413088446523	0.385654023843945	0.372271814910568	0.337139959610242	0.319355712344327	0.254558557937761	-0.455293417862514	-0.416986289156015	-0.495090027863537	-0.228094014508644	-0.399829366461779	-0.184453192394294	-0.155868918995206	-0.295480366730494	-0.160706766910196
NEATGGKYVPR	HGDSDLQLDRISVYYNEATGGKYVPRAILV	SVYY	sp|P07437|TBB5_HUMAN;sp|P68371|TBB4B_HUMAN	sp|P07437|TBB5_HUMAN	TUBB	52	62	0.0099564	78.324	17097000	9485	9485	0.0152411295589452	0.058235063100537	0.0825480155408465	-0.298989606755712	0.51908409887741	-0.267000291089846	-0.23702995881092	-0.174045665170583	-0.328471355750584	-0.543122199546117	0.244556904002961	0.201268129996219	0.215594986609963	0.0838208178253586	-0.10047965308817	0.146287187025434
NEEQVGLAIR	IEAGFRHIDSAHLYNNEEQVGLAIRSKIAD	HLYN	sp|P52895|AK1C2_HUMAN;sp|P42330|AK1C3_HUMAN;sp|P17516|AK1C4_HUMAN	sp|P42330|AK1C3_HUMAN	AKR1C3	57	66	7.0264e-07	176.33	278310000	9487;9488	9488	0.0990644185906835	0.44435292508968	0.35073058658147	0.409268123953109	0.44866338045948	0.410318272301118	0.309739483874837	-0.57154983105067	-0.488084247690669	-0.577433388070331	-0.2608829524613	-0.482212629645937	-0.243691455598882	-0.199200152725334	-0.330391646519407	-0.12918081116177
NFNPIISR	KKKGWEVVESDLYAMNFNPIISRKDITGKL	LYAM	sp|P15559|NQO1_HUMAN	sp|P15559|NQO1_HUMAN	NQO1	46	53	0.014439	105.14	24849000	9494	9494	-0.16751488633899	-0.0507962395758938	-0.00851626718911882	0.00885212071216757	-0.0345115740656696	-0.158285630071971	0.0797534644895392	0.0290693857842849	0.0869325545087151	-0.0182774570475607	-0.00231653938066547	0.114344515313572	0.0786135196672663	-0.0966806311785333	0.0331874791389764	0.0696407543871151
NIEANESEEVR	AQYNPEPPPPRTHYSNIEANESEEVRQFRR	THYS	sp|P04632|CPNS1_HUMAN	sp|P04632|CPNS1_HUMAN	CAPNS1	89	99	0.00030902	101.93	10583000	9496	9496	-0.417892589727257	-0.0869937511554191	-0.0958445479815755	-0.571370243924357	0.591312213899968	0.201753260757254	0.444237814577706	-0.0884983073760315	0.158290699042933	0.0445459102704302	-0.170696294789041	-0.148644986191896	-0.0386065301485833	-0.646911809601845	0.00779826246899878	0.24853006407635
NNINAATAVALQEPR	STTKPSRASTASPCNNNINAATAVALQEPR	SPCN	sp|Q71RC2|LARP4_HUMAN	sp|Q71RC2|LARP4_HUMAN	LARP4	601	615	6.118e-05	101.39	8498600	9512	9512	0.215204005512895	-0.441048613447755	-0.441048613447755	-0.441048613447755	-0.081545571036451	-0.129980595164159	-0.440563239404815	-0.440563239404815	0.440316812275762	-0.0805308277070441	0.227629659325803	-0.0805308277070441	0.227629659325803	-0.0104140382385627	0.440316812275762	0.440316812275762
NQAKQQSESGR	ATNDTIKRLESKLLKNQAKQQSESGRLSLG	KLLK	sp|O43318|M3K7_HUMAN	sp|O43318|M3K7_HUMAN	MAP3K7	355	365	0.0027144	90.653	19190000	9520	9520	-0.0213713588008048	0.321947986106455	0.237360394197125	0.237360394197125	0.0704708555010771	-0.0871254944973658	-0.506974940469272	-0.340328237793408	-0.430871562880168	-0.216183292558346	0.190994796931851	-0.211858093582791	-0.0273516649759558	0.092209483792954	0.14905139602267	0.212028354171239
NQGEGAAER	______________________________	____	sp|O95864|FADS2_HUMAN	sp|O95864|FADS2_HUMAN	FADS2	6	14	0.0032374	114.4	518710000	9522;9523;9524	9522	0.16014547149627	0.137772664056808	0.0783608099254734	0.164160442227698	0.145989910822711	-0.287576521624561	-0.0246989938628458	-0.00827150114258195	-0.102239890824414	0.0817574618203748	0.0215108221714015	-0.126693815870383	0.0264493152655728	-0.211675500585329	0.102671661271496	-0.275175419063128
NQITNNQR	KRVVMRVDFNVPMKNNQITNNQRIKAAVPS	PMKN	sp|P00558|PGK1_HUMAN;sp|P07205|PGK2_HUMAN	sp|P00558|PGK1_HUMAN	PGK1	32	39	0.006182	119.27	44418000	9525	9525	0.162311492579552	0.332952709333717	0.765005023040745	0.59932309563497	0.319800924946875	0.477545279475335	0.538936106820943	-0.763438551066282	-0.667018179425063	-0.778132191024943	-0.542464094020075	-0.36569282454336	-0.454936127732312	-0.45373594932995	-0.472404732465354	-0.203646353080654
NQPPQIAPKR	VQQFPTGVAPTPVLMNQPPQIAPKRERKTI	PVLM	sp|Q04637|IF4G1_HUMAN	sp|Q04637|IF4G1_HUMAN	EIF4G1	166	175	0.00017119	128.86	47927000	9528	9528	-0.218093943572546	0.216453312260767	0.281209037726495	0.00785488362254423	0.272036932426667	-0.0369188931117922	-0.203920100284585	-0.229143064417779	-0.270909842084986	-0.100878776969816	0.0988918313879888	0.102861013360001	-0.128438536753681	0.0583210588142638	0.020911939341088	-0.0329941912927536
NSTSQAFAEVLR	RLFEMPAVLERLSRYNSTSQAFAEVLRLPK	LSRY	sp|Q8N3Z3|GTPB8_HUMAN	sp|Q8N3Z3|GTPB8_HUMAN	GTPBP8	27	38	2.7504e-10	178.1	144610000	9540;9541	9541	-0.0673809425949109	0.0505179258632516	-0.196884240237596	-0.0677777545311072	-0.0945663441970194	-0.0542964189107953	-0.0576541497949181	0.119373472733059	-0.0960614401082751	0.182230675005899	0.213943439379028	-0.0682014315379821	-0.0172589028142248	0.0921612383385057	0.0507445064153326	-0.0544302716504346
NTATACAPVSHYR	LPKVLGGDSAMRAFQNTATACAPVSHYRAV	RAFQ	sp|Q9H814|PHAX_HUMAN	sp|Q9H814|PHAX_HUMAN	PHAX	46	58	0.016302	71.344	4151500	9542	9542	0.00753084225737589	0.400337137993285	-0.0311560437030861	-0.396263736372241	-0.116089378266088	-0.468343139984175	-0.0337053611667246	-0.596074854852505	-0.0446675974744327	0.380062446946645	-0.2949258902839	0.00434130494204905	0.396076321753051	0.110711889527872	0.0764296928092122	0.155000608861615
NTPSDKSEDGR	RAQIPVYWEGYVRFLNTPSDKSEDGRLIYT	VRFL	sp|Q9BUB7|TMM70_HUMAN	sp|Q9BUB7|TMM70_HUMAN	TMEM70	83	93	0.0097727	78.401	139970000	9546	9546	-0.636452022036025	-0.606409169978036	-0.433377122994211	-0.525913476627054	-0.465201190713421	-0.367546487883036	-0.685774529066146	-0.124577660881616	-0.0542278633875775	-0.102168698222261	0.506365664389257	0.613010301854437	0.579005294532501	0.353747898850006	0.371443121937428	0.396620774146578
PAAEPEYPKGIR	______________________________	____	sp|P54819|KAD2_HUMAN	sp|P54819|KAD2_HUMAN	AK2	6	17	0.0026731	86.014	5235400	9552	9552	0.0185009311445983	0.0185009311445983	0.0185009311445983	0.0185009311445983	0.0185009311445983	-0.270686455126009	0.0104590626774499	0.0104590626774499	0.0104590626774499	0.0104590626774499	0.0185009311445983	0.0185009311445983	0.0185009311445983	0.0185009311445983	0.0185009311445983	0.0185009311445983
PAAGSVILLENLR	LKDCVGPEVEKACANPAAGSVILLENLRFH	ACAN	sp|P00558|PGK1_HUMAN	sp|P00558|PGK1_HUMAN	PGK1	111	123	8.6363e-08	131.83	13795000	9553;9554	9554	0.364471700534732	0.335552363848083	0.051256885832298	0.308755155572078	0.486507427245941	0.169293665796929	0.0749783383046218	-0.43341942895698	-0.562929493021234	-0.623403243016349	-0.156568508434678	-0.277223804171786	-0.241868482670061	-0.0880315611993337	-0.00309018166360444	0.0339395230236499
PAAPEPEEQEER	SPSTSSGSSDADQRDPAAPEPEEQEERKPS	DQRD	sp|Q969T4|UB2E3_HUMAN	sp|Q969T4|UB2E3_HUMAN	UBE2E3	27	38	0.0036509	81.338	6234600	9555	9555	0.838955726787294	0.778950217523883	0.732436517970672	0.954868451876894	0.818166389523821	0.191626566540842	-0.0746502694512979	-1.33237561662118	-1.7945842876784	-3.35267794686854	-1.21544858085955	-1.02550126813504	-0.657856612191738	-0.132621999176452	-0.271293815266246	-0.0573536651457967
PADVSVISSR	EKLLLAARAIVAIENPADVSVISSRNTGQR	AIEN	sp|P08865|RSSA_HUMAN	sp|P08865|RSSA_HUMAN	RPSA	71	80	0.00011553	140.45	16355000	9559	9559	0.216802822995653	0.304092323814762	0.29355680605765	0.413236661890781	0.411173743856995	0.462209981037845	0.163358284152481	-0.514201142682187	-0.766326181270126	-0.547288865404032	0.00564139022970834	-0.282317373228425	-0.143550876887656	-0.159841895956205	-0.361508892932828	-0.249446117422417
PAEGDGAQPEETPR	FEHQRAPRVSQGSKDPAEGDGAQPEETPRD	GSKD	sp|Q14697|GANAB_HUMAN	sp|Q14697|GANAB_HUMAN	GANAB	193	206	9.169e-13	162.72	48519000	9560;9561	9561	0.208163527646303	0.290230139569067	0.333527081153962	0.420083133289637	0.187449609142124	0.101693467807989	-0.107990793032784	-0.56360352691673	-0.294486711281473	-1.20195812320297	0.0779700588547025	-0.00790359699503796	-0.119262641196853	-0.0735774758087407	0.0199341365845922	0.0322656989744446
PALKAQSGPVR	HALKHVSDDMKTHKNPALKAQSGPVRSGPK	THKN	sp|Q01518|CAP1_HUMAN	sp|Q01518|CAP1_HUMAN	CAP1	284	294	0.0027825	90.434	38788000	9583	9583	0.230841666166521	0.30611453273118	0.356923031756159	0.386809608693949	0.465814417723346	0.211157537083842	0.116847342825871	-0.497416517000513	-0.583195181499586	-0.496675316773572	-0.0835360217047459	-0.452148817610213	-0.135019954831873	-0.257749039090045	-0.157175424741976	-0.0354588430568476
PAMQPAEIQFAQR	______________________________	____	sp|Q14684|RRP1B_HUMAN	sp|Q14684|RRP1B_HUMAN	RRP1B	3	15	1.228e-18	202.65	204110000	9586;9587;9588	9586	-0.139825830386123	-0.170727861157889	-0.0985577311672306	-0.0557552483431123	-0.0654602282402487	-0.25203251852408	-0.339808843063217	-0.140203084252439	-0.155406441036036	-0.164517455315388	0.337019361074069	0.274523229319944	0.314025823687092	0.150633015741775	0.106516146320689	0.166498589397718
PAPAGEQLR	______________________________	____	sp|Q9H6R4|NOL6_HUMAN	sp|Q9H6R4|NOL6_HUMAN	NOL6	3	11	0.0091138	98.299	81568000	9593	9593	-0.209125142886518	-0.336352137636468	-0.458439632792709	-0.258884030107186	-0.149405214269975	-0.148313132915649	-0.499235887771838	-0.0969402763982965	0.00456241988484163	-0.153971749703674	0.48307546500757	0.403573674185272	0.335187821548771	0.146220464398428	0.104484259523711	0.341654156832958
PATGTGDPPR	VYLHLRRTRRPKEEDPATGTGDPPRKKPTR	KEED	sp|P45974|UBP5_HUMAN	sp|P45974|UBP5_HUMAN	USP5	84	93	0.00016866	129.4	16620000	9606	9606	0.302400372387278	0.534794542831701	0.689467966770702	0.814603267742949	0.55917101288492	0.363889222006223	-0.187080454053694	-0.717524683024546	-0.659767452041505	-1.04350966532416	-0.275762976613612	-0.745304899877676	-0.595166138185381	-0.117586341303778	-0.165085051671136	-0.549032188364131
PAWEKQQR	YMAQEDDWDRDLLLDPAWEKQQRKTFTAWC	LLLD	sp|O43707|ACTN4_HUMAN;sp|Q08043|ACTN3_HUMAN;sp|P35609|ACTN2_HUMAN;sp|P12814|ACTN1_HUMAN	sp|O43707|ACTN4_HUMAN	ACTN4	46	53	0.008124	113.71	45933000	9626	9626	0.232442218552646	0.335306444492855	0.583671146627031	0.602146644255975	0.609819288773315	0.259455665254934	0.155631168682011	-0.963746893431199	-0.868978350279468	-1.04053654787867	-0.332499156298667	-0.495671717706944	-0.0821888105147091	-0.213048110951761	-0.153783706311532	-0.0681267046254064
PDFFEDLEPFR	NPSYQGIWKPRKIPNPDFFEDLEPFRMTPF	KIPN	sp|P27824|CALX_HUMAN	sp|P27824|CALX_HUMAN	CANX	405	415	0.0085075	78.934	4725300	9651	9651	0.174475980599691	0.480084282793519	0.246353031051281	0.858018899151427	0.389439384140171	0.290614776959954	0.261877245992002	-1.16984317795866	-0.60766645997046	-0.530015109560894	0.0443711069162025	0.215292185535828	-0.26692620038513	-0.951981040396668	-0.476398271098344	-0.527913375224874
PDHPIVETLR	STMGYMMAKKHLEINPDHPIVETLRQKAEA	LEIN	sp|P08238|HS90B_HUMAN	sp|P08238|HS90B_HUMAN	HSP90AB1	630	639	0.011191	82.417	34412000	9655;9656	9655	0.130329646512046	0.090012291374909	0.0548681816181226	0.0639835715107385	0.113864841900806	0.0865472080223667	-0.087176682377951	-0.397868102579388	-0.149268349459517	-0.164688743043735	0.204816552517342	-0.189537962643946	0.106166237517752	0.156596897336934	-0.0265578804113832	-0.125573462277009
PDHSIIETLR	STMGYMAAKKHLEINPDHSIIETLRQKAEA	LEIN	sp|P07900|HS90A_HUMAN	sp|P07900|HS90A_HUMAN	HSP90AA1	638	647	0.00012052	139.43	41734000	9657	9657	0.124801008950487	0.221415197387693	0.26977136194593	0.147012027666739	0.565782866303276	0.321478361784863	0.368024235068127	-0.440264511642958	-0.25710302517265	-0.341514815405668	-0.13338830639484	-0.578309047010238	-0.147025064974276	-0.204602790739765	-0.340249408918861	-0.143559254109972
PDHTDVSLSPEER	DQPFTVNSLKKLAAMPDHTDVSLSPEERVR	LAAM	sp|Q96FJ0|STALP_HUMAN	sp|Q96FJ0|STALP_HUMAN	STAMBPL1	17	29	9.6659e-15	175.88	35013000	9658	9658	0.0397208002170911	-0.190213893256949	-0.138950329028476	-0.108198224689785	-0.0595739829191061	-0.0508994829335961	-0.191563546551304	-0.00512599398180232	0.187325271012152	0.0898126245123107	-0.0103396879545525	0.221337461076547	-0.0257958989409787	0.144107914780309	-0.0190281649943506	0.0383158346384998
PDLGPAHVVTVIAR	DLRVSFSYAGLSGDDPDLGPAHVVTVIARQ	SGDD	sp|Q9BTV4|TMM43_HUMAN	sp|Q9BTV4|TMM43_HUMAN	TMEM43	253	266	0.00090097	90.707	11454000	9661	9661	0.2812444145037	0.0394706875666457	0.034257676774575	-0.103108249958585	0.0318454947839161	0.584546447822792	-0.361922227769716	-0.0962207372528116	-0.396089749503097	0.0999331069831796	0.308325411169209	-0.266806197532785	-0.166327672487829	0.0591154682754261	-0.196611679116954	-0.217803683160002
PDQAAEIGSR	SRGLCTRLATPPRRAPDQAAEIGSRGSTKA	PRRA	sp|Q3ZCQ8|TIM50_HUMAN	sp|Q3ZCQ8|TIM50_HUMAN	TIMM50	34	43	6.7991e-05	150.1	878510000	9666;9667;9668	9667	-0.111130091282991	-0.308975261801856	-0.149785472549679	-0.242970053609073	-0.26706526049207	-0.352806474862984	-0.464349921427751	-0.408439106899663	-0.291768533050046	-0.504894854127656	0.554436490452928	0.254922602899748	0.591885721545497	0.302312099328896	0.2862075916005	0.361754125317371
PDQQYLILNTAR	QSLVGRFIHLLRSEDPDQQYLILNTARKHF	RSED	sp|Q96QK1|VPS35_HUMAN	sp|Q96QK1|VPS35_HUMAN	VPS35	503	514	0.00011994	100.22	7066300	9673	9673	-0.0571004280584659	0.210991428541469	-0.0150090593010191	0.233201123588741	-0.0734866628496001	0.127778751594103	0.106393380498028	0.211071093687247	-0.402182558980546	-0.466042992897855	-0.32200127353336	-0.0242325862486336	0.206053648491963	-0.151907908101451	0.107861098668272	0.0621522966437424
PDSSEPVVEDER	DCNQDMEEMMSEQENPDSSEPVVEDERLHH	EQEN	sp|Q12797|ASPH_HUMAN	sp|Q12797|ASPH_HUMAN	ASPH	236	247	1.6224e-08	152.62	12607000	9676;9677	9676	0.48563018085491	0.454494989533386	0.222640430125363	0.712768075884082	0.687408247927034	0.528931778598123	0.0908544720489424	-0.959314103703453	-1.14829264525629	-1.08873818204292	-0.0701248850044616	-0.291877131200356	-0.33418716831702	0.0164904710334968	-0.66898440110732	-0.584815349116448
PEAAWEPTEAEAR	GEEDADQEVSPDRADPEAAWEPTEAEARAR	DRAD	sp|Q9UBT2|SAE2_HUMAN	sp|Q9UBT2|SAE2_HUMAN	UBA2	213	225	4.5913e-05	100.72	27957000	9696;9697	9697	0.187167158944107	0.215281841538745	0.338186227962445	0.35002259191937	0.396357510906076	0.100004346311331	-0.0560012218629231	-0.414142085559513	-0.600907931972358	-0.330177469555962	-0.13340779570253	-0.144668628239863	0.0399644896819999	-0.0331903515235355	-0.154586566925685	-0.173528051941252
PEAQFEMPYVVR	KLYNEVRACREKDRDPEAQFEMPYVVRLHN	KDRD	sp|O14744|ANM5_HUMAN	sp|O14744|ANM5_HUMAN	PRMT5	494	505	6.2826e-05	107.97	4057600	9698	9698	0.364167630523758	0.267732690560752	0.419264653750346	0.117932377433961	-0.180085325870035	-0.0972673389959709	-0.200414406002738	0.160497297392828	-0.856492924450602	0.0251015790242488	-0.533928634385552	-0.227922815102988	0.136553352326456	0.455499267330585	-0.678405746812155	0.0994015210750506
PEDFADEQSLVGR	TLIQDQPDQPVEDPDPEDFADEQSLVGRFI	EDPD	sp|Q96QK1|VPS35_HUMAN	sp|Q96QK1|VPS35_HUMAN	VPS35	481	493	3.8795e-16	166.11	18960000	9700;9701	9701	0.169878702995342	0.324759091312812	0.241712166141238	-0.095858810858998	0.20647707174804	0.0270386626462254	-0.0599379679625079	-0.250518767590884	-0.357617287956419	-0.315346546555152	-0.170878948884702	0.016172351305298	-0.04249895120163	0.184732281691153	-0.0777299976310601	-0.0101693438258083
PEEDEEYYR	QLKPPEDIVRSNHYDPEEDEEYYRKQLSYF	NHYD	sp|Q07157|ZO1_HUMAN	sp|Q07157|ZO1_HUMAN	TJP1	1348	1356	0.013183	95.099	6988100	9705	9705	0.45510111935346	0.475864217713552	0.36786394119992	0.48706922044459	0.493341815311218	0.252933949803628	0.23368787623343	-0.46716590547824	-0.932155076148863	-0.782165447957971	-0.6193474076729	-0.422975058207691	-0.101340788403968	-0.342088225411558	-0.172231720840655	-0.0941385257201665
PEEPLTGFSWR	LYSQKESGHSNWLGDPEEPLTGFSWRGGSD	WLGD	sp|Q6DD88|ATLA3_HUMAN	sp|Q6DD88|ATLA3_HUMAN	ATL3	99	109	7.0799e-06	147.95	17562000	9708;9709	9708	0.522018939784895	0.412855684382906	0.481814524165444	0.551191929722349	0.335546422191387	0.0230613339435219	0.14860900823246	-0.661794987802358	-0.94699085564044	-0.713944526822843	-0.404533928201488	-0.124629005327504	-0.00414685836918477	-0.432630599825151	0.0330673958147468	-0.339976377559505
PEESELDLTYGNR	VYTKMMTKKPGMFFNPEESELDLTYGNRYK	MFFN	sp|P11413|G6PD_HUMAN	sp|P11413|G6PD_HUMAN	G6PD	415	427	1.6735e-18	201	37980000	9710;9711	9710	0.260483611709428	0.502027570537677	0.0170542060842012	0.3430586024161	0.286574456021194	0.3247087664267	0.148580483667224	-0.554379878280971	-0.474994290274495	-0.52771488700118	-0.23603581883682	-0.182876410755006	-0.26014641537894	0.0876331122313447	-0.123058360790452	-0.176261798894716
PEFSSFVVR	GSLYRSLLQSSQRRIPEFSSFVVRTNTCGE	QRRI	sp|Q6PI48|SYDM_HUMAN	sp|Q6PI48|SYDM_HUMAN	DARS2	42	50	0.0070126	104.06	22987000	9714	9714	-0.107816934578253	-0.195540762882214	-0.109491732520243	-0.00420761686955166	-0.222809430001436	-0.218087308411148	-0.589329698652375	-0.214551345103726	-0.0830822366581352	-0.274803385750738	0.251817472552161	0.231276011015145	0.440992510426537	0.321635475215279	0.172703106897613	0.216687338638774
PEGHFETPIWIER	RFSFSGNTLVSSSADPEGHFETPIWIERVV	SSAD	sp|Q14697|GANAB_HUMAN	sp|Q14697|GANAB_HUMAN	GANAB	879	891	9.0072e-10	145.71	22964000	9717	9717	0.0650189852157752	0.0650189852157752	0.0650189852157752	0.0650189852157752	0.0650189852157752	0.0589040219821705	-0.0886595228610163	-0.0886595228610163	-0.0886595228610163	-0.0886595228610163	-0.0762525506940005	-0.0762525506940005	-0.0762525506940005	0.056903996393769	0.056903996393769	0.056903996393769
PENTVFDAKR	ERLIGDAAKNQLTSNPENTVFDAKRLIGRT	LTSN	sp|P11021|BIP_HUMAN	sp|P11021|BIP_HUMAN	HSPA5	88	97	0.010744	83.182	72531000	9724	9724	0.349874218679405	0.290606226196033	0.236504698304658	0.518262196412291	0.393288850478313	0.39277774297156	0.23726996488617	-0.536949148236323	-0.400804976402185	-0.321697762118689	-0.208540851911193	-0.481662368511183	-0.363440857800071	-0.103515108278638	-0.452845125435749	-0.286402865136043
PETETHER	PGIFLLGQRKRFSTMPETETHERETELFSP	FSTM	sp|Q32P41|TRM5_HUMAN	sp|Q32P41|TRM5_HUMAN	TRMT5	61	68	1.8467e-05	182.53	164040000	9726;9727;9728;9729	9728	-0.2517606660124	0.116043250557771	0.0298650040343199	0.0484927163991744	-0.165579200903855	-0.188197032612654	-0.383116084384986	-0.173572360095941	-0.0811654392434152	-0.202707605084402	0.33183985320583	0.250526304617145	0.245188058373532	0.108778517407758	0.0593742249801334	0.0433829340269102
PEVLPKPR	______________________________	____	sp|P09669|COX6C_HUMAN	sp|P09669|COX6C_HUMAN	COX6C	3	10	0.018114	100.15	1496300000	9731;9732;9733;9734	9732	-0.406755761657507	-0.063851782789722	-0.165055030265883	-0.149127987422697	-0.15544337761023	-0.173289731276625	-0.455421043612127	-0.243267693815323	-0.284023870052746	-0.398885336722816	0.502002882180556	0.114294681776699	0.556143668514693	0.350922780229256	0.16833210253059	0.249325040726854
PFTIKPLDR	AELLKKEKINIRVLDPFTIKPLDRKLILDS	RVLD	sp|P29401|TKT_HUMAN	sp|P29401|TKT_HUMAN	TKT	534	542	0.0034107	113.93	561390000	9759	9759	0.575276348937661	0.503249219734002	0.669941333435327	0.660230745417119	0.682762058657625	0.486871355592231	0.105486563546396	-1.50694200404984	-1.16262954830903	-1.42722752804307	-0.425295549407262	-0.740756570873324	-0.351089725053907	-0.310160383572879	-0.300785492731658	-0.115664147796241
PGAPETAPGDGAGASR	______________________________	____	sp|O75116|ROCK2_HUMAN	sp|O75116|ROCK2_HUMAN	ROCK2	11	26	4.4446e-30	207.95	153020000	9760;9761;9762	9761	0.129645711304848	0.11226375957051	0.101208254423657	0.229158255290482	-0.0669029505647672	-0.0168113192798832	-0.332454863979332	-0.36589452834383	-0.42874395856182	-0.351379021645372	0.344943949324523	-0.0258134055214941	0.0728357082388654	0.307904809541194	0.113032082138764	-0.125545282024482
PGLSAATLASLGGTSSR	ERPEKDFTEKGSRNMPGLSAATLASLGGTS	SRNM	sp|Q32MZ4|LRRF1_HUMAN	sp|Q32MZ4|LRRF1_HUMAN	LRRFIP1	101	117	3.085e-31	219.52	57351000	9789;9790	9789	0.058946183580542	0.050506267964712	0.0507803281525972	0.0507803281525972	0.0785348600541211	-0.257556238759009	-0.101241075731593	-0.611429373060377	0.0977394221122849	-0.572192123691667	-0.013747406683019	0.0292831771087603	0.391627615513884	0.086340551352844	0.197439951221934	0.134708385233823
PHGFISYR	SETGMTAFPLIDSVDPHGFISYRLFRDATR	DSVD	sp|Q3ZCQ8|TIM50_HUMAN	sp|Q3ZCQ8|TIM50_HUMAN	TIMM50	210	217	0.012848	107.29	8470000	9818	9818	0.168105516236459	0.53701495284337	0.452213915685617	0.339825285372589	0.487402338234811	0.238028632140474	0.15744480380925	-0.758611803473084	-0.44815218766688	-0.556791802914306	-0.516754158268888	-0.525255473268975	-0.104499442623425	-0.211804735853984	-0.233647899193198	0.0750511675810693
PHGGDLQPPACPEPR	GWRGRSFALARAAGAPHGGDLQPPACPEPR	AAGA	sp|Q96H96|COQ2_HUMAN	sp|Q96H96|COQ2_HUMAN	COQ2	38	52	0.00057031	92.65	12216000	9819	9819	0.08313486573218	0.08313486573218	0.08313486573218	0.08313486573218	0.08313486573218	-0.0978177153197807	-0.228932673471457	-0.228932673471457	-0.228932673471457	-0.228932673471457	0.08313486573218	0.08313486573218	0.08313486573218	0.08313486573218	0.08313486573218	0.08313486573218
PHVALYQAR	TLRYFQHLLGKQADNPHVALYQARFPEHEL	QADN	sp|Q9Y4L1|HYOU1_HUMAN	sp|Q9Y4L1|HYOU1_HUMAN	HYOU1	111	119	0.0023969	133.55	3753300	9823	9823	0.0374575637393105	0.335583843892913	0.0409655981899669	0.160729785730061	0.364892149893466	0.160262866660887	0.0284969306192816	-0.033809781007971	-0.16548032723722	-0.457459054424898	-0.312757220315599	-0.330683808359988	-0.0613817204768886	0.0568395904868492	-0.287863143483723	0.170291834231596
PISLPAAASR	PSLLLRRSLSAASCPPISLPAAASRSSMDG	ASCP	sp|P41250|GARS_HUMAN	sp|P41250|GARS_HUMAN	GARS1	43	52	0.00036286	114.97	73283000	9834	9834	-0.147014272240596	-0.154215271366923	0.0590480420623573	-0.0192056889302166	-0.221881552721868	-0.377783490919542	-0.487014683405311	-0.490848097062014	-0.305296863332315	-0.379792281747	0.250100181492863	0.0971130519346943	0.290142928647013	0.461612222931343	0.380620418524226	0.463672532360445
PITIFQER	GTVKAENGKLVINGNPITIFQERDPSKIKW	INGN	sp|P04406|G3P_HUMAN	sp|P04406|G3P_HUMAN	GAPDH	73	80	0.0030876	150.05	226930000	9835;9836	9835	0.332106214747586	0.485475442689582	0.602554510920399	0.560615285349364	0.717684278606903	0.591513041336042	0.421087900244611	-1.07037499127741	-1.05831624156346	-1.19003312072881	-0.426018369036106	-0.723514492973498	-0.51894255564191	-0.359697092150145	-0.382663226206611	-0.203147264340581
PKISEMHPALR	______________________________	____	SARS2|ORF9B|ORF;SARS2|NiORF1|Nucleoprotein	SARS2|ORF9B|ORF		3	13	0.00572	80.979	2706600	9841	9841	-0.644660561774569	-0.258087040437718	-0.258087040437718	-0.258087040437718	-0.0285849133481921	-0.253310694201424	-0.69360724122969	-0.69360724122969	-0.923604105991837	0.704110767205478	1.09953725720294	0.704110767205478	1.09953725720294	-0.577258588531766	-0.923604105991837	-0.923604105991837
PLFGMQPIR	YTNCCFGFHRLAVVDPLFGMQPIRVKKYPY	AVVD	sp|P08243|ASNS_HUMAN	sp|P08243|ASNS_HUMAN	ASNS	55	63	0.0025055	119.89	12407000	9880	9880	0.164447877857449	0.264415123813986	0.304060697355912	0.251310139335814	0.267429243158833	0.204001662518423	0.200799972763092	-0.33688917301779	-0.443780054404725	-0.846438660736489	-0.610421810153063	-0.446839379131301	-0.129623176353449	0.157520234017083	0.256598104614472	0.073775707619146
PLINPISHR	FIKTEDPDLPAFYFDPLINPISHRHSVKSQ	FYFD	sp|Q6P2Q9|PRP8_HUMAN	sp|Q6P2Q9|PRP8_HUMAN	PRPF8	354	362	0.0064784	105.52	7387300	9881	9881	0.116557620728714	0.27985447850943	0.497051068551318	0.25246621009158	0.321988174880288	0.206305439137769	0.0593066632912745	-0.377618809953021	-0.275245976594154	-0.334356027618719	-0.42950711518568	-0.142923443285233	0.0200955866949743	-0.648941612551756	-0.078295665191907	0.0245548676753665
PLIPIVVEQTGR	LALQRCLHATATRALPLIPIVVEQTGRGER	TRAL	sp|Q16740|CLPP_HUMAN	sp|Q16740|CLPP_HUMAN	CLPP	57	68	1.1626e-13	195.51	469920000	9882;9883;9884;9885	9882	-0.0913100725670074	-0.0758072988595413	0.0131340967322867	-0.071520491849529	-0.168746576857838	-0.0865783098914357	-0.325402579179968	-0.464125264925271	-0.10951181819724	-0.580397413340174	0.353660898041121	0.0924172741872922	0.326417049602163	0.261795278074556	0.290680227791251	0.240823105024989
PLNPKANR	LRVAPEEHPVLLTEAPLNPKANREKMTQIM	LTEA	sp|P60709|ACTB_HUMAN;sp|P63267|ACTH_HUMAN;sp|P68032|ACTC_HUMAN;sp|P62736|ACTA_HUMAN;sp|P68133|ACTS_HUMAN;sp|Q9BYX7|ACTBM_HUMAN;sp|P63261|ACTG_HUMAN;sp|Q6S8J3|POTEE_HUMAN;sp|P0CG38|POTEI_HUMAN;sp|P0CG39|POTEJ_HUMAN	sp|P60709|ACTB_HUMAN	ACTB	109	116	0.0061888	117.16	77767000	9889	9889	-0.191966535668493	-0.0290548700684602	-0.081258665948043	0.057343208545636	0.254926121616753	-0.191581853065039	-0.430707224304562	-0.13728779774898	-0.158092931433559	-0.108521109269193	0.299235742253861	-0.0576810402072079	-0.0229515780668089	0.257579240227832	-0.0477719624289566	0.352235179388748
PNDSSEELR	DKEKWDFLQFAEAWTPNDSSEELRKEALFT	EAWT	sp|Q5FWF4|ZRAB3_HUMAN	sp|Q5FWF4|ZRAB3_HUMAN	ZRANB3	498	506	0.0049479	109.71	261290000	9993;9994	9994	0.283791263383769	0.179005451040945	0.328635074182611	0.214009115877241	-0.108328961082308	-0.0521070516710246	-0.0410635801848245	-0.0996029868437094	-0.244529737245509	-0.0544998072268883	-0.0471157919317264	0.0113344832431561	-0.087328754613462	-0.19071821909583	0.163061534025692	-0.478971575532992
PNETNEIANANSR	ASSVLRCGKKKVWLDPNETNEIANANSRQQ	VWLD	sp|P84098|RL19_HUMAN	sp|P84098|RL19_HUMAN	RPL19	26	38	1.6725e-15	186.76	126930000	9996;9997	9997	0.561194574245639	0.49027812637071	0.55978573322941	0.627696949076113	0.685892009225538	0.60812574004642	0.152274788231506	-1.28721282543309	-1.18807764249172	-1.15628953607707	-0.538922434957894	-0.86569132748891	-0.467555215868692	-0.212250419016342	-0.167900536483026	-0.242166720432311
PNGGPEGEEQIR	SIAKKIDAAQNWLADPNGGPEGEEQIRGAL	WLAD	sp|P18206|VINC_HUMAN	sp|P18206|VINC_HUMAN	VCL	398	409	4.3157e-08	147.37	26754000	10000	10000	0.641304770466046	0.604485444239066	0.905762296115304	0.704445597943498	0.643834700746508	0.408539371339223	-0.0284893272787416	-1.91001568991725	-0.850980361652951	-1.78693245987596	-0.502744083496251	-1.16169063920058	-0.491718005743903	-0.306272861584179	-0.344524613065207	-0.0350507813400951
PNTHENLTYR	RVLADPSDDTKGFFDPNTHENLTYRQLLER	GFFD	sp|Q15149|PLEC_HUMAN	sp|Q15149|PLEC_HUMAN	PLEC	3652	3661	2.007e-06	170.52	31073000	10011	10011	0.477633719444802	0.246319977329432	0.465885783231357	0.289777672538217	0.707259850919142	0.452538959430149	-0.000703201387842041	-0.376907218623034	-0.904749151003035	-0.866727225201288	-0.446923378861946	-0.435417522356252	-0.3833521375371	-0.0676402303225984	-0.154072998655648	-0.197864850411554
PPAPETLMR	KKLGIDDLVHFDFMDPPAPETLMRALELLN	DFMD	sp|O43143|DHX15_HUMAN	sp|O43143|DHX15_HUMAN	DHX15	530	538	0.005971	106.91	55752000	10013	10013	0.314529649917686	0.381058058599905	0.512512500546131	0.532266144334867	0.47818340261914	0.303812121097524	0.0794176614478178	-0.743617627202171	-0.64269440059803	-1.07281209237394	-0.224514388717329	-0.417486732452776	-0.113466349106693	-0.225899517547728	-0.0853331196020407	-0.221567498199276
PPLEDGAMPSAR	RDGDSYRSPWSNKYDPPLEDGAMPSARLRK	NKYD	sp|P47756|CAPZB_HUMAN	sp|P47756|CAPZB_HUMAN	CAPZB	81	92	1.1925e-07	133.81	36135000	10019;10020	10020	0.364350314493662	0.297632932139509	0.313273183660796	0.289377260683214	0.335687165412923	0.336938508187648	0.218592589808029	-0.39450634454739	-0.588103804233183	-0.734392200725485	-0.367944396888305	-0.123002364344727	-0.4210273895977	-0.138410710774001	0.0378944790313994	-0.107707113696182
PPYHFPDDLSYR	EVRVKEGKGMVLLCDPPYHFPDDLSYRWLL	LLCD	sp|Q12860|CNTN1_HUMAN	sp|Q12860|CNTN1_HUMAN	CNTN1	160	171	0.014646	74.46	14895000	10032	10032	0.183542276408593	0.446479226510437	-0.00300942132207268	0.224949910028371	0.200519475959423	0.0577215930816426	-0.262378081739736	-0.123863935106136	0.00990049877599371	-0.145789578783687	-0.236626986233683	-0.297024342464435	-0.205866659323556	-0.0170711912919056	0.0623283508813986	-0.11909612620643
PQLTYSIGHTPADAR	IQSGILHFCGFQVLEPQLTYSIGHTPADAR	QVLE	sp|P15559|NQO1_HUMAN	sp|P15559|NQO1_HUMAN	NQO1	187	201	7.6915e-37	231.71	40231000	10068	10068	0.127778873677019	0.127778873677019	0.127778873677019	0.127778873677019	0.127778873677019	-0.33641400852589	-0.326769390768009	-0.326769390768009	-0.326769390768009	-0.326769390768009	0.127778873677019	0.127778873677019	0.127778873677019	0.127778873677019	0.127778873677019	0.127778873677019
PQNQHTFEAR	QVDHLNLLKQFEHLDPQNQHTFEARDLELL	EHLD	sp|Q02818|NUCB1_HUMAN	sp|Q02818|NUCB1_HUMAN	NUCB1	143	152	0.00048822	113.69	10496000	10070	10070	-0.0633582918314589	0.254432636406459	-0.0262901617612368	0.317757013204374	0.0664322238274784	0.115543333890795	-0.0690614942877996	-0.133392520446714	0.0771628746802743	-0.171417045921313	-0.257971385398294	-0.0831195010024227	-0.156160651619174	-0.13091892520993	0.0566985010439202	0.0736628597891574
PQNTVFDAKR	ERLIGDAAKNQVALNPQNTVFDAKRLIGRK	VALN	sp|P0DMV9|HS71B_HUMAN;sp|P0DMV8|HS71A_HUMAN;sp|P34931|HS71L_HUMAN	sp|P0DMV9|HS71B_HUMAN	HSPA1B	63	72	0.0011919	106.49	53917000	10071	10071	0.463112231372025	0.461971334656254	0.412695617593999	0.504397671665902	0.509693065867652	0.296948326662309	0.315713749984343	-0.872837966707822	-0.632099586563652	-0.713695768732993	-0.24965162262505	-0.454064895251996	-0.268620921306583	-0.327303884116849	-0.297091156245047	-0.350578382339675
PRPCQAPQQWEGR	AWTLCGLCSLGAVGAPRPCQAPQQWEGRQV	AVGA	sp|Q9UM22|EPDR1_HUMAN	sp|Q9UM22|EPDR1_HUMAN	EPDR1	39	51	1.7478e-05	110.51	116580000	10084	10084	-0.0890662873583336	-0.0890662873583336	-0.0890662873583336	-0.0890662873583336	-0.0890662873583336	-0.041269471893889	-0.0657111256278698	-0.0657111256278698	-0.0657111256278698	-0.0657111256278698	0.0707889000857043	0.0707889000857043	0.0707889000857043	0.161253952058672	0.161253952058672	0.161253952058672
PRPPDDPGFGPHQR	QSLLFLTSVVPFVLAPRPPDDPGFGPHQRL	FVLA	sp|P78536|ADA17_HUMAN	sp|P78536|ADA17_HUMAN	ADAM17	18	31	3.2164e-06	120.53	106620000	10087;10088	10087	0.209503115440301	0.0328143613092089	-0.522360031977415	-0.522360031977415	0.12061572343191	0.127378453975365	-0.287862055706603	-0.287862055706603	0.368773843528789	-0.175471320730279	-0.698442552352986	-0.175471320730279	0.121668729875569	0.335201611824888	0.368773843528789	0.368773843528789
PSASPGDAGEQAIR	SIDSKLNQAKGWLRDPSASPGDAGEQAIRQ	WLRD	sp|P18206|VINC_HUMAN	sp|P18206|VINC_HUMAN	VCL	287	300	6.6278e-24	218.15	55184000	10089;10090	10089	0.353843380801848	0.601281198640667	0.475347313250536	0.520929055304346	0.487857109298735	0.322147639696426	0.0568336034068292	-0.839620009534722	-0.699483407450916	-0.758304708484984	-0.729134649407772	-0.446435197125588	-0.172947750536604	-0.211003575852182	-0.115443091942863	-0.135813239946333
PSGGGNVQHR	RGGFPPRGPRGSRGNPSGGGNVQHRAGDWQ	SRGN	sp|Q01844|EWS_HUMAN	sp|Q01844|EWS_HUMAN	EWSR1	509	518	2.2171e-15	214.71	22307000	10104	10104	0.206698865977751	0.125524892618165	-0.103516441757365	0.210857870390328	0.376724151038195	0.0371665103879266	-0.163519969989131	0.0217695764298115	-0.161058135793355	-0.374040646832782	-0.100828802170542	-0.100726219969983	0.179037466028782	0.0809827071718554	-0.261426679430479	-0.185734327668581
PSGNLTETYVQDR	LTQTGGPHVKARVANPSGNLTETYVQDRGD	RVAN	sp|P21333|FLNA_HUMAN	sp|P21333|FLNA_HUMAN	FLNA	1300	1312	4.9175e-13	162.93	118420000	10105;10106	10106	0.237105464517769	0.217660659205525	0.132074077695842	0.450951316672897	0.253834117077995	0.337822127824949	0.041746617313641	-0.348539056326377	-0.342973185111975	-0.462390991098669	-0.283557871528492	-0.121735244197496	-0.386861176412958	-0.13415859407608	0.0941371172844755	-0.110136448854886
PSLLEDPR	SPLGSPDRPWAKPEDPSLLEDPRIKAIAAK	KPED	sp|P15121|ALDR_HUMAN	sp|P15121|ALDR_HUMAN	AKR1B1	226	233	0.0061504	129.16	92560000	10120	10120	0.24809615534523	0.162000634661199	0.348111336915869	0.525450956215473	0.443150672195433	0.194846496851917	0.114468890685392	-0.580531215456361	-0.413687313906617	-0.515240950558834	-0.407617184582307	-0.31387992723779	-0.132275963488777	-0.189794001935092	0.0308543757909523	-0.141906671194539
PSSTQPALPKAR	AVQARGVHQSVATDGPSSTQPALPKARAVA	ATDG	sp|O75251|NDUS7_HUMAN	sp|O75251|NDUS7_HUMAN	NDUFS7	39	50	3.1507e-10	176.51	1287400000	10127;10128;10129;10130;10131	10129	-0.191672250435511	-0.0830465263861677	-0.0994468469889058	-0.0994468469889058	-0.245217668345558	-0.271285943917081	-0.419148729264596	-0.147630785803146	-0.147630785803146	-0.147630785803146	0.367221518710902	0.137606708632517	0.355469851845965	0.202763337443756	0.169947118692829	0.31030640218236
PSTGEPATYGELQQR	RALSAPRADAKAYSDPSTGEPATYGELQQR	AYSD	sp|Q15149|PLEC_HUMAN	sp|Q15149|PLEC_HUMAN	PLEC	3321	3335	2.5796e-18	183.89	20000000	10133;10134	10133	0.0275957440085549	0.0275957440085549	0.0275957440085549	0.0275957440085549	0.0275957440085549	0.0347616619353149	-0.0880476354981925	-0.0880476354981925	-0.0880476354981925	-0.0880476354981925	0.0275957440085549	0.0275957440085549	0.0275957440085549	0.0275957440085549	0.0275957440085549	0.0275957440085549
PSYQGIWKPR	NPNYKGKWKPPMIDNPSYQGIWKPRKIPNP	MIDN	sp|P27824|CALX_HUMAN	sp|P27824|CALX_HUMAN	CANX	391	400	0.00014448	134.57	34661000	10143	10143	0.0717993788010152	0.354594335591551	0.380895428688383	0.380895428688383	0.34191756162911	0.400259455765438	0.13389723798319	-0.555646039272634	-0.548516732779881	-0.234982289824396	-0.171978754664009	-0.384814241929545	-0.254016643300258	-0.170016552186021	-0.235179239816104	-0.0933162123152193
PTIEDSYR	LTIQLIQNHFVDEYDPTIEDSYRKQVVIDG	DEYD	sp|P01111|RASN_HUMAN;sp|P62834|RAP1A_HUMAN;sp|P61224|RAP1B_HUMAN;sp|A6NIZ1|RP1BL_HUMAN;sp|P01112|RASH_HUMAN;sp|P01116|RASK_HUMAN	sp|P01111|RASN_HUMAN	NRAS	34	41	0.00030063	169.06	44206000	10150	10150	0.163728876735557	0.220749824858086	0.545075233137385	0.296589261553236	0.336785101909737	0.254291298455099	-0.0306388009130407	0.442445896952879	-0.653927493363864	-0.664530188628894	-0.27320024756325	-0.500616841310895	-0.183425052099291	-0.168025927106867	-0.293466257822327	-0.240879133450574
PTIQTQAQR	______________________________	____	sp|Q8N7H5|PAF1_HUMAN	sp|Q8N7H5|PAF1_HUMAN	PAF1	3	11	0.0051026	109.29	18949000	10151	10151	-0.0288535016226579	-0.0243279412916257	-0.0736880876230395	0.0270519847349573	0.0601571375841402	-0.114253422857333	-0.360073287600879	-0.292812314605261	-0.229330693935158	-0.255210185896646	0.120181155885853	-0.03926120937173	0.251063192197702	0.190870467378697	0.257982142973187	0.295433703984805
PTNTVFDAKR	ERLIGDAAKNQVAMNPTNTVFDAKRLIGRR	VAMN	sp|P11142|HSP7C_HUMAN	sp|P11142|HSP7C_HUMAN	HSPA8	63	72	0.0001879	125.28	333460000	10156;10157	10156	0.547145048006684	0.589428940381791	0.611776284648139	0.759309982550163	0.698280496148739	0.486444754276071	0.182731059813285	-1.24910228700799	-1.11181259821471	-1.14231358394606	-0.385353404684479	-0.840766454225938	-0.4105981475863	-0.354522061118443	-0.626788192157706	-0.299916854993681
PTPSHTPAGAATPGR	GSETPGATPGSKIWDPTPSHTPAGAATPGR	KIWD	sp|O75533|SF3B1_HUMAN	sp|O75533|SF3B1_HUMAN	SF3B1	256	270	8.5501e-07	133.47	18601000	10159	10159	0.671978264786315	0.22811062797195	0.276905924094057	0.594852403365215	0.816733620467501	0.372582003198489	0.226856292708313	-0.707040565894862	-0.871289092619111	-1.62820046298189	-0.322701097018564	-0.561116781080315	-0.404169784988082	-0.121825755803864	-0.536440761380154	-0.0544969052719958
PTTLTDEEINR	IQIRRLKRLGIEKTDPTTLTDEEINRFARL	EKTD	sp|P11586|C1TC_HUMAN	sp|P11586|C1TC_HUMAN	MTHFD1	507	517	2.1984e-05	117.52	13071000	10160	10160	0.325939113733723	0.492225776143324	0.518067219245022	0.465150415385096	0.382820711114996	0.231492511562101	0.1520770288077	-0.549946473448222	-0.674452984634659	-0.639387469401418	-0.449910629278398	-0.256437458877394	-0.239213170279107	-0.448229645920997	-0.0751613713549797	-0.171241992849176
PVDSAPPGQR	SPIHLHSNVAWTVEDPVDSAPPGQRKKEQW	TVED	sp|Q8IVT2|MISP_HUMAN	sp|Q8IVT2|MISP_HUMAN	MISP	623	632	0.0016661	101.64	7459800	10174	10174	0.0923074358411062	0.211372311754763	0.371639670525021	0.0781474682770112	0.313103977498425	0.279853879111212	0.0471990379301334	-0.344533154949682	-0.296116865118893	-0.430966878255591	-0.170021495943725	-0.178564828188298	-0.162814964658928	-0.263196308546868	0.0345114356366385	0.0976598828074621
PVEAGEEVKVR	GAGLTEEQKTVEIPDPVEAGEEVKVRMDLL	EIPD	sp|P21980|TGM2_HUMAN	sp|P21980|TGM2_HUMAN	TGM2	641	651	5.3761e-06	151.79	73401000	10175	10175	0.432227586272601	0.763492137713163	0.610269673129679	0.774805448822298	0.654499917786832	0.335330064801607	-0.0588642106024924	-1.30527261688129	-1.18754568874312	-1.20180905853926	-0.72823255469913	-0.625500221225043	-0.06583184189753	-0.506237997640197	-0.220676478771758	-0.197673819833183
PVGQPALKTEER	TQGMILPTMNGESVDPVGQPALKTEERKAK	ESVD	sp|O95433|AHSA1_HUMAN	sp|O95433|AHSA1_HUMAN	AHSA1	175	186	1.8096e-08	159.5	118740000	10177;10178	10177	0.12052450777434	0.12052450777434	0.12052450777434	0.12052450777434	0.12052450777434	-0.0579565486101668	-0.376626656672204	-0.376626656672204	-0.376626656672204	-0.376626656672204	0.12052450777434	0.12052450777434	0.12052450777434	0.12052450777434	0.12052450777434	0.12052450777434
PVPTPSLPER	ARTLRAFSTAVYSATPVPTPSLPERTPGNE	YSAT	sp|P82673|RT35_HUMAN	sp|P82673|RT35_HUMAN	MRPS35	31	40	9.9497e-05	143.7	196550000	10196;10197	10197	0.0275028517334195	-0.0985379257111491	0.0610393491540379	0.0501774228484488	-0.12287620531845	-0.155883828149157	-0.387496929915488	-0.132020702673175	-0.196103008302035	-0.243846220991939	0.169425156491039	0.201897033735393	0.197642285043605	0.147589688805694	0.114127892390437	0.196788411642899
PVQEAWAEDVDLR	QAHLYRGIFPVLCKDPVQEAWAEDVDLRVN	LCKD	sp|P14618|KPYM_HUMAN	sp|P14618|KPYM_HUMAN	PKM	477	489	1.3174e-18	202.32	196020000	10198;10199	10199	0.269216001916011	0.397747104740913	0.4320991220341	0.513159353971146	0.5364325301654	0.334362986302605	0.299890882980966	-0.815517631579645	-0.633604126439115	-1.01889221727456	-0.26326798249314	-0.492205404807295	-0.0430125639210713	-0.201507059486987	-0.320035160865625	-0.205796893905255
PVSSAASVYAGAGGSGSR	YRSLGSVQAPSYGARPVSSAASVYAGAGGS	YGAR	sp|P05783|K1C18_HUMAN	sp|P05783|K1C18_HUMAN	KRT18	28	45	0.00011486	119.68	212760000	10202;10203;10204;10205	10204	-0.0736560627627042	-0.17215177576378	-0.17215177576378	-0.17215177576378	-0.0191592527428092	-0.413846862170576	-0.253766403700203	-0.253766403700203	0.19335355705817	0.27503799567476	0.0688196985639293	0.27503799567476	0.0688196985639293	0.0347235403815351	0.19335355705817	0.19335355705817
PVVPAVPIGPPPAGFR	PTTPIPVKASPSPTDPVVPAVPIGPPPAGF	SPTD	sp|P11498|PYC_HUMAN	sp|P11498|PYC_HUMAN	PC	527	542	0.0011287	83.204	3744300	10206	10206	0.0908567913707931	-0.109917907989755	0.0883617732642561	0.0883617732642561	0.377059896060632	0.0395148513900035	0.0410944796434054	0.0410944796434054	0.459612279289241	-0.553426609724025	-0.970035529977234	-0.553426609724025	-0.276936154339237	-0.569967774991274	0.459612279289241	0.459612279289241
PYIDIDQNVLHR	TWLSAFVLRCFLEADPYIDIDQNVLHRTYT	LEAD	sp|Q6YHK3|CD109_HUMAN	sp|Q6YHK3|CD109_HUMAN	CD109	1001	1012	3.6096e-08	149.96	12136000	10223	10223	0.253666684809338	0.232891186976365	0.191261604437742	0.303305389889709	0.139030819173039	0.291441696845195	-0.360202910470167	-0.321877158268868	-0.575609778408637	-0.124431996068627	0.115502954255579	-0.228442753714128	0.0231200642798584	-0.00275508576759518	-0.15580408959214	-0.127237576192577
PYTVVYFPVR	______________________________	____	sp|P09211|GSTP1_HUMAN	sp|P09211|GSTP1_HUMAN	GSTP1	3	12	3.5103e-07	182.69	89860000	10268;10269;10270;10271	10270	0.065651454108446	0.141279790220878	0.140922963378179	-0.0127542043030561	0.011719836169644	0.0562968799876797	-0.0390057720416501	0.186150151626205	-0.10252882416073	-0.0628539715979378	-0.0483170528817546	-0.281699659280718	-0.0600427209509785	0.0343730310242297	-0.0842029722381757	-0.0106482170964348
QAATQVVLNVPETR	AGRSLYFGENRLRSTQAATQVVLNVPETRV	LRST	sp|O75439|MPPB_HUMAN	sp|O75439|MPPB_HUMAN	PMPCB	46	59	3.7651e-06	118.13	10883000	10299	10299	-0.012918588238136	-0.116542369138432	0.0340113819061584	-0.0658895635375764	-0.00155404073581637	0.0786420113986816	-0.0169525919584199	-0.161013451389466	-0.12800243540901	-0.306628799294139	0.11563828690337	-0.0290022532798889	0.156639663420252	0.0925680498451139	0.278265066777135	-0.0162820074332522
QAFPNTNR	TLLWLYKQVLEPSFRQAFPNTNRWFLTCIN	PSFR	sp|P26641|EF1G_HUMAN	sp|P26641|EF1G_HUMAN	EEF1G	182	189	0.0034258	110.63	22389000	10337;10338;10339	10337	-0.0759309972457682	-0.0976578641819818	0.0685636109252619	-0.241225684632824	0.0470198165245886	0.0327112107661416	-0.114362681483944	-0.153575827749607	0.0504095406667066	0.000583163960693777	0.0111424452151395	0.0340871958150238	0.142846627118615	0.131188376587511	0.107297784796257	-0.0013838588752801
QAFQIGSPWR	EGDKEDVDKAVKAARQAFQIGSPWRTMDAS	KAAR	sp|P00352|AL1A1_HUMAN	sp|P00352|AL1A1_HUMAN	ALDH1A1	69	78	1.7833e-07	185.81	235850000	10340;10341;10342;10343;10344;10345;10346;10347;10348;10349;10350;10351;10352;10353;10354	10353	-0.168082869690687	0.0445861918103724	-0.0647558255610347	0.111193733500334	-0.0600072274130499	-0.0763680695722954	-0.124198462147227	0.060019706913658	-0.0860158666178097	-0.13613000474041	-0.15070424610981	0.079252125828686	0.0926251002211026	0.0833478684622294	0.212226253455511	0.112431371139989
QATPTSPIR	PRGAGSYTIMVLFADQATPTSPIRVKVEPS	LFAD	sp|P21333|FLNA_HUMAN	sp|P21333|FLNA_HUMAN	FLNA	855	863	0.010117	97.431	20177000	10490	10490	0.254873593897582	-0.101097052207403	0.165037581729021	0.0129856576641995	0.40579229451852	0.407339161541825	0.284874303514156	-0.119574527611464	-0.148039365600707	-0.258563418676258	-0.252447265819223	-0.303446249987104	-0.157955283590265	-0.143690694034455	-0.012118006883864	-0.371312297073729
QAVDVSPLR	REDSTRIGRAGTVRRQAVDVSPLRRVNQAI	TVRR	sp|P46782|RS5_HUMAN	sp|P46782|RS5_HUMAN	RPS5	137	145	0.00091959	135.71	32261000	10500;10501;10502;10503	10502	-0.166037629633478	0.12655415938718	-0.116737546864366	-0.327552703112165	-0.17967256976781	0.107446761542854	-0.230979457747029	0.0393652624890582	0.0661526783158101	-0.156241167046046	0.0707946471276897	0.136275067807295	0.0558572282239131	0.0620536726215597	0.207417185203764	0.171519474000999
QAVPTESTDNRR	ARPATSTLNRFSALQQAVPTESTDNRRVVQ	SALQ	sp|Q04637|IF4G1_HUMAN	sp|Q04637|IF4G1_HUMAN	EIF4G1	1128	1139	0.018762	72.34	7706800	10512	10512	-0.290638110518419	-0.163521073109757	0.119784935933523	-0.368751291981617	-0.10468561579248	-0.465093098721669	-0.0568276216598023	0.191581171860002	0.269611003943497	0.329224974405979	-0.436292551479208	0.144473179697747	0.0695731538080506	0.296952992437772	0.0405938671524537	0.0814746169984335
QDIAFAYQR	VTIVNILTNRSNAQRQDIAFAYQRRTKKEL	NAQR	sp|P07355|ANXA2_HUMAN	sp|P07355|ANXA2_HUMAN	ANXA2	69	77	0.0015226	115.7	19124000	10564;10565;10566;10567;10568	10565	0.0754302802495	-0.0224854421108874	-0.0204773530218149	-0.0184806870495611	-0.131413074991641	0.0555546294305643	0.0273070999221432	-0.395089690874633	-0.0500159268423993	0.00938039999909769	-0.0269929253836825	0.000536620968303548	0.0475278487928378	0.13722161140389	0.0779923820464694	0.155432358754339
QDSEAAINR	______________________________	____	sp|P02794|FRIH_HUMAN	sp|P02794|FRIH_HUMAN	FTH1	15	23	0.0018963	140.83	43894000	10590;10591	10590	-0.340867880415819	-0.199534479379142	-0.232517052763675	-0.304325367244139	-0.339359537885451	-0.160608523468865	-0.185824160041855	0.160378122730725	0.254623569453931	0.383485016851885	-0.605994339948946	-0.631894594564934	-0.664389616285768	0.652807190594695	0.626321536801411	0.536253646812855
QELQEINR	TDEDSLIEIICSRTNQELQEINRVYKEMYK	SRTN	sp|P07355|ANXA2_HUMAN;sp|A6NMY6|AXA2L_HUMAN	sp|P07355|ANXA2_HUMAN	ANXA2	138	145	0.0049877	140.35	70871000	10703	10703	0.322695156010945	0.0620809670421899	0.175191393638546	0.160736403065354	0.493220856956873	0.365864151229065	0.327873505007624	-0.353935339073085	-0.14667845936337	-0.379948771758315	-0.216860325399252	-0.412015408766363	-0.455190821424474	-0.13753657566659	-0.338865259728632	0.0166374536385764
QEMQEVQSSR	TINGHNAEVRKALSRQEMQEVQSSRSGRGG	ALSR	sp|P22626|ROA2_HUMAN	sp|P22626|ROA2_HUMAN	HNRNPA2B1	191	200	3.0695e-15	147.29	5675800	10709;10710;10711;10712;10713;10714;10715;10716;10717;10718;10719;10720;10721;10722;10723;10724	10712	-0.220631102641539	-0.0527716748899278	-0.516188928660439	-0.482894056707351	-0.114911392010547	-0.510442474988	-0.402870594829316	0.200004431819601	-0.224615088946635	0.112316262110716	0.299923604661827	0.24132672935691	0.0483512614068794	0.601114824132467	0.317063429004395	0.118709910233259
QEQIDNQTR	SRENLLEEQGSIALRQEQIDNQTRITKEAG	IALR	sp|Q13813|SPTN1_HUMAN	sp|Q13813|SPTN1_HUMAN	SPTAN1	1046	1054	0.00096774	106.36	10635000	10741;10742	10741	0.673924227679346	-1.88215728984458	-1.56336393688164	-2.07762481902691	-0.532783433480329	-0.428068987066166	-0.60335321894719	0.247340974439502	0.459977324272003	0.170406258424316	1.11907194712623	0.697511798800155	1.12941874018697	-0.502860516113126	-1.16972435064318	-0.630966652917763
QGAGEQGRPVR	SNPPVQGEVMEGADNQGAGEQGRPVRQNMY	GADN	sp|P67809|YBOX1_HUMAN	sp|P67809|YBOX1_HUMAN	YBX1	224	234	0.0054448	81.865	18755000	10827	10827	-0.345372135969658	0.0826250432526933	-0.0950682575916614	0.0425987067489219	0.037118164734321	0.19383534175486	-0.290009983691114	-0.0334327693626654	0.278445285469003	-0.0183902488786372	0.59436013993382	-0.291688378973093	0.0453305877533877	-0.234949793491183	-0.215655905043562	-0.0692291333743068
QGDETQGQQPPQR	QRQPREDGNEEDKENQGDETQGQQPPQRRY	DKEN	sp|P67809|YBOX1_HUMAN	sp|P67809|YBOX1_HUMAN	YBX1	267	279	2.7647e-06	115.57	10968000	10831	10831	0.506118613232374	0.100958915421715	0.316690228242075	0.0862219100650586	0.576241699862515	0.374414418329029	0.54452586787543	-0.00462967773144889	-1.18726056398297	-0.171007396340711	-0.225517821821671	0.0102293173885745	-0.319389542795059	-0.526341166130868	-0.235326038353018	-1.24247872967238
QHSNAAQTQTGEANR	PLQRCGQLVRMAIRAQHSNAAQTQTGEANR	AIRA	sp|P34897|GLYM_HUMAN	sp|P34897|GLYM_HUMAN	SHMT2	27	41	1.5442e-24	190.41	1591500000	11020;11021;11022;11023;11024;11025;11026;11027	11021	-0.18807967959358	-0.18807967959358	-0.18807967959358	-0.18807967959358	-0.18807967959358	-0.510921523354735	-0.778278812535944	-0.778278812535944	-0.778278812535944	-0.778278812535944	0.246324532585071	0.246324532585071	0.246324532585071	0.742313122213598	0.742313122213598	0.742313122213598
QITVNDLPVGR	SFRGLFIIDDKGILRQITVNDLPVGRSVDE	GILR	sp|Q06830|PRDX1_HUMAN;sp|P32119|PRDX2_HUMAN	sp|Q06830|PRDX1_HUMAN	PRDX1	141	151	2.221e-50	168.3	10413000	11123;11124;11125;11126;11127;11128;11129	11127	0.16584200474695	-0.291827287134049	-0.190619418678114	-0.0116282614475173	0.00659266725974265	-0.17080846351821	0.0800622422552147	0.179575712407575	-0.108322473951179	-0.0810011727530067	0.0550065345881166	0.0382990970585578	0.224246877444971	-0.134979994597366	0.135990415159714	-0.00862235487141145
QIYGYDSR	QHRDSGSSGKSRRKRQIYGYDSRFSIFGKD	RRKR	sp|O95084|PRS23_HUMAN	sp|O95084|PRS23_HUMAN	PRSS23	129	136	0.0058737	135.83	47278000	11135;11136	11136	-0.107639592498158	-0.118398427873268	-0.178247567949274	-0.172585036874472	-0.286203874094753	-0.199835193708687	-0.028321712705022	0.425444610484336	0.489653833981191	0.469650966439349	0.00267890404632878	-0.204267772781941	-0.226544249290652	-0.112632726519392	0.0178915617863199	-0.128744893136615
QLAAAAEIDEEPVSKAKQSR	ELEEQDSTQATTQQAQLAAAAEIDEEPVSK	TQQA	sp|Q13765|NACA_HUMAN;sp|E9PAV3|NACAM_HUMAN	sp|Q13765|NACA_HUMAN	NACA	52	71	3.9063e-18	187.19	86751000	11345;11346;11347	11346	0.410920614651911	-0.79424460549976	-0.80880065604137	-0.555728739198587	-0.0194263376720201	-0.587409230506996	-0.139996425386807	0.303471081898373	0.140346918331448	0.123490943433319	0.454597533306637	0.797667726861693	0.792770664608346	-0.471603859315443	-0.974076423347221	-0.347390084615399
QLLLTADDR	SIGTENTEENRRFYRQLLLTADDRVNPCIG	RFYR	sp|P04075|ALDOA_HUMAN	sp|P04075|ALDOA_HUMAN	ALDOA	61	69	0.0014411	146.68	37898000	11514;11515;11516	11514	-0.0890855498332491	-0.028896139582346	-0.106920814444992	-0.0847525421434456	0.0067500788003137	-0.141322164803053	-0.268862043328967	-0.0351609096330883	-0.104959075644846	-0.18403593956433	0.227660278085916	0.0682953934214659	0.139394889446117	0.156028731863707	0.13058902293858	0.202942528732462
QLMNLMLR	MLSSNRERFLKGEGLQLMNLMLREKKISRS	GEGL	sp|Q8WYA6|CTBL1_HUMAN	sp|Q8WYA6|CTBL1_HUMAN	CTNNBL1	337	344	0.0074639	114.6	10628000	11533	11533	-0.392859816762579	0.141948565226492	-0.337839505928628	-0.049130670689862	0.0107588315648782	-0.274001631676605	-0.283380310677288	0.148698203952531	0.286471936762049	-0.309122200313965	-0.123068468928468	-0.167682960693595	0.143217246958065	0.181015523928564	0.338410526311308	0.35027443127143
QLSSGVSEIR	SPAVAAPAYSRALSRQLSSGVSEIRHTADR	ALSR	sp|P04792|HSPB1_HUMAN	sp|P04792|HSPB1_HUMAN	HSPB1	80	89	1.8559e-10	133.75	38060000	11608;11609;11610	11608	-0.0139813721820887	0.0483650636118724	0.0659739429352898	-0.0549626120008764	-0.115807957966638	-0.0112298734524657	-0.0968084983746808	0.111011134406047	-0.0505263729132288	-0.128622894112029	-0.0782663304376213	-0.019027935755129	-0.0637619215636038	0.0948832943849098	0.152580942304412	0.118045192684944
QLVHELDEAEYR	AVTKAAKQPHVGDYRQLVHELDEAEYRDIR	GDYR	sp|Q06323|PSME1_HUMAN	sp|Q06323|PSME1_HUMAN	PSME1	199	210	9.4163e-14	128.27	8996200	11626;11627;11628	11626	0.0127124182226683	-0.196920781116315	0.130076263984651	0.0751496901567908	-0.112217745226575	0.0361493480520402	0.0315372606740345	-0.130149209269896	-0.112856251988613	-0.403614826008039	-0.0529171431237063	0.225593809564771	-0.0801621334186974	0.035011408563368	0.294793865702598	0.102126682752238
QPGVLIQVYEGER	IPTKQTQTFTTYSDNQPGVLIQVYEGERAM	YSDN	sp|P11142|HSP7C_HUMAN;sp|P0DMV9|HS71B_HUMAN;sp|P0DMV8|HS71A_HUMAN;sp|P34931|HS71L_HUMAN	sp|P11142|HSP7C_HUMAN	HSPA8	435	447	1.9655e-07	128.31	13781000	11790	11790	-0.0458022427107198	0.0814880338041286	0.281975382925658	0.189893158807972	-0.203339765165626	0.221022042186455	0.157566822798999	-0.515326116144125	0.076277395159281	0.0486656342324825	-0.126335087213795	0.148707856059754	-0.0879967647855069	-0.242303526577767	-0.187274490655399	-0.0150144179309165
QQGGYEIPAR	DPSNGLSRGQGATAAQQGGYEIPARLRTLH	ATAA	sp|Q07866|KLC1_HUMAN;sp|Q6P597|KLC3_HUMAN;sp|Q9NSK0|KLC4_HUMAN	sp|Q9NSK0|KLC4_HUMAN	KLC4	201	210	0.0072048	89.247	12124000	11921	11921	0.264968314292528	-0.313471200981857	-0.29496105884882	-0.623051765950904	-0.440763174950211	-0.278624844328997	-0.105357375619883	-0.0772769230056778	0.107015453894931	0.450770039445468	0.519662673395196	0.414711184038676	0.508227614042965	-0.257779037290158	-0.390364114234297	-0.219734766791873
QQSELQSQVR	SFTMVADTPENLRLKQQSELQSQVRYKEEF	LRLK	sp|Q14847|LASP1_HUMAN	sp|Q14847|LASP1_HUMAN	LASP1	76	85	2.2395e-15	127.56	33223000	12046;12047	12046	0.373674367973221	-0.55598586542368	-0.42762136743104	-0.362049142895281	-0.113379110837415	-0.150731034964346	0.00293974816884791	0.130542280440948	0.219070102117368	0.190011020809804	0.291856439542144	-0.0309408065796935	0.215693620443617	-0.0618893517247969	-0.138690122495673	0.0639017133901943
QSVENDIHGLR	ADDFRVKYETELAMRQSVENDIHGLRKVID	LAMR	sp|P05783|K1C18_HUMAN	sp|P05783|K1C18_HUMAN	KRT18	176	186	5.4564e-23	164.81	19878000	12173;12174;12175;12176;12177;12178;12179;12180	12175	-0.0852083867124409	-0.0829924291516677	-0.223027404227062	-0.0518412804450193	-0.22475331115465	-0.179862354330826	-0.0723297040834311	0.0498441356861351	0.158194990483097	0.0820310430499522	0.0459325713399459	0.0114898520688828	0.380578653742572	-0.00682114578291252	0.023288208620429	0.0549707290437042
QTNSNAAGKQLR	GVGGPGAKSAAQAAAQTNSNAAGKQLRKES	QAAA	sp|Q8NC51|PAIRB_HUMAN	sp|Q8NC51|PAIRB_HUMAN	SERBP1	60	71	6.0189e-05	108.32	26900000	12254;12255	12255	0.678408886972511	-1.02224787510693	-1.02224787510693	-1.02224787510693	0.678408886972511	-0.509608244062227	-0.256628516967098	-0.256628516967098	0.502756840334709	0.502756840334709	0.735569189533946	0.502756840334709	0.735569189533946	-1.13622458091392	-1.13622458091392	-1.13622458091392
QTSPSPKAGAATGR	RAAPTAVHPVRDYAAQTSPSPKAGAATGRI	DYAA	sp|P06576|ATPB_HUMAN	sp|P06576|ATPB_HUMAN	ATP5F1B	49	62	1.1316e-12	160.8	478070000	12269;12270;12271	12271	-0.0597930764919629	-0.0597930764919629	-0.0597930764919629	-0.0597930764919629	-0.0597930764919629	-0.305040546667628	0.213242025038707	0.213242025038707	0.213242025038707	0.213242025038707	-0.0597930764919629	-0.0597930764919629	-0.0597930764919629	-0.0597930764919629	-0.0597930764919629	-0.0597930764919629
QTTQDAPEEVR	YSSRDLPSHTKIKYRQTTQDAPEEVRNRDF	IKYR	sp|Q9P013|CWC15_HUMAN	sp|Q9P013|CWC15_HUMAN	CWC15	45	55	1.7565e-06	128.36	10049000	12275;12276	12275	-1.18778368052451	-0.840908189876252	-0.0701490564457434	-0.761520285444842	-0.480236511374369	0.0741855126733733	0.220606179573226	0.117448522782193	-0.0427121513355765	0.250539173488312	0.395215426212798	0.329539806121729	0.136201703970299	0.382890094621683	0.115056557227491	0.289769372414149
QVDQLTNDKAR	RLGDLYEEEMRELRRQVDQLTNDKARVEVE	ELRR	sp|P08670|VIME_HUMAN	sp|P08670|VIME_HUMAN	VIM	160	170	1.0572e-05	97.431	24498000	12301;12302;12303;12304;12305;12306;12307;12308;12309	12304	-0.0336306471451634	-0.0470918359867142	-0.0470918359867142	-0.0470918359867142	-0.0336306471451634	-0.153285627803973	0.0498865608053139	0.0498865608053139	0.103615367433358	0.103615367433358	0.290385545945088	0.103615367433358	0.290385545945088	-0.260994683623768	-0.260994683623768	-0.260994683623768
QVECHPYFNQR	MILNKPGLKYKPVCNQVECHPYFNQRKLLD	PVCN	sp|P52895|AK1C2_HUMAN	sp|P52895|AK1C2_HUMAN	AKR1C2	190	200	0.00026963	103.91	16138000	12310	12310	0.366116449407158	0.0944091936910386	-0.115182484605191	-0.301446645516169	-0.183596717442404	0.182319452374772	0.363412472723475	0.0013652419229109	-0.24976316566446	-0.0961480046268647	-0.159862439885122	-0.103118124073237	0.321524926201397	0.0613780235902492	-0.0416853815764725	-0.436661175527687
RDALSQLMNGPIR	SHLVCLCQRHVRHLQRDALSQLMNGPIRKK	RHLQ	sp|Q9HB40|RISC_HUMAN	sp|Q9HB40|RISC_HUMAN	SCPEP1	306	318	6.2881e-15	180.48	31812000	12473	12473	0.0387818226671123	-0.085784175789521	-0.166345862558273	-0.0909059694139927	-0.384721394765928	-0.166987724166899	-0.00449767512962609	-0.0529955440019608	0.159029113663014	0.0243357338484311	0.0993802984287974	0.0229106269496277	0.100530138693275	0.140819400133014	0.193202133589676	0.06231547731154
REQEITAVQAR	KAAAGEAKVKKQLVAREQEITAVQARMQAS	QLVA	sp|Q9P2E9|RRBP1_HUMAN	sp|Q9P2E9|RRBP1_HUMAN	RRBP1	751	761	0.00085413	96.64	10506000	12487	12487	-0.0337706669727935	-0.16793378639349	-0.0339887219658647	-0.195254161921695	0.285646722843683	0.180250815225703	-0.186219408135622	-0.184346771453327	0.0649028667567308	0.0791865648245034	0.0902612249336028	0.205035640416392	0.153460225855398	-0.18769780370948	-0.0296212722382089	-0.180720711189404
RFDPTWESLDAR	LLLLPPPPCPAHSATRFDPTWESLDARQLP	HSAT	sp|Q9BTY2|FUCO2_HUMAN	sp|Q9BTY2|FUCO2_HUMAN	FUCA2	33	44	5.7288e-07	126.1	66242000	12490	12490	-0.122682664370352	-0.105634764873206	-0.224357147575592	-0.0983043776299354	-0.0343465809173878	-0.230621726560012	-0.125731498415258	-0.00802117888278569	0.24166471631557	0.297830453621292	-0.0917531711663831	0.091883542200604	0.137979052054585	0.132780394886089	-0.0233051770999909	0.0366747788740631
RPDLLDPALLRPGR	GLHSTQDVFVIGATNRPDLLDPALLRPGRF	GATN	sp|Q13608|PEX6_HUMAN	sp|Q13608|PEX6_HUMAN	PEX6	850	863	3.0534e-06	121.24	10022000	12493	12493	0.448962382830528	0.0616398429873461	0.0616398429873461	0.0616398429873461	0.448962382830528	0.330369949521916	0.559098662172784	0.559098662172784	-0.438603856964673	-0.438603856964673	-0.324669312792687	-0.438603856964673	-0.324669312792687	-0.497914290131214	-0.497914290131214	-0.497914290131214
RPGPEPAPATDER	PETPVVPATTQRTLARPGPEPAPATDERDR	RTLA	sp|Q15149|PLEC_HUMAN	sp|Q15149|PLEC_HUMAN	PLEC	165	177	7.9063e-08	132.06	58345000	12495	12495	-0.369662906693602	-0.257447155620385	-0.416312376063798	-0.541761006214651	-0.212794508177165	-0.0419545224107597	-0.195283499858564	0.35131530536775	0.315087662534946	0.496530846061627	-0.042297946749921	-0.0646631789498295	-0.446202340376117	0.412247187599497	0.266583184798759	0.163510400813092
RPSGETSVPPPPAVGR	QRPLRGAKTLSSPSNRPSGETSVPPPPAVG	SPSN	sp|Q8WWM7|ATX2L_HUMAN	sp|Q8WWM7|ATX2L_HUMAN	ATXN2L	428	443	0.014036	69.485	16747000	12502	12502	-0.197111013060241	0.208715331822087	0.208715331822087	0.208715331822087	-0.197111013060241	-0.303546697780975	-0.307966908094588	-0.307966908094588	0.0543012397274773	0.0543012397274773	0.0924271299283256	0.0543012397274773	0.0924271299283256	0.0543731167512561	0.0543731167512561	0.0543731167512561
SAALAANLMNSGVR	PVYCASKHGIVGFTRSAALAANLMNSGVRL	GFTR	sp|P15428|PGDH_HUMAN	sp|P15428|PGDH_HUMAN	HPGD	164	177	4.2711e-09	148.52	48024000	12531;12532	12531	-0.0124776718183164	0.19638398208165	-0.197957646224258	0.0108825073029332	-0.198635203620125	-0.237651237876005	-0.463985309053081	-0.027649972480869	0.00818705731519147	-0.00137407382854642	0.0765721358684608	0.197568420154774	0.0928471967704162	0.0741701293779797	0.121775595107466	0.194871520208015
SAAMDLGPMR	RPAEWPGYLSHLCGRSAAMDLGPMRKSYRG	LCGR	sp|Q9NVS9|PNPO_HUMAN	sp|Q9NVS9|PNPO_HUMAN	PNPO	29	38	0.0002204	118.33	18812000	12534	12534	-0.0199030016630081	-0.125484611967226	0.170578728379667	0.071803860902037	-0.117825731314164	-0.0503580919356567	-0.135685725926826	0.142831151553397	0.044592595795462	0.114580076110185	-0.0501704224093582	-0.034307330787765	0.0231549743788543	0.0542104825438062	0.0588912664484558	-0.206933509054773
SAAPQRPISTQR	VAPALNKPKKPLTSSSAAPQRPISTQRTAA	LTSS	sp|Q15691|MARE1_HUMAN	sp|Q15691|MARE1_HUMAN	MAPRE1	157	168	6.8411e-07	124.21	74000000	12539;12540	12539	0.0837649159440633	-0.34341914611156	0.0650411426575935	-0.44032797781283	0.34180451858232	0.144502286285857	0.0996222631368025	-0.293934321734713	-0.223076109120066	-0.35551717686387	0.722937671016176	-0.0637728480579118	-0.0671064608274796	0.149462991467684	-0.376331386399627	0.0417808363700517
SAASVYAGAGGSGSR	LGSVQAPSYGARPVSSAASVYAGAGGSGSR	RPVS	sp|P05783|K1C18_HUMAN;CON__P05784	sp|P05783|K1C18_HUMAN	KRT18	31	45	6.0827e-09	150.9	545380000	12541;12542;12543	12543	-0.0563426975559048	-0.165174871299708	-0.0492421108998575	0.00458024186265302	0.118635580475194	0.152252597070017	0.00201906392401259	-0.0587872034734915	0.0642433457558287	0.112510569854395	0.126401988527197	0.0367680841529421	-0.105874952150506	-0.0523577837590274	-0.0393386427494617	-0.139795304034686
SADAQSFLNR	GYGCSCDQLREPMLQSADAQSFLNRVCGVS	PMLQ	SARS2|pp1ab|Replicase;SARS2|nsp12|Coronavirus	SARS2|pp1ab|Replicase		4393	4402	0.00018578	125.74	125530000	12554	12554	-1.77321314546304	-1.74479343156742	-1.64609695884542	-1.38557347261863	-1.29620583763751	-0.705242391301876	-0.459445817279326	0.600155149076876	0.497836475530174	0.678690062015527	1.31825045998381	1.33918857457181	1.34697086046266	-2.04226961024871	-1.64018799824858	-1.74048004306852
SADIALVAGGSR	PFEEKVIQVRYDPCRSADIALVAGGSRKRW	DPCR	sp|Q5T653|RM02_HUMAN	sp|Q5T653|RM02_HUMAN	MRPL2	136	147	1.6383e-07	133.05	67859000	12556;12557	12556	-0.0686991303825041	-0.411456461701282	-0.260943841043389	-0.018691853719154	-0.215813400147978	-0.0271545878525536	-0.00654246990611781	0.227367793468216	0.12972017304277	0.132497143176253	0.0131031468587582	0.16809495543631	0.0522599030524112	0.202434033765141	-0.101396457760339	0.0310534366024832
SADSANDGFVR	HRTEMDWVLKHSGPNSADSANDGFVRLRGL	SGPN	sp|P52597|HNRPF_HUMAN	sp|P52597|HNRPF_HUMAN	HNRNPF	104	114	0.0031748	89.171	37358000	12559	12559	0.186025245922215	0.0307249350721546	0.273091247838341	0.186703733194312	0.426159761822357	0.29948012624745	0.144203202910692	-0.157653769410256	-0.69296037169856	-0.116703535242558	0.0273137237173645	-0.149373042023253	-0.0760683445155458	-0.276505344766547	-0.285503585753664	-0.214196401224705
SADVESVVSGTLR	LAGECGGKNFHFVHRSADVESVVSGTLRSA	FVHR	sp|P30038|AL4A1_HUMAN	sp|P30038|AL4A1_HUMAN	ALDH4A1	326	338	2.0246e-18	199.7	91261000	12560;12561	12561	-0.218649171344202	0.068286430980676	0.103128170391787	0.137955556133063	-0.184059951737378	-0.138693529416076	-0.188136681002718	-0.0563748697413345	-0.342667352938657	-0.315554283375857	0.0580232142860354	0.268940128722872	0.149737146470718	0.324583236584946	-0.0457172072105552	0.165007915115801
SAEAELQSKR	ERARQVQVALETAQRSAEAELQSKRASFAE	TAQR	sp|Q15149|PLEC_HUMAN	sp|Q15149|PLEC_HUMAN	PLEC	1710	1719	0.0011747	106.67	164420000	12562	12562	0.0239063185727468	-0.02444078611527	0.114208517178557	0.0931615665693831	-0.0468577688526214	-0.0981742205899443	-0.333258029873889	-0.285146014226997	-0.33206425359064	-0.15797808118376	0.0843222412196673	-0.0392791455473793	-0.10503613198204	0.267821922807511	0.262990628077804	0.352308771447342
SAEQISDSVR	LNPDGLFTDYYGRSRSAEQISDSVRRHMAA	GRSR	sp|O43819|SCO2_HUMAN	sp|O43819|SCO2_HUMAN	SCO2	246	255	0.00057165	112.83	34449000	12568	12568	0.0415361222683146	-0.00917592978569919	0.217920627061427	-0.102323401835152	-0.149948484218966	-0.119177159656246	-0.30307280044281	-0.288687790741299	-0.106683923990217	-0.109430782859108	0.131699382634482	0.273466139317868	0.0844802934764295	0.136187173143456	0.0402780769216175	0.116094845244445
SAESWGTGR	NRQPYAVSELAGHQTSAESWGTGRAVARIP	GHQT	sp|P36578|RL4_HUMAN	sp|P36578|RL4_HUMAN	RPL4	63	71	0.0021845	137.14	39691000	12569	12569	-0.0387592949595536	0.0519554111943538	0.0980039054095729	0.0115002777869404	0.0676749335509162	0.0446302140969096	-0.0502113283822778	0.253376983588329	0.110569730684962	0.12540752963633	-0.233511021597452	-0.314143231360306	0.0148768308340985	-0.0225933405154943	-0.0644857915780928	-0.155475547237009
SAEVGAAETTLTELR	WSQQIEESTTVVTTQSAEVGAAETTLTELR	VTTQ	sp|P05783|K1C18_HUMAN	sp|P05783|K1C18_HUMAN	KRT18	286	300	6.3799e-30	211.82	96825000	12570;12571	12570	-0.0144171389456555	-0.125676732524241	0.0718012917177213	0.0718012917177213	0.00661815503619654	0.000496650928948272	0.0144514955507476	-0.314972842990002	-0.314972842990002	-0.314972842990002	0.0750707880949945	0.155883128672948	0.229030144133715	0.234551440567121	0.120552751010417	-0.0567160195208914
SAFSVPVRPFFR	FYNMRDRSHIYTCPRSAFSVPVRPFFRLGC	TCPR	sp|Q7KYR7|BT2A1_HUMAN	sp|Q7KYR7|BT2A1_HUMAN	BTN2A1	478	489	4.7117e-08	145.91	40628000	12577	12577	0.0922111012511309	-0.396236619083758	0.0101486003573185	0.0659698171087168	-0.314519176983806	0.0945728950080189	-0.0733141956528263	-0.101067213487693	0.264509463530034	0.209740738524343	0.0289945779660146	0.108491090390911	0.0841230666276001	-0.0727836531539571	0.107629691455893	-0.28412717504862
SAGADTRPTVRPR	GTGRPSVLLLPVRRESAGADTRPTVRPRND	VRRE	sp|O75489|NDUS3_HUMAN	sp|O75489|NDUS3_HUMAN	NDUFS3	38	50	0.0015106	87.641	43257000	12578;12579	12578	1.01302232916277	-0.898177221608629	-0.975222851075913	-1.04891810681046	-0.780255495356825	0.973611806016837	0.501537426958723	-0.455502353777482	-0.629221324867952	-0.521282397910169	-0.43239191419478	0.149290267656076	0.581143781179472	0.821665831394222	-0.63694917787868	-0.594155294273532
SAGPHFNPLSR	GFHVHEFGDNTAGCTSAGPHFNPLSRKHGG	AGCT	sp|P00441|SODC_HUMAN	sp|P00441|SODC_HUMAN	SOD1	60	70	7.8696e-06	146.17	29224000	12585	12585	-0.282715572379909	-0.0996825726787635	-0.138462721228757	0.0245557935701176	-0.141663484106628	0.153683650562017	-0.0511689220290002	0.150703609839587	0.192772913880586	0.115639669726695	-0.00854213272365035	-0.0806755557936656	0.137068834733637	-0.10315503400297	0.105543214242769	-0.0706116510573536
SAGSGPGQYLQR	PRGPAVGPGAPSRPLSAGSGPGQYLQRSIV	SRPL	sp|P23786|CPT2_HUMAN	sp|P23786|CPT2_HUMAN	CPT2	26	37	7.4853e-14	199.68	128560000	12587;12588	12588	-0.108556796916439	-0.10439780163814	-0.0300366012609732	-0.240684009614031	-0.257259155935086	-0.0146475626730051	-0.117238016059763	-0.137928268304885	0.166182427370745	0.113290625611251	0.119882625719189	0.119407014123737	0.162479227659849	0.160711234829709	-0.0493073705717915	0.109753059831917
SAGYLDDVTLASAR	NNLTSIKIRGTYSERSAGYLDDVTLASARP	YSER	sp|P11047|LAMC1_HUMAN	sp|P11047|LAMC1_HUMAN	LAMC1	664	677	3.9773e-06	117.2	8212100	12592	12592	0.151806508677945	-0.190644206631313	0.0343660649771941	-0.0690000605854412	-0.0488115989641194	0.0961266569357537	-0.106982178398573	-0.0342778128887488	0.0738049138492818	0.219397266139378	-0.312442706516625	-0.223965412656195	0.194932925772025	0.0238825258013836	-0.000441444046832676	0.0778732401945851
SAHAGGLR	GGSGPCFVLEVAKGSSAHAGGLRPGDQILE	AKGS	sp|A4D2P6|GRD2I_HUMAN	sp|A4D2P6|GRD2I_HUMAN	GRID2IP	37	44	0.012628	107.59	7005400000	12593;12594;12595;12596;12597;12598;12599;12600;12601;12602	12593	-0.180829796607243	-0.307462466588011	0.0742311966376819	0.185972993891129	-0.211405037129615	-0.416355592062399	-0.330954128148317	-0.336929301906527	-0.0468199063099503	-0.0367043419088577	0.392449309014802	0.305505538091661	0.193818692655709	0.229259409600432	0.160095597075351	-0.00750314478336171
SAHATAPVNIAGSR	RTPQAPASANLVGPRSAHATAPVNIAGSRT	VGPR	sp|Q9UQ35|SRRM2_HUMAN	sp|Q9UQ35|SRRM2_HUMAN	SRRM2	2343	2356	1.2691e-12	159.58	728260000	12603;12604	12603	0.0310660808379467	-0.0249398918602402	-0.258635047894718	0.356903226821123	0.162991438433948	0.192597030340956	-0.265965548650715	-0.691180745108801	-0.0092703433030114	-0.375924835225104	0.041471269435955	0.0188356288431371	0.233805251285573	0.227663595193668	-0.230490391602464	0.21372679492777
SAHNPDDIKPR	KSRQELIALYGYDIRSAHNPDDIKPRRIRK	YDIR	sp|O15234|CASC3_HUMAN	sp|O15234|CASC3_HUMAN	CASC3	246	256	0.00016292	101.93	87006000	12618;12619	12619	0.0207029437080289	0.106690811231175	0.0843716333635476	0.0843716333635476	-0.395520690237519	-0.21172430751267	-0.625913218461951	-0.180725045889326	-0.180725045889326	-0.180725045889326	0.200866388021259	0.287449809983001	0.300622785442184	0.165871018159121	0.0845847635087549	0.119104547972381
SAINEVVTR	______________________________	____	sp|P62899|RL31_HUMAN	sp|P62899|RL31_HUMAN	RPL31	15	23	0.0023914	134.25	632890000	12625;12626	12626	0.045765305162289	-0.0223155487212134	0.146420026985525	0.108418556878792	-0.250672098704307	-0.119179354493184	-0.261183791347325	-0.249190363848169	-0.159135554742027	-0.122745588943248	0.225090702983071	0.0568537337146987	0.220766140980928	0.0390065816561619	0.156065593394731	0.0443488335121744
SALGGVKVER	SQDTVSVPCQSASSASALGGVKVERQVFGE	ASSA	sp|P07339|CATD_HUMAN	sp|P07339|CATD_HUMAN	CTSD	167	176	0.0065123	90.434	112730000	12642	12642	-0.141348408736365	0.0779759509121887	-0.211942253597569	-0.199297038745478	-0.0997140613285023	0.0408439061243381	-0.0289570197764112	-0.0732831664120113	0.0287602529729269	0.0678340278768224	-0.229192434620573	-0.749801969771165	-0.574189906662902	0.611679231697175	0.54407704584569	0.306900702705058
SAMPFTASPASSTTAR	SEPQEVLHIGSAHNRSAMPFTASPASSTTA	AHNR	sp|O00151|PDLI1_HUMAN	sp|O00151|PDLI1_HUMAN	PDLIM1	123	138	6.3066e-37	225.63	222370000	12645;12646;12647	12647	0.136103974145471	-0.0503819731813757	-0.0503819731813757	-0.0503819731813757	-0.711815299330067	-0.0403942921321988	-0.0183403215897039	-0.0183403215897039	-0.433297969638377	0.228550381610398	0.413135411171605	0.228550381610398	0.413135411171605	0.284727558440314	-0.433297969638377	-0.433297969638377
SANEDHETIR	IDDGDKTKMTNHCVFSANEDHETIRNYAQV	HCVF	sp|Q9Y6E2|BZW2_HUMAN	sp|Q9Y6E2|BZW2_HUMAN	BZW2	100	109	0.019599	77.593	3485900	12649	12649	-0.266637957197443	-0.0621959960898035	0.200230773202472	0.141917726344172	-0.547536430033721	0.227773643615486	-0.161511861729031	0.0158650733877059	0.201127143505407	0.19807165560494	-0.0414118811789289	0.0623007212326387	0.0378762107425955	0.202959934726784	-0.22882171773036	-0.226434450180744
SANFLDHLYVGIPR	HLALQLPYNVLGLGRSANFLDHLYVGIPRP	GLGR	sp|Q8TB96|TIP_HUMAN	sp|Q8TB96|TIP_HUMAN	ITFG1	508	521	4.0601e-06	116.84	2777200	12652	12652	0.16490473892626	0.00501392976768257	0.00501392976768257	0.00501392976768257	0.16490473892626	-0.105046905347415	0.252625682990039	0.252625682990039	0.106653578444027	0.106653578444027	-0.109359985494226	0.106653578444027	-0.109359985494226	-0.35189158238501	-0.35189158238501	-0.35189158238501
SANLGGVPSKR	LLLLVAASAMVRSEASANLGGVPSKRLKMQ	RSEA	sp|P62341|SELT_HUMAN	sp|P62341|SELT_HUMAN	SELENOT	20	30	0.0026902	90.731	1001300000	12654;12655	12654	0.0389131074241647	-0.024816010266391	-0.0789551927584051	0.056020982369764	-0.12639219238382	-0.0348087241589124	0.030619142698328	0.23391544736835	0.0723349130747938	0.12411113740765	-0.0805887775649714	-0.105108222149537	-0.00887034857547356	0.0428743028194881	-0.147545350911598	-0.0437294821876767
SANPAMQLDR	SPQFTQLLVSRYCPRSANPAMQLDRFIQVC	YCPR	sp|Q9UBV8|PEF1_HUMAN	sp|Q9UBV8|PEF1_HUMAN	PEF1	233	242	3.0233e-07	183.57	132210000	12656	12656	0.113283491199123	-0.544550541202684	0.131669945690524	0.0226091517659193	-0.189715736709615	-0.081943458715689	0.183756745905857	0.115261600039382	0.189435590441541	0.261922151913349	-0.119602306535461	0.0947762109557515	-0.08138723549783	-0.0506216775703596	-0.0224030848390286	-0.221309773272524
SAPASQASLR	VEEPDSANSSFYSTRSAPASQASLRATSST	YSTR	sp|Q14980|NUMA1_HUMAN	sp|Q14980|NUMA1_HUMAN	NUMA1	1840	1849	0.00011689	140.17	28229000	12664	12664	0.0268015143449659	-0.458259332026286	-0.0454044907552682	0.0947473535801907	-0.055073535493871	-0.32627405612713	-0.453805722616758	-0.502783035931553	-0.175122392144326	-0.13777524687409	0.496268294214815	0.252518345335564	0.228078420937239	0.145164426976105	0.379982120323621	0.0643003156185492
SAPENFNTR	GCGQPKPAPALRSARSAPENFNTRFRPYNP	RSAR	sp|Q9Y625|GPC6_HUMAN	sp|Q9Y625|GPC6_HUMAN	GPC6	355	363	0.0012647	148.94	332890000	12667;12668	12668	-0.324265823886041	-0.0170509119119712	-0.155394872496494	0.0842801868443832	-0.214284007734985	-0.145930560840638	0.0137880588696951	0.109186640008161	0.135546216585555	0.102531852280587	-0.193829140600681	0.0869454715976051	-0.26387135550567	0.207379666866882	0.313008885392108	0.087741439560929
SAPGEDEECGR	AAAGGAFPRGGRWRRSAPGEDEECGRVRDF	RWRR	sp|Q99523|SORT_HUMAN	sp|Q99523|SORT_HUMAN	SORT1	78	88	3.8646e-06	156.83	42179000	12669	12669	-0.289869472441866	-0.139927099834082	-0.52067630717718	-0.183659928286156	-0.0991201232211933	-0.731667796461872	-0.242408869969084	-0.0261464228696296	-0.068394076812118	0.145526728723777	0.513590834791512	0.406841324624912	0.418505866732142	0.156942174462711	-0.041690558547743	0.134316646729208
SAPGTPEVPLTR	SWGRPVGPLARRGCCSAPGTPEVPLTRERY	RGCC	sp|Q8N465|D2HDH_HUMAN	sp|Q8N465|D2HDH_HUMAN	D2HGDH	38	49	0.019411	72.006	8731900	12670	12670	-0.226933248533948	-0.408175557020995	-0.36765546971066	-0.275610753781356	0.360337008297958	0.325724654115128	-0.0200505422844272	0.0859547892030516	0.422974423132477	0.445619542593248	-0.393163803070614	-0.200515484831321	-0.18559044072523	0.0194850503654158	0.00568698009160537	-0.0363716622509582
SAPLEIGLQR	GYLNGEASTSASIDRSAPLEIGLQRSTQVK	SIDR	sp|Q6P1J9|CDC73_HUMAN	sp|Q6P1J9|CDC73_HUMAN	CDC73	111	120	0.0020776	98.033	11741000	12678	12678	0.0340372359570758	-0.134739345351079	0.148105381411602	-0.00294446848383205	-0.105658806025378	0.104120024448648	-0.285473082836303	-0.17818632059911	-0.00596444376327203	-0.00200394931639452	-0.0211824686711608	0.208870719666701	0.0199191304429173	-0.0598344497974961	0.208823042219702	-0.0203446896471984
SAPLPNDSQAR	RFGIDDQDFQNSLTRSAPLPNDSQARSGAR	SLTR	sp|P48426|PI42A_HUMAN	sp|P48426|PI42A_HUMAN	PIP4K2A	119	129	0.00019249	107.79	13836000	12679	12679	-0.102701403255325	-0.361092096705675	0.255862593937198	0.166660059468668	0.167611930128189	-0.31943104782362	-0.4297373450023	-0.334127912168685	-0.115266682762345	-0.179154236129514	-0.324702516676456	0.336053884540391	0.444547371227115	0.124032470729106	0.246800255717822	0.0128638121603741
SAPSGPVR	KRGPPPRSGGPPPKRSAPSGPVRSSSGMGG	PPKR	sp|P38159|RBMX_HUMAN	sp|P38159|RBMX_HUMAN	RBMX	165	172	0.0075904	114.43	131770000	12684	12684	0.0246226514762317	-0.379999708664651	-0.00386606368002195	-0.0877516124176353	-0.121131123093173	-0.293556392248534	-0.484213319178392	-0.394016000068661	-0.252102363758272	-0.295124984758237	0.374502777397011	0.29581448829467	0.211221087627508	0.345967965863431	0.264807725271717	0.328831587731155
SAQDGPAPAEKR	LQLPNFQQSVQEYRRSAQDGPAPAEKRSQY	EYRR	sp|Q9BQ52|RNZ2_HUMAN	sp|Q9BQ52|RNZ2_HUMAN	ELAC2	466	477	7.7391e-05	105.99	62259000	12686	12686	-0.00228571027656973	0.00617920749138832	0.0630256716904288	0.186361672495358	-0.201135910273085	-0.230217087142461	-0.213138784230103	-0.352913945471937	0.191094467353706	-0.110921146582795	0.182427029337881	0.149993494161311	0.0596484437737472	-0.00101539329700569	0.177192631613505	-0.0550770714228061
SAQPASAEPR	QAAKGLAGAVSELLRSAQPASAEPRQNLLQ	ELLR	sp|Q9Y490|TLN1_HUMAN	sp|Q9Y490|TLN1_HUMAN	TLN1	625	634	0.0057977	91.658	64431000	12690;12691	12691	-0.0826747366111567	-0.0457776470829005	0.180844997620738	0.0687353928454819	-0.197249688413091	-0.419409026452755	-0.120102507158906	-0.291984012677806	-0.0805745869172611	-0.350282277720399	0.295173326128901	0.165210912378092	0.190929446475885	0.118566132805225	0.0400629075972938	0.279712537569184
SASASPLTPCSVTR	PDRTHPSAAVPVCPRSASASPLTPCSVTRS	VCPR	sp|Q3KQU3|MA7D1_HUMAN	sp|Q3KQU3|MA7D1_HUMAN	MAP7D1	364	377	1.2598e-23	211.63	90608000	12695;12696	12696	0.160206690020749	-0.0166196184677573	-0.0610306177142684	0.0384387107182846	-0.153567091036702	0.0254606096660467	0.0599330080811778	0.129719725618248	0.184517483688378	0.0879424611379249	-0.304393558925271	-0.0173336685940732	-0.179481862115238	0.0259969073971561	0.00890312254963581	-0.0731282528947675
SASLLDTDKR	GEGDFLVVGSIRKLASASLLDTDKRYCGKT	RKLA	sp|Q9NY61|AATF_HUMAN	sp|Q9NY61|AATF_HUMAN	AATF	61	70	0.00064053	112.13	52911000	12700	12700	-0.230350794725738	0.0210225180802471	-0.012647193180303	-0.35987793643764	0.041243334941509	0.0525507461789918	-0.0262418610171441	0.0526058619842586	0.0186582775962158	0.0401660231889843	0.328883368242993	0.0759425163265926	-0.108338906566497	0.00289290234251007	0.0554450024041598	-0.0634073744055771
SASLSHPGGEGEPAR	LRPTVPARPPATHPRSASLSHPGGEGEPAR	THPR	sp|Q2M3G4|SHRM1_HUMAN	sp|Q2M3G4|SHRM1_HUMAN	SHROOM1	186	200	0.012982	71.98	5854900	12701	12701	0.122782554946096	0.239884962813703	-0.213150736055111	0.00794382369441475	-0.832433786748079	-0.11404598398921	0.367117377582807	-0.0370324070685601	-0.0811164942329824	0.234322029486157	0.0225168418441268	-0.194009975017466	-0.0799168576595634	-0.0333682207495785	0.194981750225535	0.0462124866193667
SASPQEQDQDR	KEGTAGGVCGPRRSSSASPQEQDQDRRKDW	RRSS	sp|O00411|RPOM_HUMAN	sp|O00411|RPOM_HUMAN	POLRMT	43	53	0.00036299	99.215	10878000	12704;12705	12705	0.258089894172833	-0.374516151926684	0.0676742707671269	0.193658319662526	-0.0425777981427192	-0.949496585952714	0.636854520698156	0.321904053931366	0.207099192417019	0.135372807877231	-0.324578543917611	-0.101990449186882	0.217839289240068	-0.349136015369424	-0.389069912883462	-0.229849826608916
SASSGAEGDVSSEREP	SESSKERNTPRKEDRSASSGAEGDVSSERE	KEDR	sp|Q8TEA8|DTD1_HUMAN	sp|Q8TEA8|DTD1_HUMAN	DTD1	194	209	0.00031885	102.62	25181000	12711;12712	12711	0.234345054213923	-0.196482593397672	-0.10131466172184	-0.10131466172184	-0.0226551612316931	-0.347265131037391	-0.615155297949873	-0.615155297949873	0.225073293411641	0.13998044182276	0.297290275243414	0.13998044182276	0.222915915461357	-0.145350563256606	0.225073293411641	0.225073293411641
SASSHEVPPGSPR	VANVWPTKYGLLFERSASSHEVPPGSPREP	LFER	sp|Q9H1A4|APC1_HUMAN	sp|Q9H1A4|APC1_HUMAN	ANAPC1	192	204	0.003986	79.089	9197200	12713;12714;12715	12713	-0.165809860878353	-0.104788822213941	0.0401399518506104	-0.0723833473840033	-0.244121753323368	0.171736395269339	0.0531189262103383	-0.333718724090156	-0.274241793415682	-0.209597157794591	0.2060470349412	0.342304320422956	0.275307855931547	0.123886095335109	-0.156193705883491	0.120803586033911
SATVIDHLR	YNIFFHLLKHCFGRRSATVIDHLRSLTPLD	FGRR	sp|Q9H5Q4|TFB2M_HUMAN	sp|Q9H5Q4|TFB2M_HUMAN	TFB2M	332	340	7.7942e-14	214.96	51625000	12731	12731	-0.145673069827179	0.007076810237155	-0.086973170284977	-0.0358845955280469	-0.0801897493515452	-0.258101398432972	-0.346120020428277	0.0108492333544394	0.0439602027993463	0.0539478730264769	0.157165561747222	0.127142707202761	0.145243180598877	0.0158221125976293	0.0591003179777779	0.217608729843394
SAVLSDLADLR	STLAEEESEFPSTSISAVLSDLADLRSCDG	STSI	sp|Q70CQ2|UBP34_HUMAN	sp|Q70CQ2|UBP34_HUMAN	USP34	3474	3484	0.00029719	102.52	175540000	12738;12739	12739	0.415542361000714	-0.0245448222985353	-0.144314169346775	-0.165807644440857	-1.66473062565728	-0.503306331359534	0.463500611506197	0.215867473994841	-1.55761894003696	0.472906646869691	-0.623993630492929	1.29798409240725	0.205332882565992	-0.623081669049843	0.141383098916387	-0.773196491909036
SAVWLPDSVLEASR	NGGFYLSCMGFPECRSAVWLPDSVLEASRD	PECR	sp|Q13472|TOP3A_HUMAN	sp|Q13472|TOP3A_HUMAN	TOP3A	687	700	1.313e-06	128.85	36279000	12744;12745	12744	0.412242887979218	0.07484138680559	-0.108366895686334	0.208129085331945	-0.0936280488761344	-0.124290050967598	0.200502140740843	-0.206881652180709	0.328797701406071	0.121092750555433	-0.245715498809174	0.150593658625946	-0.136644296428309	-0.271143131788092	-0.0362718216461296	-0.615650847696853
SAYNVYVAER	KKKELTLLGKPKRPRSAYNVYVAERFQEAK	KRPR	sp|Q00059|TFAM_HUMAN	sp|Q00059|TFAM_HUMAN	TFAM	160	169	0.00081093	110.39	89690000	12750;12751	12750	0.0320962491030256	-0.0626330729387426	0.0197827827028999	0.137939224204598	-0.207293605255635	-0.101797329258705	-0.295118269742659	-0.344689846878104	-0.275271714610096	-0.162294483100632	0.251303124861986	0.161223422873109	0.178651602807108	0.203345633287347	0.11285299585798	0.153630189620529
SCPELTSGPR	GGAGRRGDSQECSPRSCPELTSGPRMCPRK	CSPR	sp|Q13111|CAF1A_HUMAN	sp|Q13111|CAF1A_HUMAN	CHAF1A	206	215	0.00011044	141.48	22631000	12767	12767	-0.0844855734080562	-0.406575189282289	0.122690574358989	0.0145945368976033	-0.121684537365187	0.0359658909385326	-0.0269186234260212	0.121172521120819	0.392954446699675	0.43061459772473	0.0813245201553923	0.082429788836789	-0.319431740297117	-0.157535844941385	-0.0237682921797659	-0.45251107950654
SCPGTVAKDLR	ARRRTRVQRPIVRLLSCPGTVAKDLRRDEQ	VRLL	sp|Q9NVV4|PAPD1_HUMAN	sp|Q9NVV4|PAPD1_HUMAN	MTPAP	31	41	4.75e-06	153.54	654330000	12769	12769	-0.415839543576112	-0.213499665201837	-0.0684853362409548	-0.187747955424488	-0.0773674981026359	-0.04832845280616	0.0416770768923011	0.292454920211627	0.463442686638333	0.120815781307695	0.186332625880409	-0.191914602360249	0.222879119866825	-0.106913081108858	-0.179474406797568	-0.105720948838277
SDAHPELVR	AYTTVLQEWLRLACRSDAHPELVRRHLVTF	LACR	sp|Q63ZY3|KANK2_HUMAN	sp|Q63ZY3|KANK2_HUMAN	KANK2	634	642	0.0024199	130.66	25510000	12779	12779	-0.0154024799354891	-0.183345884161081	0.0770706194510317	0.0253865617279116	-0.0841000333435294	0.142920550241972	-0.153691181674157	-0.161169136740395	0.0380895522089485	-0.0534339547743288	0.131389606093594	0.0183532162160586	0.00285855734560181	0.0344408127227916	0.213123697395761	-0.100524612212028
SDDLPLNVSR	DMMPKYLNFVKGVVDSDDLPLNVSRETLQQ	GVVD	sp|P14625|ENPL_HUMAN	sp|P14625|ENPL_HUMAN	HSP90B1	439	448	2.3333e-05	163.38	31398000	12783	12783	0.411344735869383	0.303793394120278	0.229757919144192	0.443093881252435	0.476782544593737	0.410353367133516	0.406292003416148	-0.464726622651268	-0.48172318211959	-0.626988079930625	-0.609730263102512	-0.47673759066375	-0.226726041459682	-0.28176345215814	-0.154716911068188	-0.286359133158318
SDEGHPFR	ISFRIYKGVIQAIQKSDEGHPFRAYLESEV	AIQK	sp|Q9NQC3|RTN4_HUMAN	sp|Q9NQC3|RTN4_HUMAN	RTN4	1067	1074	0.008124	113.71	5438400	12788	12788	-0.327809038983536	-0.120878010423007	-0.492870408215942	-0.189446691122553	-0.258145312343699	-0.230835085534818	0.393124715643721	0.759296792028729	0.713118394335055	0.763614135492745	-0.545940619424962	-0.493829782167908	-0.313252810427839	-0.145958639771793	-0.222309118515088	-0.506535467566118
SDEGQLSPATR	HQSIEEFRAKIERARSDEGQLSPATRGAYR	ERAR	sp|Q15149|PLEC_HUMAN	sp|Q15149|PLEC_HUMAN	PLEC	714	724	1.1955e-05	136.96	186440000	12789;12790	12790	0.104253527753806	-0.170611545941593	-0.0425739616577186	-0.0744017048696608	-0.143688471491995	-0.0021390769756975	-0.233576269499426	-0.180140143939834	0.0471003965249313	-0.0395142844663597	0.118986514766015	-0.0395138956587159	-0.111542476905386	0.309829853275081	0.280267014115435	0.0487595581726874
SDGSLEDGDDVHR	LTSDESTLIEDGGARSDGSLEDGDDVHRAV	GGAR	sp|Q9NRX5|SERC1_HUMAN	sp|Q9NRX5|SERC1_HUMAN	SERINC1	361	373	8.7692e-15	177.1	35373000	12799	12799	0.0825775773476118	0.0566224879983542	-0.159888140698648	0.318537836657525	-0.41882449828242	-0.225697826277459	-0.244545354114181	-0.183464708958379	-0.073478098853072	-0.275441840667493	0.127422506522689	-0.0667028257249787	0.22895803512694	0.365920166988722	-0.12250892189199	0.296358583996628
SDGTLNPNGVR	CRINPKTGGIVMLGRSDGTLNPNGVRFGSS	MLGR	sp|Q86V21|AACS_HUMAN	sp|Q86V21|AACS_HUMAN	AACS	540	550	0.0071902	79.489	21811000	12800	12800	-0.0655227533458266	-0.155683160463515	-0.0635254157145785	0.173250004409965	-0.29060528322486	-0.217023256233951	-0.263237306479694	0.00401218341013204	-0.0570988896615063	0.201063183828837	-0.0216492189304214	0.210913430633314	0.315751819647311	0.0446734538683776	0.0698572471337054	-0.0450044909989798
SDHPKSTGEPTR	DSEGDGYGSDSNIPRSDHPKSTGEPTREIE	NIPR	sp|Q8IWB9|TEX2_HUMAN	sp|Q8IWB9|TEX2_HUMAN	TEX2	367	378	0.011515	76.073	24166000	12817	12817	0.129415081098404	0.129415081098404	0.129415081098404	0.129415081098404	0.129415081098404	-0.294251581987521	-0.505587254496703	-0.505587254496703	-0.505587254496703	-0.505587254496703	0.363854685091184	0.363854685091184	0.363854685091184	0.0177703038321477	0.0177703038321477	0.0177703038321477
SDHWPLSDVR	DLFVDLVEKFVEPCRSDHWPLSDVRFFLNQ	EPCR	sp|O43427|FIBP_HUMAN	sp|O43427|FIBP_HUMAN	FIBP	316	325	0.001414	104.22	16144000	12819	12819	0.0566952100805459	0.196063928541296	-0.105617406244795	0.00341972115200357	-0.209366160054118	-0.197209683943719	-0.0106933852254338	0.376972424307205	0.158447456655204	-0.0710731340638357	-0.055107671390073	0.00299112040611116	0.00286442116581567	-0.120344746088076	-0.084061539885562	-0.0645824716729591
SDLYSSGR	RDGYGGSRDSYSSSRSDLYSSGRDRVGRQE	SSSR	sp|P38159|RBMX_HUMAN	sp|P38159|RBMX_HUMAN	RBMX	332	339	4.19e-05	174.27	341290000	12851	12851	0.107916659820837	-0.180856798800232	-0.0923382070273032	0.0408237335360587	-0.233229999853313	-0.338009275169245	-0.699908292511704	-0.406101711159815	-0.425657803214125	-0.214796879740072	0.491762847197877	0.306475589435817	0.210309557957513	0.353244908449531	0.269683920694511	0.229457772679903
SDMPPLTLEGIQDR	LAQVPGRVTQLCRQYSDMPPLTLEGIQDRV	CRQY	sp|O14561|ACPM_HUMAN	sp|O14561|ACPM_HUMAN	NDUFAB1	69	82	2.1901e-61	282.21	956530000	12852;12853;12854;12855;12856;12857;12858;12859;12860;12861;12862;12863;12864	12862	0.0668199950835536	0.00182334708867482	-0.664783259694202	-0.664783259694202	-0.0535971842779342	0.0858238714829484	5.88086798443105e-06	5.88086798443105e-06	0.232370686569289	0.106377366933864	-0.579122433775176	0.106377366933864	0.206844820884343	0.219169830111342	0.232370686569289	0.232370686569289
SDPLFSAQR	KQQDGGTTGTTKKARSDPLFSAQRLPPHGY	KKAR	sp|Q9UBL3|ASH2L_HUMAN	sp|Q9UBL3|ASH2L_HUMAN	ASH2L	316	324	0.0025102	119.29	18656000	12876	12876	-0.202072193380331	-0.0390117916812227	-0.0630657148333801	0.00459786489038192	0.0411887691518223	0.0690304569642212	-0.327929220401007	-0.00364352084828974	0.0924585864358267	-0.168099867779838	0.101924485598032	0.0231670270191551	-0.0188609245180128	0.121984284039739	0.283505909322495	-0.0191046988384066
SDPNAVAPAPQGVR	LVTPEKPLRRGLSHRSDPNAVAPAPQGVRL	LSHR	sp|Q6PGN9|PSRC1_HUMAN	sp|Q6PGN9|PSRC1_HUMAN	PSRC1	50	63	0.00074802	92.039	10727000	12877	12877	-0.207192770360387	-0.101721171821202	-0.0664821424568125	0.106306972407576	-0.0187734574189725	-0.0239762380806916	-0.136842965393612	0.00690837888828292	-0.147867392234213	0.0299885508231075	-0.00586135488648307	-0.0974692225242716	0.101035608879057	0.271417260442738	0.114612928075052	0.0964015692083259
SDPQLIVQLR	SGGSPDVLQMLKIHRSDPQLIVQLRFCGRQ	KIHR	sp|Q15628|TRADD_HUMAN	sp|Q15628|TRADD_HUMAN	TRADD	67	76	6.6772e-05	150.35	73663000	12878;12879	12879	-0.110657044439293	0.0147709462178917	0.0688503274853892	0.104517256478935	-0.197709469892163	-0.215163769485969	-0.247677615428435	-0.278356376486647	-0.237174369553294	-0.157597571402814	0.0407459863605822	0.0855818986051754	0.223848487674785	0.217235630394428	0.193805182781064	0.299310339927385
SDPVLHIDLR	TLYSDADEWEIWKSRSDPVLHIDLRRWADL	WKSR	sp|Q96CD2|COAC_HUMAN	sp|Q96CD2|COAC_HUMAN	PPCDC	83	92	0.00050917	113.47	19820000	12881	12881	-0.273891134650583	0.320455124255663	-0.290455607976857	-0.224160736488182	-0.383180023049895	-0.584953282134869	-0.360568319458201	0.190802697489005	-0.366887187307584	-0.389125165924148	0.359632413194578	0.0635852299415307	0.352403849481874	0.374511904898775	0.145379422846227	0.433458251596177
SDPVVSYR	LKDLEEDHACIPIKKSDPVVSYRETVSEES	PIKK	sp|P13639|EF2_HUMAN	sp|P13639|EF2_HUMAN	EEF2	573	580	0.0058182	136.11	28983000	12882	12882	-0.511163981424539	-0.636344197385249	-0.327895499292263	-0.489977679945426	0.0629745167653502	0.292904206653008	0.794522401029331	0.833426738579184	0.890905369954223	1.05631758241832	-1.26473960080797	-0.791985340097111	-0.838168239501011	-0.701666227647065	-0.620715738472716	-0.718119720680696
SDQSENVDR	LGVWGVRTMQARGFGSDQSENVDRGAGSIR	RGFG	sp|Q9UII2|ATIF1_HUMAN	sp|Q9UII2|ATIF1_HUMAN	ATP5IF1	27	35	0.0013133	148.32	77300000	12891	12891	-0.385186260397506	-0.271257168557653	0.000300055057570183	-0.263617631455212	-0.159560217311467	-0.0481276001193429	0.0406024867909694	0.39388342021489	-0.0451265710910157	0.325329258472825	-0.0688002777493367	0.21600256384775	-0.138563854722775	0.24742192235492	-0.151478671221213	0.0491150833871886
SDSLGTQGR	APDMSDKDKCSAIFRSDSLGTQGRLSRTLP	AIFR	sp|Q6ZRV2|FA83H_HUMAN	sp|Q6ZRV2|FA83H_HUMAN	FAM83H	1096	1104	0.0024154	131.22	12835000	12904	12904	-0.0264439339449292	-0.227355766738147	0.0556348179973928	0.0387208341672745	-0.0271732926839802	-0.0491819780432896	-0.390789430823403	-0.2132720557943	0.0502805030356531	0.0837295319272962	0.242742504416653	0.331793279256325	0.168991496152428	0.0667982818202181	-0.073342006015984	-0.208901651520781
SDTFINLR	HLSKNFFLTNRARERSDTFINLREVLNRFK	ARER	sp|P17655|CAN2_HUMAN	sp|P17655|CAN2_HUMAN	CAPN2	462	469	0.0010487	163.67	145350000	12916;12917	12916	-0.0756286371516286	0.0763605421810049	0.0201654101430516	0.0328242722017415	-0.103359045326374	-0.166518226722301	-0.238537383568608	-0.210774812555201	-0.0544444627399109	-0.134878498402932	0.145990335294569	0.202336116615183	0.155376695855457	0.0390693444005726	0.138954947248593	0.0745948260047026
SDTSFMFQR	TYQQQYGRSLEDDIRSDTSFMFQRVLVSLS	DDIR	sp|P09525|ANXA4_HUMAN	sp|P09525|ANXA4_HUMAN	ANXA4	142	150	4.2363e-14	219.72	156490000	12925;12926;12927	12926	0.049506733763828	-0.17865408455679	0.0909020040344583	0.14485699769046	-0.127060032410561	-0.0807236267307579	-0.217985751107752	-0.428042635150226	-0.216767725925298	-0.242773319136333	0.267178397094564	0.295391810909366	0.185893990223355	0.0867674176839295	0.144253031986389	0.0081190869305662
SDTSGHFER	CYQSEFGRDLEKDIRSDTSGHFERLLVSMC	KDIR	sp|P20073|ANXA7_HUMAN	sp|P20073|ANXA7_HUMAN	ANXA7	313	321	0.0024342	128.86	211380000	12928;12929	12929	-0.0275275386405139	-0.0337499942595251	-0.0657192015196435	-0.0965229004947754	-0.310925317460636	-0.166539258835227	-0.00307387242698331	-0.231905839396145	-0.326940710846789	-0.0786850692177585	0.0426972500237143	0.299613852655104	0.210484571878435	0.285691692335225	0.224471433539536	0.0777448578083025
SDTSGHFQR	AYKAEFKKTLEEAIRSDTSGHFQRLLISLS	EAIR	sp|P50995|ANX11_HUMAN	sp|P50995|ANX11_HUMAN	ANXA11	328	336	5.7804e-09	196.99	179220000	12930	12930	-0.0741045434100789	-0.0745894461845261	-0.132583285916508	0.010049569626106	-0.154919414408991	-0.423009374871802	-0.138336760402606	-0.465409637874774	-0.54179577677498	-0.540697741584463	0.310205043483691	0.338837658439718	0.239308531597219	0.293523656733054	0.329568708165765	0.446487998750958
SDTSSPEVR	SLQLKGQSQTSPDHRSDTSSPEVRQSHSES	PDHR	sp|Q9UQ35|SRRM2_HUMAN	sp|Q9UQ35|SRRM2_HUMAN	SRRM2	1069	1077	0.00047115	162.25	177060000	12931;12932	12931	0.368259694485546	-0.136256654592414	0.256132231360268	0.363924438559425	0.051539325622255	-0.141182733361281	-0.4481051533106	-0.715266329709093	-0.429495844080414	-0.624870678867455	0.243699077390641	0.0425632522219973	0.0557279945173875	0.248287721475896	0.120474744142129	0.155298702902514
SDVDLYQVR	IGMNEPLVDCEGYPRSDVDLYQVRTARHNI	GYPR	sp|O00233|PSMD9_HUMAN	sp|O00233|PSMD9_HUMAN	PSMD9	65	73	0.0085653	99.802	45461000	12937	12937	-0.129114931326769	0.0414462639475199	0.134482661616722	0.0665690519036838	-0.153641538612169	-0.130819445798948	-0.231030590592008	-0.341216229786318	-0.190604614170772	-0.223405910530043	0.197725800144827	0.239099644153682	0.26998259259354	0.073899483286295	0.224050996229526	-0.0416194200079434
SDVLVEYQGEGR	SLLPILRGASNLTWRSDVLVEYQGEGRNVT	LTWR	sp|P15586|GNS_HUMAN	sp|P15586|GNS_HUMAN	GNS	410	421	9.6573e-06	115.18	16723000	12966	12966	0.0652522718756979	-0.0183388028676119	0.076115097112439	-0.00435624972773673	-0.312263910095258	-0.13711898522058	-0.0433714810745478	-0.198771060156942	-0.207348726154463	0.0494275075942995	0.0647481941608077	0.205868510441469	0.135475913108344	0.10664549906021	0.0557201838023625	0.0621164193710987
[truncated: 737 more rows]
