# Supplementary material for: Characterising proteolysis during SARS-CoV-2 infection identifies viral cleavage sites and cellular targets with therapeutic potential
Source: Nat Commun. 2021 Sep 21;12:5553. doi: 10.1038/s41467-021-25796-w (PMC8455558; doi:10.1038/s41467-021-25796-w)
Supplement: Supplementary file 8 — Supplementary Data 5 [file 41467_2021_25796_MOESM8_ESM.csv]

Sequence	N_termCleavageWindow	p4p1	Proteins	LeadingRazorProtein	GN	StartPosition	EndPosition	PEP	Score	Intensity	MS_MSIDs	BestMS_MS	TMT_0M	TMT_0hA	TMT_0hB	TMT_0hC	TMT_6hA	TMT_6hB	TMT_6hC	TMT_12hA	TMT_12hB	TMT_12hC	TMT_24hA	TMT_24hB	TMT_24hC	TMT_24MA	TMT_24MB	TMT_24MC
AAAADAGTGR	KNGSSSDSSVGEKLGAAAADAGTGRTEEYR	EKLG	tr|A0A0D9RGY6|A0A0D9RGY6_CHLSB	tr|A0A0D9RGY6|A0A0D9RGY6_CHLSB	WNK1	41	50	0.0005023	125.82	14671000	47	47	-0.532651380792297	-0.159291968173317	0.693164807400923	-0.023193147213541	-0.290702874091829	-1.23875439635477	-0.837271757041852	-0.875727111741509	-0.906763724013259	-0.869889398309554	-0.48924745446474	-0.248156856949786	-0.571179288371209	1.00655906271047	1.10056667861856	1.00356309575972
AAALAGNKSTPR	NIKPTPVVSTPSKVTAAALAGNKSTPRASI	SKVT	tr|A0A0D9RLG8|A0A0D9RLG8_CHLSB	tr|A0A0D9RLG8|A0A0D9RLG8_CHLSB	TPR	1683	1694	1.76e-05	181.66	166120000	133	133	-0.477442014105298	0.374889880573211	-0.765638288380692	-0.364849229367402	0.419228504334364	0.380618292095104	0.085171165184276	-0.292281980839103	-0.347194227186878	-0.573927096529638	-0.539284928912754	0.404294326605675	0.286741637548548	0.281895009242682	0.244403020348667	0.0200657330308238
AAALSGLAVR	LGSGHYVGGGIRSMAAAALSGLAVRLSRSQ	RSMA	tr|A0A0D9SA12|A0A0D9SA12_CHLSB	tr|A0A0D9SA12|A0A0D9SA12_CHLSB	SMIM10	19	28	0.0028374	114.19	44439000	134	134	-0.357983708480177	-0.158772803334585	-0.0966719725304803	-0.294846165429995	-0.238398979237233	0.340181902503194	0.0461476390518363	-0.0504710633543326	0.153632472270254	0.0472209007772104	0.0376225005440415	0.298491346487763	0.280634062015577	-0.0128203661942496	-0.204414869462683	-0.0200552461292361
AAAPENSPTR	PPQSEAPSSTSRLWSAAAPENSPTRSPESS	RLWS	tr|A0A0D9S0N4|A0A0D9S0N4_CHLSB	tr|A0A0D9S0N4|A0A0D9S0N4_CHLSB	MON1B	78	87	0.00020075	133.57	49794000	143	143	0.14283437961692	0.100252811661843	0.290107589178623	0.439901665265058	-0.47790630699649	-0.707754748050781	-0.845829219010254	-0.776466502768674	-0.408899626242766	-0.641446963411007	-0.0217630233391517	0.0367851671036295	-0.263802220865229	0.640916016570735	0.690397850470151	0.446984639733742
AAAQEADGAR	GAGLAAGAGTRSGKMAAAQEADGARSAVVA	SGKM	tr|A0A0D9S1S1|A0A0D9S1S1_CHLSB	tr|A0A0D9S1S1|A0A0D9S1S1_CHLSB	CLPTM1	87	96	8.4368e-05	156.83	278230000	154;155;156	155	0.365306135592545	0.206083639221086	0.214195127727577	0.274187799472531	0.200056530411718	-0.0209520285400085	0.349042120898683	0.279553183977505	0.18750353691583	0.264478162629916	-0.207490732244598	-0.59732390542518	-0.481841279843362	-0.642735277927025	-0.605986899162625	-0.542736621564535
AADLDGDLTATR	HTFKKMLPRDERRFKAADLDGDLTATREEF	RRFK	tr|A0A0D9QYY1|A0A0D9QYY1_CHLSB	tr|A0A0D9QYY1|A0A0D9QYY1_CHLSB		46	57	6.0622e-08	208.33	572570000	174;175;176	176	-0.387092824902751	-0.297013392748847	0.279690823643774	0.12783410067846	-0.602328244547544	-0.909280275970067	-0.93426262641863	-1.29046465666958	-1.03175651352113	-0.986966891664153	-0.173451231065826	-0.0733621215915204	-0.118478699142177	1.01205933358184	1.23247741415814	0.905427824588899
AADTTAEQR	KEREKRSQDLQKLITAADTTAEQRRTERKA	KLIT	tr|A0A0D9S7H8|A0A0D9S7H8_CHLSB	tr|A0A0D9S7H8|A0A0D9S7H8_CHLSB	DMAP1	274	282	0.0018366	136.8	20959000	186	186	-0.222133702436546	-0.246573370419017	0.489374386571932	0.385040179186193	-0.57262511186369	-1.05766840843459	-0.744153360887866	-0.486131730063919	-0.279876816344699	-0.362295976569274	0.654304137998972	-0.113505269727364	-0.141220055163283	0.430309938764169	0.811050730454058	0.0254163708128602
AAEFVPSFLR	RQLNVNAKPFVPNVHAAEFVPSFLRGPTQP	PNVH	tr|A0A0D9SAH6|A0A0D9SAH6_CHLSB;tr|A0A0D9R7B0|A0A0D9R7B0_CHLSB	tr|A0A0D9SAH6|A0A0D9SAH6_CHLSB	GSPT2	65	74	0.0059986	107.69	73668000	202	202	-0.439837270410609	-0.0356591487226496	0.192147197904076	0.340706825348962	0.0199290433375438	-0.0855677323295399	-0.58856396609721	-0.361718821654371	-0.306013867013441	-0.262885869630678	0.342518506131214	0.432680869661399	0.15014226174995	0.0482683387885993	-0.00642939617030005	0.110412004933403
AAEGLEPKYR	TTEAMAPDILAKKLAAAEGLEPKYRIQEQE	KKLA	tr|A0A0D9R8S9|A0A0D9R8S9_CHLSB	tr|A0A0D9R8S9|A0A0D9R8S9_CHLSB		106	115	0.017048	94.363	36479000	203	203	-0.631521182200704	-0.129515485600218	-0.842782933737776	-0.648457930786253	-0.190867423097522	-0.206369955599936	-0.62182371101146	-1.02938667102591	-1.03279941872601	-0.786886664376445	-0.510341038506861	0.119068267738032	-0.224777762800108	1.22553133545073	1.23634038671355	0.967676277370849
AAGAGAAKR	APVEKSPAKKKATKKAAGAGAAKRKATGPP	ATKK	tr|A0A0D9SCJ9|A0A0D9SCJ9_CHLSB	tr|A0A0D9SCJ9|A0A0D9SCJ9_CHLSB	HIST1H1B	28	36	0.0056959	122.74	306630000	233	233	-0.130811206950231	0.363279425885094	-1.15785904506485	-1.02216456661933	0.255110325909887	0.0163009634164498	0.169697535582773	-0.50383573395246	-0.531811869528589	-0.618575193591347	-0.644961862895636	0.15991426464317	-0.018765817783157	0.811532950439817	0.65424161201036	0.494947202829126
AAGPGYAGR	YGYTPNQGRYYEGYYAAGPGYAGRNDSDPA	EGYY	tr|A0A0D9R9R4|A0A0D9R9R4_CHLSB	tr|A0A0D9R9R4|A0A0D9R9R4_CHLSB	LPP	139	147	0.0055108	123.1	48855000	244	244	0.0191412636020679	0.100890169161043	0.521985847132483	0.389583228318232	-0.162725601387691	-0.50285233651715	-0.691329658416032	-0.412074687389286	-0.315039919281388	-0.113550000581276	-0.190338110888224	0.0151072897811998	-0.0903338897494378	0.188890777499479	0.448846388304917	0.188003145120911
AAGVGGQGER	______________________________	____	tr|A0A0D9RZV9|A0A0D9RZV9_CHLSB	tr|A0A0D9RZV9|A0A0D9RZV9_CHLSB	SAP18	3	12	0.007318	106.04	11926000	275	275	-0.147044534585391	-0.0645872168631942	0.21608004205369	0.325913834261949	-0.261235261353961	-0.628030804756222	-0.256732384635919	-0.0387446699521388	0.0329886807930464	-0.141601230956244	0.126321929690717	0.0251594689171943	0.0395989679134867	0.0574860545929429	0.433598652478977	-0.0351694521502325
AAHEELQQSR	DNARQSAERNSNLVGAAHEELQQSRIRIDS	NLVG	tr|A0A0D9S4Z6|A0A0D9S4Z6_CHLSB	tr|A0A0D9S4Z6|A0A0D9S4Z6_CHLSB	LMNA	287	296	1.2266e-15	250.75	77284000	276;277	276	-0.0196496346579572	0.00722741876164189	-0.0525444319614449	0.0977917429089873	-0.100531581453091	-0.246834653391329	-0.270224175987566	0.10434014843156	0.143302760960551	0.0685241573583123	-0.351361069041291	-0.393978384642963	-0.364709913109944	0.425609910044841	0.450275351750846	0.151207492355071
AAHLDNQVPVESPR	PGRFLHMGTQANQSIAAHLDNQVPVESPRA	NQSI	tr|A0A0D9S561|A0A0D9S561_CHLSB	tr|A0A0D9S561|A0A0D9S561_CHLSB	DAP3	33	46	3.3804e-09	189.99	247510000	280	280	-0.158060080203787	-0.067489917667536	0.0545894048471114	-0.216129789525516	-0.0454835226638221	-0.355607000364395	0.0287431413397052	-0.108659448408237	-0.0149888036375688	-0.0149888036375688	0.0831607507087066	0.326247912828609	0.237505677955298	0.00693953309808846	0.210632530046679	-0.122527284008507
AAHPTNVQR	ETLDEGMQIPSTQFDAAHPTNVQRLAEPSQ	TQFD	tr|A0A0D9RWF4|A0A0D9RWF4_CHLSB	tr|A0A0D9RWF4|A0A0D9RWF4_CHLSB	CTNNB1	116	124	0.00073796	144.12	15686000	281	281	-0.0971658879193145	-0.121459304405985	0.285534356826893	-0.0132532473445234	0.029942918913127	-0.437110832331056	0.14661026485991	0.27455633301666	0.0374548175115211	0.10520662217577	0.244940691666341	-0.445754203617445	-0.268183683794142	-0.0718819569395313	-0.0132193027329799	0.0924135272208715
AAHVEYSTAAR	IDNAPEERARGITINAAHVEYSTAARHYAH	ITIN	tr|A0A0D9R1W7|A0A0D9R1W7_CHLSB	tr|A0A0D9R1W7|A0A0D9R1W7_CHLSB	TUFM	113	123	2.3377e-06	141.1	51524000	284	284	0.324618466718345	0.0879230482413337	0.41779269144109	0.255936204877497	0.363908726784205	-0.123988869503034	0.107415783891835	-0.186639639295894	-0.0539331630709939	-0.212433458581941	-0.280729947556183	-0.729197583691827	-0.345194304024753	-0.180485643430098	-0.0870522953714359	0.176936921018194
AALAPAKESPR	TPAQAKPSGKTPQVRAALAPAKESPRKGAA	PQVR	tr|A0A0D9RGL9|A0A0D9RGL9_CHLSB	tr|A0A0D9RGL9|A0A0D9RGL9_CHLSB	TCOF1	896	906	0.0029533	104.3	471980000	300	300	-1.08688064779395	-0.630067928808722	-1.94193517064951	-1.7642571421867	0.062603954400983	0.303069836149123	0.309246192528766	0.25221501071842	0.0335689316631815	0.116798895254348	0.287909252782985	0.895890209053487	0.836653196031975	0.0175864988685539	-0.323315950152263	-0.263044205864229
AALGGVKVER	SQDTVSVPCKSTSLTAALGGVKVERQVFGE	TSLT	tr|A0A0D9RBZ8|A0A0D9RBZ8_CHLSB	tr|A0A0D9RBZ8|A0A0D9RBZ8_CHLSB	CTSD	167	176	0.0024469	116.13	568530000	322	322	-0.0522529315451165	0.0932313947100155	-0.402949379514517	-0.336669737624676	0.153526017226285	0.217701116277947	0.391805608120797	0.104385436874426	0.076668026288264	0.011924768643834	-0.362489824141104	-0.145634317215582	-0.309104509822361	0.224756246112758	-0.029641296895095	0.0817939680327586
AANFEQFLQER	FTLDCTHPVEDGIMDAANFEQFLQERIKVN	GIMD	tr|A0A0D9SDY5|A0A0D9SDY5_CHLSB;tr|A0A0D9S8T4|A0A0D9S8T4_CHLSB	tr|A0A0D9SDY5|A0A0D9SDY5_CHLSB		36	46	0.0081378	92.866	6663400	356	356	-0.0853057377554273	0.238940230598978	0.619417617474913	0.061485399364411	-0.155250524228417	0.239282571300583	0.339594665490446	0.0218837757486068	-0.221581915879894	-0.154920956951699	-0.00823655419612587	-0.395564886520686	0.128786298342058	-0.306559053674099	-0.670948856484151	-0.155071015965154
AANSSGLPR	______________________________	____	tr|A0A0D9R1P1|A0A0D9R1P1_CHLSB	tr|A0A0D9R1P1|A0A0D9R1P1_CHLSB	SH3BP4	8	16	0.0053756	123.35	71808000	357	357	0.0528804770884879	0.0638336197112116	0.568136765856584	0.478626255606905	-0.0885242679457818	-0.531925136991202	-0.846707542586966	-0.445412652103918	-0.172507839582606	-0.286868154187175	-0.303655597008771	-0.259724511270355	-0.468446018191831	0.338426808386967	0.567446888672602	0.375644957428383
AAPAAEEKEEAR	______________________________	____	tr|A0A0D9S232|A0A0D9S232_CHLSB	tr|A0A0D9S232|A0A0D9S232_CHLSB	SLC7A5	12	23	2.2025e-07	144.92	113030000	368	368	-0.433000379848603	-0.433000379848603	-1.3177410171182	-1.3177410171182	-0.362900033509148	-0.288362013467479	-1.14377926159501	-1.3177410171182	-1.3177410171182	-1.3177410171182	-1.3177410171182	0.605094780321182	0.28028818578785	1.36133366020239	1.13001742051876	1.36133366020239
AAPSVRPEKR	______________________________	____	tr|A0A0D9R8H4|A0A0D9R8H4_CHLSB	tr|A0A0D9R8H4|A0A0D9R8H4_CHLSB	BOP1	11	20	0.0095444	103.26	59234000	421	421	-0.673215353936589	-0.495895877573995	-1.44950057539456	-0.942588449086922	0.105121601722363	0.310057327357596	-0.118887128781144	-0.632226752506288	-0.767252187935013	-0.488272159808346	-0.470747984006155	0.538552584397728	0.108862584654338	1.09723474309375	0.656377438189873	0.702609937120017
AAPVEGSPDR	DPTQKPSPHPVKPLSAAPVEGSPDRKQSRS	KPLS	tr|A0A0D9RS61|A0A0D9RS61_CHLSB	tr|A0A0D9RS61|A0A0D9RS61_CHLSB	RAB11FIP5	532	541	7.7507e-05	152.79	49051000	422	422	-1.02826163994834	-0.346180713282971	-0.194051672465216	-0.260689140080289	-0.357384757116677	-0.495492258427854	-0.395532351584017	-0.803141919256872	-0.528422690336018	-0.6017975543622	0.374215521739338	0.942814740228433	0.627856412889475	0.554625360620135	0.386823826123593	0.377148414257494
AAPVPTALAQVDR	______________________________	____	tr|A0A0D9R8X3|A0A0D9R8X3_CHLSB	tr|A0A0D9R8X3|A0A0D9R8X3_CHLSB	CNOT9	7	19	1.0769e-05	114.86	19568000	423;424	423	-0.146954234332717	-0.0932993659747914	0.141812533410055	0.0501457340970716	-0.292899586945035	-0.00372229339178533	-0.401560066594177	-0.396275480404149	-0.463255110865188	-0.121350557012331	-0.464594279070214	0.153174431102076	0.0538044475952773	0.541283654884526	0.449747850368714	0.432787337855939
AAQTQTGEANR	WGRLVRMAIRAQHSKAAQTQTGEANRGWTG	QHSK	tr|A0A0D9QY12|A0A0D9QY12_CHLSB	tr|A0A0D9QY12|A0A0D9QY12_CHLSB	SHMT2	31	41	3.9384e-06	139.86	37970000	442	442	0.0972901495712849	-0.0799255520936824	0.133572886509935	-0.182929142676442	-0.162068912881648	-0.498618759750994	-0.446684747195266	0.146356375463456	0.182637231648354	0.200295562068476	-0.0818732958858405	-0.140241357071514	-0.45491289605918	0.365790284241038	0.297142446345156	0.240314007834026
AASGFNAVEDAQTLR	______________________________	____	tr|A0A0D9RRC2|A0A0D9RRC2_CHLSB	tr|A0A0D9RRC2|A0A0D9RRC2_CHLSB	ANXA4	12	26	1.0644e-94	340.52	722190000	473;474;475;476	474	0.284023509052225	0.113411101769011	0.413083363923928	0.413083363923928	-0.387164950698736	-0.584531637448591	-0.616507383765816	0.137965247016011	0.137965247016011	0.137965247016011	-0.502167096613818	-0.684285447552578	-0.679170571489614	0.0577127486485075	0.422471246073126	0.399284793188593
AASGGVQNSGIVR	SNKPTTVNKRSVNVNAASGGVQNSGIVREA	VNVN	tr|A0A0D9S0W5|A0A0D9S0W5_CHLSB	tr|A0A0D9S0W5|A0A0D9S0W5_CHLSB	NEDD1	330	342	3.9368e-08	176.18	88798000	477	477	0.405944845233449	0.205530074161243	0.366772351937495	0.406878682055896	0.454322749781338	0.00815453676856425	-0.145845194122942	0.220627901967195	0.410086764752799	0.430462153914802	-0.158578403180894	-0.681925871190893	-0.705299658026417	-0.972263275733361	-0.623039081550142	-1.01810952432503
AASGHCGAFSGSDSSR	GETVATGPYRAFRVAAASGHCGAFSGSDSS	FRVA	tr|A0A0D9R403|A0A0D9R403_CHLSB	tr|A0A0D9R403|A0A0D9R403_CHLSB	FAM120A	841	856	5.0572e-14	164.28	67399000	478	478	-0.391142166528763	-0.199517999752909	0.644355127559064	0.644355127559064	-0.624137679168632	-0.911136567753893	-0.609650419764498	0.223039478505052	0.223039478505052	0.223039478505052	0.492122623970848	-0.224948933066549	-0.0138683737721317	-0.322323630717369	-0.093342367694709	-0.130756722305579
AASGRPQDDTDSSR	QVPSSRAAAPRPPVSAASGRPQDDTDSSRA	PPVS	tr|A0A0D9S326|A0A0D9S326_CHLSB	tr|A0A0D9S326|A0A0D9S326_CHLSB	WIPF2	109	122	3.5141e-05	110.14	21974000	481	481	0.0831850819931792	0.449585470154681	0.748845950140378	0.419756122934538	0.364017644877031	-0.342292510997047	-0.973307312963831	-1.13571338182141	-0.42609605584178	-0.167251578601225	-0.0594228519538195	-0.152174895534324	-0.310033604014066	0.16299377595689	0.297061714092371	-0.205251122376758
AASLTEDRDR	ERSRERPSQPEGLRKAASLTEDRDRGRDAV	GLRK	tr|A0A0D9RMM1|A0A0D9RMM1_CHLSB	tr|A0A0D9RMM1|A0A0D9RMM1_CHLSB	EIF4G1	1173	1182	0.00029919	200.78	217430000	485;486	485	-0.127381093962548	-0.248487346918457	0.494544368739653	0.263651082868004	-0.248379491227583	-0.540924175443529	-0.732952462032984	-0.271679847266484	0.130635169560081	-0.250923371520311	0.0382037286309612	-0.3285419047219	-0.127149710214318	0.303547010805443	0.474872070695393	0.46071634206817
AATLILEPAGR	QMKQVGRIIRVPARMAATLILEPAGRCCWD	PARM	tr|A0A0D9RJV4|A0A0D9RJV4_CHLSB	tr|A0A0D9RJV4|A0A0D9RJV4_CHLSB		63	73	0.00054457	119.68	68474000	530;531	530	-0.17445488632291	-0.620384509269556	-0.150125618323114	-0.187905756623542	-0.323623784548387	-0.70784169114379	-0.155831199193584	0.260946109598935	0.365097970327098	0.525410155516752	0.30057919351392	-0.179268253571179	-0.0875476749834073	0.177275393586596	0.165901435683093	0.190726522223097
AATQSLSMPASLGR	GHGRDLSAAGIGLLAAATQSLSMPASLGRM	GLLA	tr|A0A0D9RKW3|A0A0D9RKW3_CHLSB	tr|A0A0D9RKW3|A0A0D9RKW3_CHLSB		31	44	0.0005411	98.943	19054000	534	534	-0.467155669382561	0.142088973832138	-0.444525948932613	-0.0526232500317181	-0.26423253498908	0.186492194192486	-0.226686540608792	-0.268328343471931	-0.273358353788188	-0.0220540321842813	0.073378188491296	0.295887427920371	0.402458298131566	0.153342281434601	0.279659947399201	0.109349755539499
AATTTAADATHSGSLTR	SRPAAALGSSRLGAPAATTTAADATHSGSL	LGAP	tr|A0A0D9R8C6|A0A0D9R8C6_CHLSB	tr|A0A0D9R8C6|A0A0D9R8C6_CHLSB	CORO1B	430	446	1.1944e-22	207.79	15342000	535	535	-0.182042740076781	0.152348250595376	-0.182042740076781	-0.182042740076781	0.152348250595376	0.152348250595376	0.152348250595376	-0.182042740076781	-0.182042740076781	-0.182042740076781	-0.182042740076781	0.152348250595376	0.152348250595376	0.0756740381157809	0.0756740381157809	0.0756740381157809
AATVDHSQR	______________________________	____	tr|A0A0D9RW45|A0A0D9RW45_CHLSB	tr|A0A0D9RW45|A0A0D9RW45_CHLSB	CNOT7	3	11	1.4475e-05	207.29	54753000	536	536	0.284391657051541	-0.119122932705044	0.364070177175952	0.302403946457305	-0.411794712630165	-0.518251988913546	-0.237079479922935	-0.163702180742598	0.465561556121407	0.356327121831868	0.606562941412637	-0.120326208067006	0.27348756201824	-0.774093472544865	-0.788313895203161	-0.569431374516005
AAVWESQHEGPEGAR	EEHCAPGATSVRVVKAAVWESQHEGPEGAR	RVVK	tr|A0A0D9RCW6|A0A0D9RCW6_CHLSB	tr|A0A0D9RCW6|A0A0D9RCW6_CHLSB	KIAA1671	861	875	1.7951e-10	130.24	28723000	588	588	0.0504498487770249	-0.0962608826780389	0.0504498487770249	0.0504498487770249	-0.0962608826780389	-0.0962608826780389	-0.0962608826780389	0.0504498487770249	0.0504498487770249	0.0504498487770249	0.0504498487770249	-0.0962608826780389	-0.0962608826780389	0.0649562181632866	0.0649562181632866	0.0649562181632866
AAYAPAAATVAVAR	SYTVHQAPVAAHTVTAAYAPAAATVAVARP	HTVT	tr|A0A0D9RX76|A0A0D9RX76_CHLSB	tr|A0A0D9RX76|A0A0D9RX76_CHLSB	ZFR	78	91	0.00011789	108.31	34013000	594;595	594	-0.0264070608526363	0.265897174483982	-0.067770073678815	0.165560010791118	0.402835640901283	0.114740925286707	0.192504463842054	0.067648336384726	-0.0810029605309791	0.021351677991352	-0.430250982318703	-0.291035069723929	-0.218254908203651	-0.0779362385948013	-0.234833523147181	-0.0471507993569478
ADAAHEFTVYR	FLPAVLLLVAPPLPAADAAHEFTVYRMQQY	PLPA	tr|A0A0D9RFP2|A0A0D9RFP2_CHLSB	tr|A0A0D9RFP2|A0A0D9RFP2_CHLSB	NCLN	40	50	1.3688e-05	132.32	13405000	616	616	0.168801783432615	-0.0288511059479359	0.0548603078694945	-0.107563011836115	-0.108250371559095	-0.00134778131814802	0.0306203380293382	0.00723910782318596	0.265124134228309	0.161793180971563	-0.17255578086084	-0.0763145365442773	-0.0942810201541067	0.0654644870087354	-0.211472698696704	-0.0401964424339469
ADHGEPIGR	QYAWESSAGGSFTVRADHGEPIGRGTKVIL	FTVR	tr|A0A0D9RJ20|A0A0D9RJ20_CHLSB	tr|A0A0D9RJ20|A0A0D9RJ20_CHLSB	HSP90AB1	169	177	0.0022794	134.25	272330000	694;695	694	0.097129345779509	0.134093992946392	0.0454287018264975	0.320752857126899	0.0861450584892397	-0.128780198362717	-0.23666963867667	0.0318242304376701	0.0594435848356877	0.389067610212906	-0.0652853189413595	-0.308992512462423	-0.19020358877315	-0.121736403573618	-0.360616808604336	0.0227223555381756
ADLNQGIGEPQSPSR	LGSADCELSAKLLRRADLNQGIGEPQSPSR	LLRR	tr|A0A0D9S8I7|A0A0D9S8I7_CHLSB	tr|A0A0D9S8I7|A0A0D9S8I7_CHLSB	EFHD2	63	77	2.5067e-11	141.06	94859000	712;713	713	-0.425216463681727	-0.239869852999496	-0.425216463681727	-0.425216463681727	-0.486512055231346	-0.446709291585587	-0.620861722013126	-0.434576206145116	-0.434576206145116	-0.434576206145116	-0.434576206145116	0.494691598398587	0.395963635835876	0.932151214618492	0.769366681743589	0.60798237574049
ADSSPQLLPEPDFR	AATRKHLPARNRRGLADSSPQLLPEPDFRN	RRGL	tr|A0A0D9R9V0|A0A0D9R9V0_CHLSB	tr|A0A0D9R9V0|A0A0D9R9V0_CHLSB	TFB2M	45	58	7.2145e-16	232.7	715420000	750;751	751	0.0611618746928063	-0.0294195467850068	0.0611618746928063	0.0611618746928063	0.0994376179128604	0.0888358982025235	0.236256085040259	0.148100386741991	0.148100386741991	0.148100386741991	0.148100386741991	-0.302151700489928	-0.261324785727501	-0.224750779008093	-0.438019899237108	-0.142770048983927
ADTPELQR	KEEFEKNKGKGFSVVADTPELQRIKKTQDQ	FSVV	tr|A0A0D9S3E5|A0A0D9S3E5_CHLSB	tr|A0A0D9S3E5|A0A0D9S3E5_CHLSB	LASP1	102	109	0.0032889	140.98	72551000	755	755	-0.0921980154445923	0.164638541987741	0.482597451966772	0.273216696867396	-0.00772371629645168	-0.415856032063446	-0.806728005494201	-0.121672035702981	-0.109845474852339	-0.338654565899478	-0.091162120609739	-0.0499372959810299	-0.325279977316537	0.222772180380362	0.499702833982583	0.136167888880584
ADTPENLR	PYCNAHYPKQSFTMVADTPENLRLKQQSEL	FTMV	tr|A0A0D9S3E5|A0A0D9S3E5_CHLSB	tr|A0A0D9S3E5|A0A0D9S3E5_CHLSB	LASP1	66	73	0.0011644	151.29	35614000	756	756	0.390983143295699	-0.0750806336486237	0.275178775462624	0.118855938569354	-0.114361090328504	-0.559448802741894	-0.586333299322372	0.202400981894587	0.579795617533669	0.495068370373959	-0.0913504467365191	-0.0220897456740826	-0.267423093931319	-0.481936556926821	-0.132748874664863	-0.438258339745845
ADTSVDLEETGR	GTAEMSSILEERILGADTSVDLEETGRVLS	RILG	tr|A0A0D9RZE8|A0A0D9RZE8_CHLSB	tr|A0A0D9RZE8|A0A0D9RZE8_CHLSB	ATP5F1A	62	73	2.0416e-17	240.1	55033000	761	761	-0.374807751323405	-0.183372185882074	-0.0304172757410976	-0.03372901383362	-0.424966891860952	-0.255969211778122	-0.272838801373327	-0.261689823465069	-0.413769615358925	-0.363993999636832	-0.201939197556257	-0.0956633364005605	-0.274680926217148	0.761079131550177	0.801032965889204	0.633578761971238
ADYISEPVNR	AHYRRKQMNLAYVKAADYISEPVNREPPSR	YVKA	tr|A0A0D9RTU2|A0A0D9RTU2_CHLSB	tr|A0A0D9RTU2|A0A0D9RTU2_CHLSB	GPD2	43	52	6.6442e-05	155.84	219000000	768;769	768	-0.00420260694201184	-0.0786412445481735	-0.203133203821248	-0.290676275675407	-0.183430076695291	0.0761519284123492	0.0217338411349175	0.080917450802902	0.175556139990765	0.0490444376385897	0.111128043040693	0.194900012755521	0.264840129712279	-0.148141610198056	-0.110665520594758	-0.0841680851131346
AEAPHLVQVDAAR	LAVLASLLAAPPVVPAEAPHLVQVDAARAL	PVVP	tr|A0A0D9RSH1|A0A0D9RSH1_CHLSB	tr|A0A0D9RSH1|A0A0D9RSH1_CHLSB	IDUA	26	38	3.1551e-10	144.2	50224000	789	789	0.159146259269489	0.220883906678511	-0.0766563227258675	0.25419943565026	0.277535582447416	0.143480172524458	-0.0699083057365965	0.152467126511723	-0.0786131360910359	0.065393755160553	0.42287244351217	-0.37065794656713	-0.389734927326528	-0.41428513108158	-0.241781681390399	-0.455176935942513
AEFSSEACR	RLLLATVLQAVSAFGAEFSSEACRELGFSS	SAFG	tr|A0A0D9S6U3|A0A0D9S6U3_CHLSB	tr|A0A0D9S6U3|A0A0D9S6U3_CHLSB	SELENOF	34	42	1.2104e-05	209.84	241510000	811	811	0.0521270041128111	-0.00172229112186117	0.203767068166189	0.34865799398974	0.0817081953787385	0.00199880087381744	0.162539574634114	-0.268708327711083	0.10491956364646	0.161725776455284	0.0935700560100632	-0.135804498407565	0.135438678211549	-0.570786099703407	-0.481815482065455	-0.19864627829747
AEGATADSESLAER	SFLCRALCPFPRVFAAEGATADSESLAERQ	RVFA	tr|A0A0D9R3X7|A0A0D9R3X7_CHLSB	tr|A0A0D9R3X7|A0A0D9R3X7_CHLSB	TIMMDC1	25	38	1.2086e-48	287.57	850940000	814;815	814	0.228928229362392	0.0981828516890359	0.0242203286388875	-0.19530259281433	-0.0538345681620354	-0.117303844082262	0.240965327990901	0.0766990018424989	0.123573763872829	0.225843566073883	0.0330006105132876	-0.0709440677697137	0.0452530074248885	-0.245533937741686	-0.31270429393768	-0.266936045259797
AEGDPEAQR	PALIYSSTMVWLVNMAEGDPEAQRRVSKNS	LVNM	tr|A0A0D9RK10|A0A0D9RK10_CHLSB	tr|A0A0D9RK10|A0A0D9RK10_CHLSB	PSEN1	299	307	0.0028046	131.22	233380000	816;817	816	-0.00259646193780365	-0.229851356219899	-0.0725130223409092	-0.125339344571752	-0.00473981949881171	-0.26776034804313	0.059868545918025	-0.0780558566235122	0.190902997205357	0.14943649487218	0.0470511939026382	0.00572499813175443	-0.081671996312291	0.137722676711437	0.159517126427074	0.0207564316323223
AEGDPEAQRR	PALIYSSTMVWLVNMAEGDPEAQRRVSKNS	LVNM	tr|A0A0D9RK10|A0A0D9RK10_CHLSB	tr|A0A0D9RK10|A0A0D9RK10_CHLSB	PSEN1	299	308	0.017141	94.309	46662000	818	818	0.0168964430369337	-0.0477488509270942	0.0781737748341505	-0.222864013284764	-0.069556465739437	-0.164102398486567	0.237252512833783	0.118503877577885	0.308843274306373	0.406809006571943	-0.245212149848374	-0.412115752735276	-0.211195216974005	0.136230565383073	-0.0425680896969675	-0.143994934701182
AEGPDEDSSNR	FLLLLGLAQLLAVAGAEGPDEDSSNRENAI	AVAG	tr|A0A0D9R3W5|A0A0D9R3W5_CHLSB	tr|A0A0D9R3W5|A0A0D9R3W5_CHLSB	PDIA4	24	34	1.5419e-25	270.19	5383400000	824;825;826;827;828;829;830;831;832;833;834	827	0.0493338473286157	0.103914654554573	-0.0668560205954192	-0.0367704552901574	0.0169187105527994	0.108208967327646	0.244658032629614	-0.00810014677672529	-0.0161561250507076	-0.121686033123897	0.0436511123523613	0.0933451955358043	0.0531259260524889	-0.178754723597568	-0.195998329799539	-0.163919559468634
AEGPGAEGPR	TATEGPETKPVLMALAEGPGAEGPRLASPS	LMAL	tr|A0A0D9S6E6|A0A0D9S6E6_CHLSB	tr|A0A0D9S6E6|A0A0D9S6E6_CHLSB	TRIM28	581	590	0.00042231	161.79	25680000	835	835	-0.664508566699705	-0.752501684261642	-0.115212764750704	-0.226037272551271	-0.989642826249021	-1.09989142834225	-0.991378898124957	-0.870869743900226	-0.834528784994756	-0.688608967886854	0.519800464753886	0.381667348134781	0.318071570514926	0.996908119713232	0.944889462118514	0.919976527514373
AELPAVPGGPAGR	PGLLGRLPVLPVAAAAELPAVPGGPAGRGP	VAAA	tr|A0A0D9RPL8|A0A0D9RPL8_CHLSB	tr|A0A0D9RPL8|A0A0D9RPL8_CHLSB	ENDOG	49	61	5.7034e-05	109.79	235390000	848;849	848	-0.396894366219209	-0.202576817265603	-0.666696948642236	-0.683339996501259	-0.218657560962789	0.507333066263044	0.126598376985357	-0.432118197565827	-0.576957095008699	-0.499063508807018	-0.558185836342842	0.964885852176214	0.704508945981918	0.517308385482652	-0.196126166701268	0.0873237138554411
AELQPEVSDTVLR	DVEPERVVAVPQRLGAELQPEVSDTVLRSE	QRLG	tr|A0A0D9RSZ9|A0A0D9RSZ9_CHLSB	tr|A0A0D9RSZ9|A0A0D9RSZ9_CHLSB	LETM1	509	521	5.1471e-06	121.21	49425000	866	866	-0.545833487853609	0.112895099591237	0.237014575755485	-0.0457851715078081	-0.426957932916902	-0.546839886941809	-0.585611471620413	-0.534899249473071	-0.377916905661201	-0.409341445858217	0.243964818543346	0.281111925481524	-0.0150936925011088	0.433214016664608	0.685786116242723	0.517101071913264
AELRPGPGAVGR	AVAVAVREDSGSGMKAELRPGPGAVGREMT	SGMK	tr|A0A0D9RBT6|A0A0D9RBT6_CHLSB	tr|A0A0D9RBT6|A0A0D9RBT6_CHLSB	EIF2B4	18	29	0.00082619	106.67	16857000	867	867	0.223247276350029	-0.00712427090781015	0.381873285483346	0.51261242975574	-0.0282031096265996	-0.729605202551062	-0.658334435292955	0.142897715545267	0.254978011279615	0.299412757183214	-0.00786633512446397	-0.848165602695171	-0.389977066964064	-0.224498966126114	0.0581053921101183	0.20453977749405
AENVAVPEAAEER	______________________________	____	tr|A0A0D9RYD0|A0A0D9RYD0_CHLSB	tr|A0A0D9RYD0|A0A0D9RYD0_CHLSB	EIF3B	4	16	7.3568e-11	208.08	176790000	902	902	0.639250939715284	0.380559481199078	0.409622583361835	0.457833103348116	0.172393714212109	-0.0120296322617853	0.369579829465372	0.272005928972033	0.243287359221335	0.17242663074146	-0.451144705415567	-0.65734258443195	-0.608213669366383	-0.903996892445437	-1.22210650346347	-0.928191162285104
AFAASEGHSHPR	SPEVRANATAKATVAAFAASEGHSHPRVVE	ATVA	tr|A0A0D9QYU3|A0A0D9QYU3_CHLSB;tr|A0A0D9QV61|A0A0D9QV61_CHLSB	tr|A0A0D9QYU3|A0A0D9QYU3_CHLSB	LIN7C	81	92	0.00010496	122.51	9408100	996	996	0.311137188126174	0.15578034467443	0.463115670234011	0.425701955709618	-0.326752514841506	-0.722917514565895	-0.569837327951401	-0.264657320381681	0.185550525202723	0.255419044396958	-0.15306074874276	-0.735074121227827	-0.66548828535913	0.262113641918589	0.193139596920976	0.275293492457019
AFESDVFHDR	EALDPPMRLPQRPLRAFESDVFHDRTTNQR	RPLR	tr|A0A0D9S3U5|A0A0D9S3U5_CHLSB	tr|A0A0D9S3U5|A0A0D9S3U5_CHLSB	TRAFD1	188	197	0.0010073	166.97	10882000	997	997	-0.406161690926364	-0.246565971890885	-0.282931408909064	-0.188328960683502	-0.323098400732779	-0.361085589496849	-0.402015294728321	-0.193124034284162	-0.101530380166415	-0.0747587837272895	0.286469280268112	0.173751414473118	0.283264868794641	0.363115081867372	0.560222352914676	0.363635477325417
AFGPGLQGGSAGSPAR	FPVEAVAPTKPSKVKAFGPGLQGGSAGSPA	SKVK	tr|A0A0D9R370|A0A0D9R370_CHLSB	tr|A0A0D9R370|A0A0D9R370_CHLSB	FLNA	1072	1087	2.2384e-43	281.24	231280000	1000;1001	1001	0.281341239585168	0.181145355455153	0.201792207584445	0.104621135126567	0.107263210055664	-0.340843957776472	-0.00663230909710196	0.435199823979714	0.601596353285024	0.661836853617607	-0.245115864884019	-0.45559526584295	-0.434631627787449	-0.937578370714004	-0.586065033346625	-0.711501757619491
AFHNEAQVNPER	VNAAQDSTDLVAKLRAFHNEAQVNPERKNL	AKLR	tr|A0A0D9RJC0|A0A0D9RJC0_CHLSB	tr|A0A0D9RJC0|A0A0D9RJC0_CHLSB	TCP1	469	480	4.2793e-07	147.24	20298000	1002	1002	-0.0288245040352135	-0.0904262749625296	-0.128195265598577	0.11298810856822	0.231564733247394	0.058036255459208	0.0877788405420642	0.106892915340487	0.0274207013473132	-0.132042753305489	-0.289554835338136	-0.186936530881972	-0.182144163954828	0.171599783614284	-0.0861712428962451	0.203178228878313
AGAAAYYVGYLQPR	HRSYLTPVDSSSGWTAGAAAYYVGYLQPRT	SGWT	SARS2|S|Spike	SARS2|S|Spike		260	273	5.2174e-09	185.6	123290000	1035;1036	1036	-3.5105302204717	-1.26462146942654	-2.15427128105397	-1.85460530901502	-1.39234970459312	-0.885341629390339	-1.33223123163584	-0.0894598061696325	0.0821950926669984	0.308017866341408	1.76907801449513	1.34830229372072	1.47527667504481	-0.798721703139296	-1.222959490648	-0.512901291893463
AGAGAGAGAR	DPEVAPWARGGAAGMAGAGAGAGARGGAAA	AAGM	tr|A0A0D9RDB8|A0A0D9RDB8_CHLSB	tr|A0A0D9RDB8|A0A0D9RDB8_CHLSB	MTCH1	20	29	1.6466e-05	206.65	538510000	1038;1039	1038	0.239566012542753	0.0743199621606344	0.0249913343454676	0.128037960272593	-0.00350434701998911	-0.120719323541176	0.254740150286451	0.509568666043078	0.387499081178071	0.376993315641377	0.143404129567908	-0.178531593685914	-0.299141194537031	-0.754757734091852	-0.860824845470298	-0.807721080451276
AGAPTGDLPR	______________________________	____	tr|A0A0D9RAN5|A0A0D9RAN5_CHLSB	tr|A0A0D9RAN5|A0A0D9RAN5_CHLSB	PSMB9	4	13	0.0023686	116.52	48266000	1044	1044	-0.0392362866685758	0.195350354788303	0.0918007490037008	-0.0616597009263322	0.160513225035465	-0.765637267876289	0.191502895226142	-0.163670036848686	-0.286171582506139	-0.210355012914203	-0.0644665429199359	-0.505075084266937	-0.0907688861649728	-0.0643292525304094	0.634858857252236	0.404755782917638
AGDAAPGPR	GLLGWLFAALCLGDAAGDAAPGPRVLGFCL	LGDA	tr|A0A0D9RXK6|A0A0D9RXK6_CHLSB	tr|A0A0D9RXK6|A0A0D9RXK6_CHLSB	CNNM3	25	33	0.0031096	129.47	48426000	1052	1052	-0.0705702323988278	-0.297267075649836	-0.295880666646978	0.0551512924026201	-0.130716778268038	-0.204631456217533	0.1550555205671	0.0985389535752286	0.370142173648841	0.290331416830311	0.0147657778160247	-0.234374141293438	0.0373432702859511	-0.0916809592932807	0.0553582247650207	0.0504689052246553
AGFAGDDAPR	DIAALVVDNGSGMCKAGFAGDDAPRAVFPS	GMCK	tr|A0A0D9S9M0|A0A0D9S9M0_CHLSB;tr|A0A0D9RSK3|A0A0D9RSK3_CHLSB;tr|A0A0D9R480|A0A0D9R480_CHLSB;tr|A0A0D9R387|A0A0D9R387_CHLSB;tr|A0A0D9RE13|A0A0D9RE13_CHLSB;tr|A0A0D9RYK5|A0A0D9RYK5_CHLSB;tr|A0A0D9RFF1|A0A0D9RFF1_CHLSB	tr|A0A0D9S9M0|A0A0D9S9M0_CHLSB		19	28	0.0018203	175.91	337000000	1062;1063	1062	-0.0352673914467936	-0.0112855017762824	-0.0327190926150699	0.0408199512413391	0.0753718962295106	-0.156239020245387	0.0833325722421003	0.286382703094879	0.219320377730454	0.135486449331275	0.0657318074406324	-0.0949408806405564	-0.174672269580214	-0.187419020718156	-0.195872494574394	-0.131521399906677
AGGGVHIEPR	RSGRARTAGDGGVRHAGGGVHIEPRYRQFP	GVRH	tr|A0A0D9R796|A0A0D9R796_CHLSB	tr|A0A0D9R796|A0A0D9R796_CHLSB	NDUFB2	34	43	7.3787e-05	150.61	4158200000	1080;1081;1082;1083;1084	1081	0.0504850003528461	-0.0470219655477227	0.0093142122026662	0.142681407244239	-0.0680964239080194	-0.150465377244096	0.0794344296014823	0.0465985091441984	0.13266958662441	0.131923212669289	0.104702732769966	-0.0713388455863572	-0.023285440121864	-0.131465112216278	-0.0876850858321241	-0.176722427428141
AGGNEGSAAEAEPR	RDERADSRAQAASEDAGGNEGSAAEAEPRA	ASED	tr|A0A0D9RYD0|A0A0D9RYD0_CHLSB	tr|A0A0D9RYD0|A0A0D9RYD0_CHLSB	EIF3B	128	141	0.016085	76.655	7607200	1085	1085	-0.0580616309512104	0.437146891394829	0.635157255517839	0.151285681267536	0.958397192731717	0.756599756309892	0.838697015672428	-0.772131125391522	-0.601198174128051	-0.612528532855807	-1.16842202846923	-0.0878658283007911	-0.733641235617737	-0.101687919138091	-1.63323232153723	-1.11888945873762
AGGPLEDVVIER	LVVQAVGRGLGRASPAGGPLEDVVIERYHI	RASP	tr|A0A0D9S2C3|A0A0D9S2C3_CHLSB	tr|A0A0D9S2C3|A0A0D9S2C3_CHLSB	FKBP10	37	48	0.0076805	88.441	22030000	1086	1086	0.0737120552033109	-0.0313999070387206	-0.307208152374723	-0.0110576340106629	0.0898567994043381	0.513668347150219	0.27779154813679	-0.394217320310245	-0.612348594258371	-0.470454475810802	-0.215755310143966	0.280728354193948	0.102566999852131	0.230707960514053	-0.213333361831405	0.191503692071032
AGHQTSAESWGTGR	NLRKNNRQPYAVSELAGHQTSAESWGTGRA	VSEL	tr|A0A0D9RL86|A0A0D9RL86_CHLSB	tr|A0A0D9RL86|A0A0D9RL86_CHLSB		58	71	8.7248e-07	124.42	22943000	1089	1089	-0.170854815306743	0.0944625132530115	-0.024168864138155	0.0341581520963724	0.150250926036481	-0.158327887233954	0.145977572209246	0.263230956080758	-0.0699032696070068	-0.0522414117803054	0.0688667193470056	-0.131653473077769	-0.165901827247306	0.0770547253028225	-0.493614186406731	0.249637236138429
AGIEGPLLASDVGR	RPLLPKDMERLTSLRAGIEGPLLASDVGRD	TSLR	tr|A0A0D9RBS6|A0A0D9RBS6_CHLSB	tr|A0A0D9RBS6|A0A0D9RBS6_CHLSB	SON	637	650	1.3296e-11	211.37	84820000	1092;1093	1093	-0.444241917560165	-0.188331809257256	-0.0578519088666913	-0.013095349147648	-0.276581898632684	-0.25993678523816	-0.4330512531107	-0.422902336456252	-0.311014593612712	-0.20688161659388	-0.229683179538379	0.146936140964358	-0.0472890128074892	0.600836466558965	0.908146789875318	0.372912491752209
AGLAAAALGR	______________________________	____	tr|A0A0D9RVA8|A0A0D9RVA8_CHLSB	tr|A0A0D9RVA8|A0A0D9RVA8_CHLSB	GUK1	7	16	0.00012993	138.24	123910000	1120	1120	-0.0387986075031711	-0.200454246870877	-0.204232217587151	0.041222155550074	-0.214912327180277	-0.19958383430254	0.17711882541564	0.229856380253762	0.313539401068078	0.264438664337656	0.354096787429614	-0.150813977334216	-0.17009760680539	-0.14465433138694	-0.259079854024294	-0.0414431726504045
AGLEPGPPALSR	GGAERGRPVLCTPQCAGLEPGPPALSRGRP	TPQC	tr|A0A0D9R7C8|A0A0D9R7C8_CHLSB	tr|A0A0D9R7C8|A0A0D9R7C8_CHLSB	TYSND1	111	122	0.013958	81.263	26072000	1126;1127	1126	-0.207113758542754	-0.0421078659387717	-0.126751591257278	-0.121696516546592	-0.116148734230477	-0.0314273154569787	0.00714508540736789	0.234408449112526	0.352278763024255	0.171930672787187	0.270391077922376	0.0919262542921132	0.158225125447603	-0.249064648422168	-0.378234385183434	-0.246037193859081
AGLQFPVGR	QGGKARAKAKSRSSRAGLQFPVGRVHRLLR	RSSR	tr|A0A0D9SA36|A0A0D9SA36_CHLSB;tr|A0A0D9SA92|A0A0D9SA92_CHLSB;tr|A0A0D9S972|A0A0D9S972_CHLSB;tr|A0A0D9SCK3|A0A0D9SCK3_CHLSB;tr|A0A0D9SA89|A0A0D9SA89_CHLSB;tr|A0A0D9SD10|A0A0D9SD10_CHLSB;tr|A0A0D9SCL4|A0A0D9SCL4_CHLSB;tr|A0A0D9SCL9|A0A0D9SCL9_CHLSB;tr|A0A0D9SCL2|A0A0D9SCL2_CHLSB;tr|A0A0D9SCK1|A0A0D9SCK1_CHLSB;tr|A0A0D9SAA0|A0A0D9SAA0_CHLSB;tr|A0A0D9SCM3|A0A0D9SCM3_CHLSB;tr|A0A0D9SAU6|A0A0D9SAU6_CH…	tr|A0A0D9SA36|A0A0D9SA36_CHLSB	HIST3H2A	22	30	0.009063	116.3	713530000	1130;1131;1132	1130	-0.0198121184863553	-0.0471455783599043	-0.168918596647338	-0.256275854252213	0.0421439496823745	-0.0759023969142141	-0.118326393303754	0.376431264974145	0.165023372466263	0.0816725298864687	0.120373930123224	-0.105129949693181	-0.234578289379837	0.0598372079022238	0.0108597282687623	0.0359850505729144
AGLQFPVGRVHR	QGGKARAKAKSRSSRAGLQFPVGRVHRLLR	RSSR	tr|A0A0D9SA36|A0A0D9SA36_CHLSB;tr|A0A0D9SA92|A0A0D9SA92_CHLSB;tr|A0A0D9S972|A0A0D9S972_CHLSB;tr|A0A0D9SCK3|A0A0D9SCK3_CHLSB;tr|A0A0D9SA89|A0A0D9SA89_CHLSB;tr|A0A0D9SD10|A0A0D9SD10_CHLSB;tr|A0A0D9SCL4|A0A0D9SCL4_CHLSB;tr|A0A0D9SCL9|A0A0D9SCL9_CHLSB;tr|A0A0D9SCL2|A0A0D9SCL2_CHLSB;tr|A0A0D9SCK1|A0A0D9SCK1_CHLSB;tr|A0A0D9SAA0|A0A0D9SAA0_CHLSB	tr|A0A0D9SA36|A0A0D9SA36_CHLSB	HIST3H2A	22	33	0.00091431	105.86	13680000	1133	1133	-0.320630850242773	-0.384011845005132	0.195745691165953	0.472494982568146	-0.299390085196033	0.0793691090989231	-0.238251636764916	0.180929041828545	-0.104027093742637	-0.0239579815367554	-0.0440655571099517	0.0397616945632039	-0.116513951823177	-0.0661028363344982	0.235321215375384	0.115025223834561
AGLQSLEASGR	SSQLAGMNLGSSSVRAGLQSLEASGRLEDE	SSVR	tr|A0A0D9R779|A0A0D9R779_CHLSB	tr|A0A0D9R779|A0A0D9R779_CHLSB	TOM1	351	361	0.0081378	92.866	31805000	1134	1134	-0.43918149244989	-0.263427008550018	0.391376850654945	0.099108014891348	-0.653999216458037	-0.455817080254593	-0.892705880470312	-0.634464550360804	-0.172870929807832	-0.435821730966371	0.0760760952857838	-0.135280109233672	-0.0844314391922436	0.438121009334457	0.981018982226569	0.710478365944879
AGMAMAGQSPVLR	QSGNLALAASAAAVDAGMAMAGQSPVLRII	AAVD	tr|A0A0D9RJZ5|A0A0D9RJZ5_CHLSB	tr|A0A0D9RJZ5|A0A0D9RJZ5_CHLSB	PTBP1	172	184	0.00021964	105.94	120970000	1145;1146	1145	-0.139307743821272	-0.117894145099754	0.0441326831698102	0.0781828864550168	0.0713693845757126	0.0574158124287269	0.173451555523212	0.0867392065210625	0.270363991810522	0.116669300818582	-0.0274805483655571	-0.0358243467221687	-0.230433720123358	-0.309325495309491	-0.0421745254973501	-0.112172737654111
AGNGNLQGPR	FHLGGPAVGPRGNLGAGNGNLQGPRHMQKG	GNLG	tr|A0A0D9RKW3|A0A0D9RKW3_CHLSB	tr|A0A0D9RKW3|A0A0D9RKW3_CHLSB		378	387	0.00081804	190.26	187380000	1151	1151	-0.369381435513347	-0.1597390645867	-0.00520826208998492	0.0741756435116323	-0.262442221665419	-0.704008619460801	-1.05861671384221	-0.0784193524374507	0.186510923850193	8.30055767560407e-05	0.1121253316803	0.383190911356122	-0.0230660970511042	0.323790384771087	0.608475567616965	0.167752606989475
AGPGVGAPR	PPGDPLMSRLFYGVKAGPGVGAPRRSGHTF	YGVK	tr|A0A0D9R7D2|A0A0D9R7D2_CHLSB	tr|A0A0D9R7D2|A0A0D9R7D2_CHLSB	PPP1R18	458	466	0.0032331	128.75	18629000	1168	1168	-0.31166248026604	0.353881662715121	0.49777266816649	0.587215509600406	-0.0273129402556285	-0.26531675399614	-0.663310978024459	-0.779446666501025	-0.672615700264881	-0.461603786569621	0.394389774383139	0.359314789471664	0.292422532430472	-0.0155756251797365	-0.0834676034454723	-0.207322411426325
AGQEIPEEGR	NMKELTPLQAMMLRMAGQEIPEEGREVEEF	MLRM	tr|A0A0D9R7R6|A0A0D9R7R6_CHLSB	tr|A0A0D9R7R6|A0A0D9R7R6_CHLSB	WBP11	338	347	0.00080016	124.33	67053000	1192	1192	-1.26887635138432	-1.33280541983052	-0.65248218863309	-1.10592468863805	-1.28181164687526	-1.62162923534252	-1.50697441472307	-1.662442969245	-1.03174119639746	-1.40450955971788	0.493633919608921	0.920997997890135	0.699130841657328	1.46104169343977	1.21808326168992	0.857570293061284
AGSAASGNNHR	WEEQERKELQRMLLAAGSAASGNNHRDDDT	MLLA	tr|A0A0D9RBY0|A0A0D9RBY0_CHLSB;tr|A0A0D9RFR6|A0A0D9RFR6_CHLSB	tr|A0A0D9RBY0|A0A0D9RBY0_CHLSB	TAF1L	1012	1022	0.0041212	99.973	1844800	1195	1195	-0.200910146434104	-0.154536880505637	1.06514860252007	1.06514860252007	-1.23310817203431	0.000910165263243216	-0.84435318941644	-1.04254148315787	-1.14826469298969	-0.166112496292531	-1.54985050338387	-0.196807627730645	-0.817962378765408	-0.442419719820142	0.856799773257075	0.931873967450949
AGSPALSGGQGR	QRRVGGGGGGGGGLGAGSPALSGGQGRRRK	GGLG	tr|A0A0D9RYA8|A0A0D9RYA8_CHLSB	tr|A0A0D9RYA8|A0A0D9RYA8_CHLSB	RAB12	121	132	0.00068545	107.95	30852000	1199	1199	-1.16049563843627	-0.42064527461823	-0.0222057945646419	-0.148787805922519	-0.544839084647049	-0.884769024720567	-0.821215737302765	-0.761058675378567	-0.440236669293198	-0.641246031620036	1.05017516323385	0.803855582448649	0.474789522500129	0.373926428677256	0.392693150876759	0.425029762324635
AGTIAGLNVLR	VPAYFNDSQRQATKDAGTIAGLNVLRIINE	ATKD	tr|A0A0D9S441|A0A0D9S441_CHLSB	tr|A0A0D9S441|A0A0D9S441_CHLSB	HSPA8	161	171	6.1397e-07	142.43	62240000	1209;1210	1209	0.421217738930946	0.322995062485505	0.452896513530721	0.188963343955645	0.387396229788816	0.401568325989996	0.529871431233582	-0.383174510260899	-0.494478967560263	-0.401320882610456	-0.524362223143094	-0.326789418883254	-0.155156966519742	-0.425040090322501	-0.43658544752528	-0.472983309018752
AGVLAHLEEER	DSNLYRIGQSKVFFRAGVLAHLEEERDLKI	VFFR	tr|A0A0D9R6E6|A0A0D9R6E6_CHLSB;tr|A0A0D9RDH4|A0A0D9RDH4_CHLSB	tr|A0A0D9R6E6|A0A0D9R6E6_CHLSB	MYH9	765	775	0.014503	88.187	7575100	1233	1233	-0.0415481701622781	-0.0887675807075516	0.161928621584111	0.092425222704096	-0.224412896520052	0.184258849464219	-0.0928612705715922	-0.184516028355675	-0.111525242477438	0.0110930544090846	0.187404786898991	-0.0858265097524577	-0.230516341401083	0.172804159261571	-0.3915249745691	0.419163150544427
AHEFTVYR	AVLLLVAPPLPAADAAHEFTVYRMQQYDLQ	AADA	tr|A0A0D9RFP2|A0A0D9RFP2_CHLSB	tr|A0A0D9RFP2|A0A0D9RFP2_CHLSB	NCLN	43	50	0.00013006	205.7	1480600000	1238;1239;1240;1241	1238	0.160803473943615	-0.0831366328549823	0.169609690038186	0.158443705876286	-0.141144494903014	-0.168740390719544	0.0340385248486157	0.214664663961411	0.354197269766541	0.282124446834401	0.188536581453594	-0.158407576978304	-0.12131505886312	-0.434155684531293	-0.335776692990413	-0.44455423027989
AHIQQVGDR	NRLAELEEFINGPNNAHIQQVGDRCYDEKM	GPNN	tr|A0A0D9R0N5|A0A0D9R0N5_CHLSB;tr|A0A0D9RGI6|A0A0D9RGI6_CHLSB	tr|A0A0D9R0N5|A0A0D9R0N5_CHLSB	CLTC	1016	1024	0.010443	113.66	30111000	1257	1257	0.132392491510171	0.132060898463081	0.267369561057616	0.130604378349856	0.0384166297508517	-0.0357177825215557	-0.00239658080833124	0.0386502868361545	0.206160170300436	0.248823080174496	0.110583366458557	-0.524300868342705	-0.176839357255645	-0.238069563020497	-0.163785171843165	-0.435116753086144
AHLDNQVPVESPR	GRFLHMGTQANQSIAAHLDNQVPVESPRAI	QSIA	tr|A0A0D9S561|A0A0D9S561_CHLSB	tr|A0A0D9S561|A0A0D9S561_CHLSB	DAP3	34	46	1e-07	134.21	111340000	1260	1260	0.124286989414069	-0.14795695547724	-0.0115472291791168	0.301356453423226	-0.0335767800046112	-0.413673389115035	-0.195148668909601	0.303173377476393	0.226243612912857	0.278853280729849	-0.00868782689142576	-0.294634902603816	-0.344612773501828	-0.126782136189243	0.00232174595974327	0.0715402411661979
AHPESSTGSDAR	AESSGQKSSAANGIQAHPESSTGSDARTTA	NGIQ	tr|A0A0D9S6Q6|A0A0D9S6Q6_CHLSB	tr|A0A0D9S6Q6|A0A0D9S6Q6_CHLSB	DNTTIP2	33	44	1.8685e-06	138.24	30125000	1261	1261	-0.230287842880931	-0.102670045843803	0.0429399994422842	0.0314048443683888	-0.238019482159972	-0.712096886494349	-0.760580720497802	-0.95462894109729	-0.506046820423592	-0.408472537724144	0.0660101001624738	-0.323203419026918	0.164147362409628	0.71785646876621	0.919770082893353	0.712552781313854
AHQDALPR	FLKPSSLIKASGRFKAHQDALPRLPVPPLQ	GRFK	tr|A0A0D9RPX1|A0A0D9RPX1_CHLSB	tr|A0A0D9RPX1|A0A0D9RPX1_CHLSB	CRAT	31	38	0.009029	129.72	85422000	1264	1264	0.0907080131500042	0.00377302640716048	-0.0449881000484278	0.0399959746305869	-0.147008755560096	-0.310589274890906	0.0697841627776352	0.242832798740958	0.107684383896238	0.327247484563028	0.418559356892733	-0.167255383653209	0.0386429119063317	-0.425185218227803	-0.168749513972458	-0.373276769582868
AIAQAESLR	SVELYAEKVATRGLCAIAQAESLRYKLLGG	RGLC	tr|A0A0D9QV93|A0A0D9QV93_CHLSB	tr|A0A0D9QV93|A0A0D9QV93_CHLSB	RPS3	98	106	0.013656	109.48	46283000	1272	1272	-0.00416699422386321	0.17885158950255	-0.111617768166867	0.0253175156495314	-0.251915130216952	-0.618895086662418	-0.0485119053515463	0.494191073597856	0.570402521948035	0.431938483376368	0.0563765150980605	-0.558354338720399	-0.577771894905462	-0.25372435093472	0.232526354026351	-0.278045481838947
AILVDLEPGTMDSVR	SVYYNEATGGKYVPRAILVDLEPGTMDSVR	YVPR	tr|A0A0D9R7E7|A0A0D9R7E7_CHLSB;tr|A0A0D9R4H8|A0A0D9R4H8_CHLSB;tr|A0A0D9R4H6|A0A0D9R4H6_CHLSB;tr|A0A0D9S3A0|A0A0D9S3A0_CHLSB	tr|A0A0D9R7E7|A0A0D9R7E7_CHLSB	TUBB	63	77	1.9768e-10	128.96	72687000	1277;1278;1279	1279	-2.08035499828781	-2.08035499828781	0.717700669524731	0.717700669524731	-2.08035499828781	-1.75659771862085	0.457195458493889	0.717700669524731	0.717700669524731	0.717700669524731	0.717700669524731	-1.75659771862085	-2.08035499828781	0.103021233416821	0.103021233416821	0.103021233416821
AKSVPADLSR	AIKTEGKPAEVKKMTAKSVPADLSRPKSTS	KKMT	tr|A0A0D9RTU4|A0A0D9RTU4_CHLSB	tr|A0A0D9RTU4|A0A0D9RTU4_CHLSB		1962	1971	0.012718	99.283	516290000	1342	1342	0.0886595894106944	0.425923805020253	-0.712425207096242	-0.633888102718648	0.305226767190894	0.308556954140036	0.880491661178121	0.113587019517435	-0.0813203013472347	0.080998156695014	-0.0700314672792517	0.019006395187494	0.287664369419794	-0.689637699886046	-0.721564319160513	-0.928170140855241
ALAAASSR	RLERLWAGSLSFRSLALAAASSRNGSPWRL	FRSL	tr|A0A0D9RXA0|A0A0D9RXA0_CHLSB	tr|A0A0D9RXA0|A0A0D9RXA0_CHLSB	MRPL46	69	76	0.00049989	161.6	3744900000	1368;1369;1370;1371	1370	-0.00847821378750535	-0.216658748301198	1.09034801214938	0.619784857935162	-0.384764714385035	-0.689755651235559	-0.234244217803469	0.0195240667817952	0.248284168717603	0.0893589089316055	0.375134746774005	-0.406395800081387	-0.310111437697131	-0.65652568937685	-0.342899123962776	-0.520378817891732
ALAEGPGAEGPR	PPTATEGPETKPVLMALAEGPGAEGPRLAS	PVLM	tr|A0A0D9S6E6|A0A0D9S6E6_CHLSB	tr|A0A0D9S6E6|A0A0D9S6E6_CHLSB	TRIM28	579	590	1.9192e-05	180.07	201530000	1373	1373	-0.886597445143896	-0.498361858394882	0.00112821606292783	-0.166421066608505	-0.826725837872592	-1.11292177238106	-1.11119364288293	-1.1514970715728	-0.620307289119906	-0.796416672673795	0.735603212368584	0.186126881130537	0.0936303264179995	0.87373572534963	1.15013707497522	0.825561068511106
ALALSVLPGGR	______________________________	____	tr|A0A0D9RNK5|A0A0D9RNK5_CHLSB	tr|A0A0D9RNK5|A0A0D9RNK5_CHLSB	MANF	10	20	0.0081762	92.838	5545500	1379	1379	-0.409542648485248	0.033471446604919	-0.794580933532958	-0.754981264325979	-0.11175132959799	0.602831490280671	0.373755184022385	-0.157945931101518	0.0157192459799903	-0.453675969826029	-0.258748634095115	0.674434468132486	0.250180740744873	0.10607882971033	-0.352466995590579	0.25894612862751
ALDANDELTPLGR	LDAVIEAEHTLRELDALDANDELTPLGRIL	RELD	tr|A0A0D9RJE1|A0A0D9RJE1_CHLSB	tr|A0A0D9RJE1|A0A0D9RJE1_CHLSB	DHX9	692	704	0.00016754	107.18	11418000	1385	1385	0.137723012997743	-0.00175063883805565	0.239081416330726	0.105169002340755	0.244869493017519	0.377583637092975	0.413930543661014	-0.397971301085188	-0.683263869714762	-0.592655913030737	-0.383595525700673	-0.169201223355711	-0.0832233926418854	0.269842425533516	0.0192933049203223	-0.0514319426604304
ALEVLPVAPPPEPR	AKPPISKKKAGEVLQALEVLPVAPPPEPRS	EVLQ	tr|A0A0D9RDS1|A0A0D9RDS1_CHLSB	tr|A0A0D9RDS1|A0A0D9RDS1_CHLSB	ATAD2	950	963	0.0060912	82.202	11741000	1401	1401	-0.397204524780719	-0.00589159738475148	0.0887283203967522	0.108004797395585	-0.140027263362261	-0.299177722047403	-0.789258344782536	-0.140384906225811	-0.655462332020622	0.141556317832204	1.01096587506539	0.309532345304508	0.33737349316795	-0.085384145369171	-0.0763249032544105	-0.414169594036566
ALGLNIYEQNDR	SIKNKKGSELWLGVDALGLNIYEQNDRLTP	LGVD	tr|A0A0D9RHQ0|A0A0D9RHQ0_CHLSB	tr|A0A0D9RHQ0|A0A0D9RHQ0_CHLSB	MSN	222	233	0.0017965	97.813	12363000	1409	1409	0.415506887341701	0.283637434966721	0.467332162261341	-0.0575325690956764	0.269624059424689	0.327027718751836	0.625885587041914	-0.654434956191418	-0.552697464699505	-0.426531796765734	-0.188066646981305	-0.261041867162691	-0.534387611997697	-0.392545212601449	-0.0321316524979798	-0.153856061861913
ALKGTNESLER	NEYRRQVQSLTCEVDALKGTNESLERQMRE	CEVD	tr|A0A0D9RJU1|A0A0D9RJU1_CHLSB	tr|A0A0D9RJU1|A0A0D9RJU1_CHLSB	VIM	332	342	0.0030403	103.97	513750000	1413	1413	0.0756091667852954	0.0469510035934857	-0.510489739808936	-0.242109030512091	0.566710080999158	0.018221358694245	0.570762406758169	-0.2508877947963	-0.346053103389305	-0.122717059187818	-0.499825505338949	-0.286903785681186	-0.242515146889658	0.243475577845017	0.183657685780578	0.200592115662486
ALPFGSSPHR	WLPLGLLLWSGLALGALPFGSSPHRVFHDL	LALG	tr|A0A0D9RRH3|A0A0D9RRH3_CHLSB	tr|A0A0D9RRH3|A0A0D9RRH3_CHLSB	OSTM1	32	41	0.00054509	162.88	310290000	1422	1422	0.306608036783329	0.207216837534235	0.513516893714402	0.636162362796199	-0.0297186758633616	-0.451841270419791	-0.172670143843098	-0.169305622993098	0.0238750549970327	-0.109512634376134	-0.0742646884210922	-0.476766848399972	-0.577641076143688	-0.0999001645976113	-0.0319212366258356	-0.0792246853869855
ALPGPSLDQWHR	LKKKGKEKVEAQQVEALPGPSLDQWHRSAG	QQVE	tr|A0A0D9S520|A0A0D9S520_CHLSB	tr|A0A0D9S520|A0A0D9S520_CHLSB	ARL6IP4	251	262	8.7299e-06	163.9	8391600	1423	1423	-0.27406498170128	0.180853420220197	0.260518709851995	0.458887384749231	-0.288992392638021	-0.355788663136302	-0.115333668245131	0.232366353425226	0.302526846165829	0.263196067590974	0.453548562458803	-0.32547812150092	-0.284173885274472	-0.440933818528119	-0.237758844849535	-0.391346635447693
ALPHAILR	SGDGVTHTVPIYEGYALPHAILRLDLAGRD	YEGY	tr|A0A0D9S9M0|A0A0D9S9M0_CHLSB;tr|A0A0D9RYK7|A0A0D9RYK7_CHLSB	tr|A0A0D9S9M0|A0A0D9S9M0_CHLSB		170	177	0.0017749	146.94	54409000	1424	1424	0.294478413694983	0.144333470279267	0.183547355195753	0.499280411881583	0.142790828970173	-0.378158233876265	0.151575527265415	0.421236731047424	0.581907023661446	0.592585454950813	0.0801128553750067	-0.57395610632775	-0.413944290320935	-1.30480473812692	-1.18443112738169	-1.09895669701243
ALQQAVPTESTDNR	SEAARPATSTLNRFSALQQAVPTESTDNRR	NRFS	tr|A0A0D9RMM1|A0A0D9RMM1_CHLSB	tr|A0A0D9RMM1|A0A0D9RMM1_CHLSB	EIF4G1	1091	1104	1.8541e-08	135.99	55625000	1431;1432	1432	0.144403343844173	-0.0403750614344249	0.295658822101442	0.303209413711338	0.352699255874735	-0.17794526655277	-0.0474984589102619	-0.147127617131171	0.114768298227021	0.195101969879438	0.0225641241467353	-0.334630926352813	-0.223893787927329	-0.38631943102529	-0.270056277857378	-0.0855104165977093
ALSSQHQAR	RAVQKLRREVEKAKRALSSQHQARIEIESF	KAKR	tr|A0A0D9RMF3|A0A0D9RMF3_CHLSB	tr|A0A0D9RMF3|A0A0D9RMF3_CHLSB	HSPA5	298	306	1.9468e-09	229.44	19955000	1452	1452	0.0357370073966138	0.0672325602050348	-0.0825780073877528	-0.219690448139291	-0.126074369789507	-0.158696009462539	0.164608387214972	0.305854383830976	0.203337334170713	-0.0124939126032805	0.0834391602880861	-0.17142830396782	-0.0743017230454123	0.086629407787064	-0.0893717834276168	-0.131205280643609
ALSSSKQSSSSR	PEKPVKKQKTGETSRALSSSKQSSSSRDDN	ETSR	tr|A0A0D9RX68|A0A0D9RX68_CHLSB	tr|A0A0D9RX68|A0A0D9RX68_CHLSB		48	59	0.00010614	122.46	57516000	1453	1453	0.0956444971626024	0.319293389730362	-0.304985583176072	-0.104010916902665	0.420640114841288	0.169777168835236	0.431076663890362	0.157404790086507	0.00572349159258729	0.0215433685050678	-0.383946863398436	-0.086195593159015	-0.0840831863704474	-0.441559352922935	-0.500206567918334	-0.147471673698049
ALTDAAAEAHHIR	______________________________	____	tr|A0A0D9QUV7|A0A0D9QUV7_CHLSB	tr|A0A0D9QUV7|A0A0D9QUV7_CHLSB	KANSL1	7	19	1.1027e-07	133.32	7078700	1455	1455	0.0285076325521891	-0.219405383550877	0.308909093053871	0.461952567375388	0.01933003435176	-0.13551194266342	0.333176642425738	0.17194152858282	0.484113941190404	0.783769193711023	-0.477775644165103	-0.515446113791226	-0.0911818959329292	-0.438533495287302	-0.983456785883782	-1.07600229137747
ALTQPLGLLR	SSSGLGSPTIVGSPRALTQPLGLLRLLQLV	GSPR	tr|A0A0D9SE59|A0A0D9SE59_CHLSB	tr|A0A0D9SE59|A0A0D9SE59_CHLSB	MYADM	31	40	0.0089385	104.01	42510000	1457	1457	0.3741964045846	0.173887162472901	0.227154270762775	0.37870081938848	0.0617309529709371	-0.367501036011159	0.0683153041143732	0.260138342227069	0.361980248315465	0.536886580314849	-0.0799781114346075	-0.265107003054823	-0.255562288432595	-0.747393484481627	-0.921801227495595	-0.824333215486531
ALTSELANAR	TTEAEKNERVQKHLKALTSELANARDESKK	KHLK	tr|A0A0D9RHQ0|A0A0D9RHQ0_CHLSB	tr|A0A0D9RHQ0|A0A0D9RHQ0_CHLSB	MSN	524	533	7.7933e-05	153.05	99374000	1458;1459	1459	0.419778154039868	-0.345017057615718	0.865267977813798	0.873924074565957	-0.658901155977471	-1.52281628168378	-0.499683915396443	0.386763855880724	0.963767210242477	1.07805158138529	-0.181375330253323	-1.38119216790877	-1.06240554445509	-1.29235842681218	-0.79111917599697	-1.21015865103941
AMSRPPPPR	VPCALRSPQPEARALAMSRPPPPRVATVLG	ARAL	tr|A0A0D9S8E0|A0A0D9S8E0_CHLSB	tr|A0A0D9S8E0|A0A0D9S8E0_CHLSB		29	37	0.011594	111.46	62270000	1489	1489	0.100045376408388	0.118649384883556	0.11313071140429	0.15600945991397	-0.0296972889227476	-0.201452928757291	0.216529619171853	0.200395595692727	0.259238343920112	0.418684663149536	-0.0284951739677246	-0.728151260928929	-0.246695887270077	-0.399380643398228	-0.242575587901059	-0.116324617792879
ANFVSWKSR	MLLPCRPVLTSVALNANFVSWKSRTKYTIA	VALN	tr|A0A0D9RGN3|A0A0D9RGN3_CHLSB	tr|A0A0D9RGN3|A0A0D9RGN3_CHLSB	MRPL2	61	69	0.0062887	121.61	407080000	1507;1508	1507	-0.459685322352162	0.129575284605401	-0.806607072746277	-0.542391532175481	0.149036064476939	0.269166152641056	0.291608915538331	-0.0588799005716276	-0.194890938474933	-0.0848944829904649	0.052823599073686	0.273392671820135	0.23450982848496	0.173893914962819	-0.0431510647606321	0.117698387845883
ANHQDFQLR	______________________________	____	tr|A0A0D9SAV6|A0A0D9SAV6_CHLSB	tr|A0A0D9SAV6|A0A0D9SAV6_CHLSB	XPNPEP1	12	20	1.1398e-05	210.6	133650000	1509	1509	0.149646058663523	0.153119646210035	0.454352458632251	0.518425095218869	0.104446839509714	-0.24997596567307	-0.977379675530245	-0.289415492648706	-0.115162870656211	0.0261883145845999	0.26508618729069	-0.155233788693892	-0.169955181646771	-0.192162305860329	-0.055226146821936	-0.0496839931390125
APAAEEKEEAR	______________________________	____	tr|A0A0D9S232|A0A0D9S232_CHLSB	tr|A0A0D9S232|A0A0D9S232_CHLSB	SLC7A5	13	23	0.0011841	110.98	297560000	1529	1529	-0.727800717643444	-0.43015862756156	-0.916331090153799	-0.846710228790589	-0.278235013857777	-0.534999959979323	-1.18373966894648	-1.18389162720333	-1.26623132301531	-1.40450196643102	-0.511125953494988	0.502571266418668	0.22334541365661	1.42184146691063	1.15795015161898	1.12627575728762
APAPWHGEGTSPQLR	LQLLLLPLPLLAEGGAPAPWHGEGTSPQLR	AEGG	tr|A0A0D9RV45|A0A0D9RV45_CHLSB	tr|A0A0D9RV45|A0A0D9RV45_CHLSB	BST1	27	41	2.3534e-13	167.03	70603000	1541	1541	0.0892378624276215	0.0892378624276215	0.347902745875681	0.347902745875681	-0.0826770621760782	-0.425420760397229	-0.0450372362979937	0.347902745875681	0.347902745875681	0.347902745875681	0.347902745875681	0.0252899728077167	0.0252899728077167	-0.959626047384605	-0.959626047384605	-0.959626047384605
APATQAYGHETPLR	VAGPRAQDSEPKSFSAPATQAYGHETPLRN	KSFS	tr|A0A0D9R9F0|A0A0D9R9F0_CHLSB	tr|A0A0D9R9F0|A0A0D9R9F0_CHLSB	TNS1	1176	1189	3.2113e-08	130.98	13803000	1545	1545	-0.0558023769693411	-0.136188310273449	-0.074478668444698	-0.0512659327540127	-0.241931278730123	0.0192906237053775	-0.0747608994583921	-0.302315878983131	-0.534818459314004	0.0496904670016936	-0.311861735236772	0.0964716339363677	0.0296343161780923	0.737068188777527	0.372449850827695	0.0166255572851915
APDPGFQER	LLALGLRGLQTGARSAPDPGFQERFFQQRL	GARS	tr|A0A0D9RVB6|A0A0D9RVB6_CHLSB	tr|A0A0D9RVB6|A0A0D9RVB6_CHLSB	DPP7	26	34	0.0097967	114.89	1257800000	1546;1547;1548	1546	0.102857036660304	-0.0163327879781276	0.180833858562816	0.108603230944632	-0.131353995968253	-0.50416579644044	-0.0667800576287336	0.212605183817826	0.493524549914646	0.456752691968524	0.167594190694643	-0.202633941100992	-0.114676754344419	-0.556816086856057	-0.310749286891495	-0.30051928139578
APDQDEIQR	FLLLLLVSWAPRGEAAPDQDEIQRLPGLAK	RGEA	tr|A0A0D9RQ15|A0A0D9RQ15_CHLSB	tr|A0A0D9RQ15|A0A0D9RQ15_CHLSB	CTSA	43	51	0.00015714	158.37	4367000000	1551;1552;1553;1554;1555	1552	-0.000387261762110189	-0.0841663400616757	0.0152985100627301	0.0272669673534879	-0.0334372524237814	-0.207881092303338	0.182575362464925	0.0945251999282878	0.263195586690855	0.127638829446382	0.00492621529351234	-0.326463466994718	-0.309872843871115	0.0149108142047875	0.077822323231191	0.0223406234034282
APEEEDHVLVLR	LLCLAVAAAAQVYADAPEEEDHVLVLRKSN	VYAD	tr|A0A0D9S4M6|A0A0D9S4M6_CHLSB	tr|A0A0D9S4M6|A0A0D9S4M6_CHLSB	P4HB	21	32	4.9862e-08	210.91	101720000	1556	1556	0.485041446308995	0.102233395509381	0.407423453279777	0.322733238131635	0.319110906203641	0.019891886951033	0.481323839084603	-0.0775695708671734	-0.223588768615897	-0.137656356002724	-0.398735404198752	-0.485304807951583	-0.401371172340376	-0.374553069794069	-0.373178590478824	-0.311242820086471
APEPSTIAR	FQQVPTDALANKLFGAPEPSTIARSLPTTV	KLFG	tr|A0A0D9REI2|A0A0D9REI2_CHLSB	tr|A0A0D9REI2|A0A0D9REI2_CHLSB	LARP1	521	529	0.0024577	171.38	342030000	1561	1561	0.0496914997569901	0.27588069481502	0.221925194066224	0.444298739820163	0.122428186976158	-0.145007419846994	-0.609236067185172	-0.0227844589874859	0.0771287217864187	-0.0018897756974993	-0.330147953598221	-0.207669646311424	-0.255312252503335	0.107607297140119	0.0851399451331495	-0.146509488810156
APGASHPGEEEGAR	AVLGQEEPSAQAKVLAPGASHPGEEEGARL	AKVL	tr|A0A0D9RS61|A0A0D9RS61_CHLSB	tr|A0A0D9RS61|A0A0D9RS61_CHLSB	RAB11FIP5	414	427	0.00056847	98.337	11451000	1564	1564	0.168937668018226	0.277304953909757	0.581091135036936	0.321539839109719	-0.511583810982055	0.0846496433694125	-0.182572460571821	0.401007230712984	-1.66434751634692	-1.75515708024933	0.207910057505951	-0.309928851454554	-0.484190950995782	0.268285531776194	0.317462541427652	0.282049695988935
APGGPHQDLR	AAHTDGTSERMPLLQAPGGPHQDLRVNFVA	PLLQ	tr|A0A0D9R901|A0A0D9R901_CHLSB	tr|A0A0D9R901|A0A0D9R901_CHLSB	TCIRG1	157	166	6.6126e-05	150.18	103620000	1565;1566	1566	-0.0607523071285284	0.0296569872953547	0.00417892460015656	0.173590094758752	-0.15991315241929	-0.627726868215599	-0.33638518690576	-0.156172932539877	0.106494520439523	0.154824659323284	0.124089162125791	-0.172188912686944	-0.219173160171172	0.230939549669879	0.508864470572718	0.0499201479081717
APGPDGSAPDPAHYR	ISLGLLCALLPLHHGAPGPDGSAPDPAHYR	LHHG	tr|A0A0D9RHC3|A0A0D9RHC3_CHLSB	tr|A0A0D9RHC3|A0A0D9RHC3_CHLSB	EDEM2	22	36	1.3795e-06	117.48	94626000	1567	1567	0.106169066747983	-0.0675191657675728	-0.28136212976592	0.0580944755043699	-0.0157262969468246	-0.308661127895687	0.171250443402625	-0.0325924912898911	0.242376807782305	0.211092303995304	-0.185286546583479	-0.11830781308672	0.110540089507577	0.245035481365407	-0.130628662977679	-0.174989936629697
APHLVQVDAAR	VLASLLAAPPVVPAEAPHLVQVDAARALWP	VPAE	tr|A0A0D9RSH1|A0A0D9RSH1_CHLSB	tr|A0A0D9RSH1|A0A0D9RSH1_CHLSB	IDUA	28	38	0.00027243	123.38	137090000	1569;1570	1569	0.127454476359642	-0.0451998578208714	0.238386883432407	0.0880836437772935	-0.0730040083050724	-0.153190091237114	-0.0137312919090376	0.255002146608288	0.118078491488915	0.399047806294779	0.00578136646205397	-0.201195880854004	-0.159496338003636	-0.446547634055626	-0.215786272040055	-0.161512711476849
APHQQNGDAGGDAR	AETLSTQVGTAGGLRAPHQQNGDAGGDARV	GGLR	tr|A0A0D9R5B7|A0A0D9R5B7_CHLSB	tr|A0A0D9R5B7|A0A0D9R5B7_CHLSB	RPUSD2	17	30	5.1462e-10	155.98	16494000	1571	1571	-0.485626482543444	-0.653525898679851	0.21460871944134	-0.0411903083345157	-1.71998947001507	-1.37127670442941	-1.58939834298599	-1.45162785224023	-1.8623751579245	-1.02415835132239	0.287331540523027	0.576984797305516	0.483864443228723	1.13061223080414	0.946318410651506	1.09494430066166
APLLPQSLAAAAGPTR	TSAAAAAAAAYPALRAPLLPQSLAAAAGPT	PALR	tr|A0A0D9QXT8|A0A0D9QXT8_CHLSB	tr|A0A0D9QXT8|A0A0D9QXT8_CHLSB	GRSF1	99	114	1.4951e-06	111.64	9693500	1588	1588	-0.0115176502964652	0.0376461612280395	-0.0257897480385217	-0.092203507224809	-0.190147905140507	-0.0524271357485344	-0.177770185514094	0.0428078764257834	-0.335556386522195	-0.335556386522195	-0.295003804669397	-0.0391048060652802	-0.214928115897783	0.306787361673093	0.490355804510593	0.515523118287695
APQTQHVSPMR	RLNVLEKSSPGHRATAPQTQHVSPMRQVEP	HRAT	tr|A0A0D9R9G1|A0A0D9R9G1_CHLSB	tr|A0A0D9R9G1|A0A0D9R9G1_CHLSB		491	501	0.0049728	96.82	76608000	1591	1591	0.128620257277154	-0.0181243025479682	0.210249585270866	-0.127398742252305	-0.255537326574984	-0.386806027618194	-0.685130010139844	-0.456955533791053	0.119246739277156	-0.407420197710768	-0.0240715559573348	0.121804389342578	-0.365287558359937	0.374859601126681	0.50621562722268	0.574214388151174
APSGHQHR	GHVVLETATMKKGLEAPSGHQHRHAAGEKR	KGLE	tr|A0A0D9R036|A0A0D9R036_CHLSB	tr|A0A0D9R036|A0A0D9R036_CHLSB	MYO9B	1459	1466	0.018347	119.29	1532700	1593	1593	-0.378110200423122	-0.137430520405589	0.640344413212537	0.455975349455577	-0.595146546744961	-1.08386417001426	-0.826298207099571	-0.291640097252905	0.189844684958343	-0.427797040093948	-0.148760933072791	0.182522131021142	-0.723488126790265	-0.345127834350154	1.04249848659736	0.587585695184886
APSVDIANIR	IQSKKKILATPPQEDAPSVDIANIRMPSLP	PQED	tr|A0A0D9RKT4|A0A0D9RKT4_CHLSB	tr|A0A0D9RKT4|A0A0D9RKT4_CHLSB	TKT	293	302	0.00050193	162.49	96256000	1601	1601	0.564006210532787	0.328568373488841	0.660346664862942	0.621000627132336	0.402556262395308	0.127100596168778	0.599331959115031	-0.466964612794136	-0.319405482968443	-0.283673763782627	-0.196076800627819	-0.945126237988579	-0.62195225038833	-0.825991463146647	-0.616312429301354	-0.704646905643581
APVAGLGSDAELQIER	PPPLLLLLLWVTGQAAPVAGLGSDAELQIE	TGQA	tr|A0A0D9RQS4|A0A0D9RQS4_CHLSB	tr|A0A0D9RQS4|A0A0D9RQS4_CHLSB	FKBP9	25	40	1.619e-20	225.09	55411000	1611	1611	0.0395995547634684	-0.015372057783688	0.0395995547634684	0.0395995547634684	-0.015372057783688	-0.015372057783688	-0.015372057783688	0.0395995547634684	0.0395995547634684	0.0395995547634684	0.0395995547634684	-0.015372057783688	-0.015372057783688	-0.064519262717283	-0.064519262717283	-0.064519262717283
AQDLHAER	GGALGLYHTARWHLRAQDLHAERSAVQLSL	WHLR	tr|A0A0D9RNF1|A0A0D9RNF1_CHLSB	tr|A0A0D9RNF1|A0A0D9RNF1_CHLSB	PTGES2	82	89	0.0021187	144.5	62798000	1627	1627	0.0600386374981172	0.191149343985137	0.0861867140339334	0.0028500524545021	0.049655090320201	-0.319744239087213	0.154265211253174	0.179490898338507	-0.00475643934366607	-0.0666593951033222	-0.0398766323511422	-0.100323694725698	-0.318510272835313	-0.170691295962885	0.237873424935722	-0.0830755884305696
AQLGWEDSR	HGAGRGRPSPQWRGLAQLGWEDSRVRKKPP	WRGL	tr|A0A0D9RJP8|A0A0D9RJP8_CHLSB	tr|A0A0D9RJP8|A0A0D9RJP8_CHLSB	MTFMT	30	38	0.00017733	205.12	141300000	1648	1648	-0.154504707676026	-0.0905237206929606	-0.163750750898365	-0.226638904831294	-0.181472161829306	-0.161806428186983	0.0357029143595598	0.312014546619507	0.265220385911931	0.32431415187499	0.360198566169786	-0.0818036803556291	0.13830736455759	-0.170221604394382	-0.430257577605682	-0.0603471000282444
AQPQLIFQPHR	LLHVAALGQKQGILGAQPQLIFQPHRIPPL	GILG	tr|A0A0D9RUX9|A0A0D9RUX9_CHLSB	tr|A0A0D9RUX9|A0A0D9RUX9_CHLSB	CCAR2	144	154	7.7416e-05	175.93	22598000	1663	1663	0.198266736351512	0.0677771008099928	0.293650846582094	0.381037137467234	-0.150384351932577	-0.468437495101426	-0.423163310070762	-0.0815160152063059	-0.239585008115498	0.152871785048941	0.0908983926313602	-0.0215034363220918	0.0714871602922948	-0.0289537456439379	-0.0487459835537168	-0.0660631679294031
AQSFGALSESR	VTEHTPLLRPLASVSAQSFGALSESRSHQN	ASVS	tr|A0A0D9RGK1|A0A0D9RGK1_CHLSB	tr|A0A0D9RGK1|A0A0D9RGK1_CHLSB	RNF13	320	330	7.9793e-05	174.57	31818000	1666	1666	-0.603283074755215	-0.0758598772775563	-0.625342671082951	-0.419774385165429	0.116546934976835	0.753384614464258	-0.0789311146455967	-0.587008011189749	-0.349542145834164	-0.474893206858549	-0.505193614929324	0.308726245235263	-0.0422944781697007	0.650665283798273	0.399195732075933	0.386805110335048
AQTAAAAAPR	PATTLGGACLQASRGAQTAAAAAPRIKKFA	ASRG	tr|A0A0D9S8F8|A0A0D9S8F8_CHLSB	tr|A0A0D9S8F8|A0A0D9S8F8_CHLSB	SDHB	29	38	8.4368e-05	156.83	8655500000	1669;1670;1671;1672;1673	1669	-0.0145962919615667	-0.0380299223418906	0.169940876927356	0.0412103331393182	-0.0294260029871024	-0.417820243943569	0.0692091388268703	0.277478295027958	0.303276899937428	0.419198571360145	0.243014515734214	-0.312273515747286	-0.10216992456445	-0.372693830539174	-0.272013994296569	-0.321175937225766
AQVECSHSSQQR	AELQAQLAALSTKLQAQVECSHSSQQRQDS	TKLQ	tr|A0A0D9S5R6|A0A0D9S5R6_CHLSB	tr|A0A0D9S5R6|A0A0D9S5R6_CHLSB	GOLGA3	366	377	6.3296e-06	162.22	9450000	1688	1688	-2.04851755489711	-2.56812181151542	-1.32133231673898	-1.32133231673898	-3.35748001070995	-1.09653841018692	-2.98901653186245	-2.96583534636386	-1.5072624194667	-2.6523482189046	2.34971981098219	1.51012550347911	2.29115189520588	-2.1479964248881	-2.40861962401807	-2.2842577459145
ASAPYNHHGSR	PPNATVGPPPDTYMKASAPYNHHGSRDSGP	TYMK	tr|A0A0D9R272|A0A0D9R272_CHLSB	tr|A0A0D9R272|A0A0D9R272_CHLSB	CPSF7	304	314	0.0034061	102.62	21723000	1716;1717	1716	0.0100504512441506	-0.0935491081895516	0.419601946620219	0.723144309496402	-0.154509254519145	-1.40391528837198	-0.967782428801631	0.114581902552604	0.40538685962755	0.496368967761283	0.300873016293491	-0.667116592419691	-0.463428379252955	-0.282017969584566	0.291634927777224	-0.271105634487476
ASDGEDSASGR	ELNDNWREMSFEILRASDGEDSASGRKAPA	EILR	tr|A0A0D9QZP0|A0A0D9QZP0_CHLSB	tr|A0A0D9QZP0|A0A0D9QZP0_CHLSB	ESPL1	1182	1192	0.0025001	105.98	10179000	1730	1730	-1.64580378463179	-2.2016888606402	-1.68623096045331	-1.45015062735149	0.141088129262712	0.385531175209586	0.837902261950716	0.830102366566479	1.30562535968972	1.43078058708086	-0.0182274129963801	-0.652155081730917	-0.0249054461621324	-1.08234970340926	-2.5806494310864	-1.32889890156954
ASEPVGEDER	NQDMEEMMSEQENPDASEPVGEDERLHHDT	ENPD	tr|A0A0D9RPB3|A0A0D9RPB3_CHLSB	tr|A0A0D9RPB3|A0A0D9RPB3_CHLSB	ASPH	224	233	0.00055332	125.56	8288400	1738	1738	0.271438426357127	0.455581420710395	0.460941207944413	0.645146492930892	0.458242274348778	0.659125658204221	0.706750898418998	-0.603395654074961	-0.621632411637167	-0.825518186345656	-0.564529766783177	-0.640863118405894	-0.29303080175902	-0.894265914420474	-0.240535841876306	-0.983817308833752
ASFNHFDR	RDAKGISQEQMNEFRASFNHFDRDHSGTLG	NEFR	tr|A0A0D9RKZ5|A0A0D9RKZ5_CHLSB;tr|A0A0D9RBH8|A0A0D9RBH8_CHLSB;tr|A0A0D9R7J8|A0A0D9R7J8_CHLSB	tr|A0A0D9RKZ5|A0A0D9RKZ5_CHLSB	ACTN1	753	760	0.003181	141.2	8287400	1744	1744	-0.00117646717645011	0.0348165292642475	0.0963294781984888	0.269895986696651	-0.100201224566785	-0.183800793080014	-0.146725775823235	0.259509238028298	0.214446619309503	0.170601376101818	0.0500487378519185	-0.0986437934975387	-0.236127845915113	-0.183130642929581	-0.0738857146559736	-0.229244441718218
ASGQATGALER	LLPLRFPPRPPGPRLASGQATGALERAMDE	GPRL	tr|A0A0D9S1B6|A0A0D9S1B6_CHLSB	tr|A0A0D9S1B6|A0A0D9S1B6_CHLSB	MLYCD	28	38	2.7299e-06	151.66	867110000	1786;1787	1786	0.175760419478859	-0.0965469971182623	0.0240619736312044	0.211432864523386	-0.059336617312264	-0.278427153998229	0.0282932666143298	0.14071001009902	0.267437839892652	0.288477910287118	0.195760109229447	-0.27412572146003	-0.0914226811846612	-0.33099286018219	-0.223232885856089	-0.206660375745693
ASGSTSTPAPSR	NQPPTAAHTANFLLNASGSTSTPAPSRTAS	FLLN	tr|A0A0D9S2A5|A0A0D9S2A5_CHLSB	tr|A0A0D9S2A5|A0A0D9S2A5_CHLSB	ACLY	441	452	6.798e-05	124.12	107650000	1797	1797	-0.302444494802999	0.0101434198559901	-0.0905725073185216	-0.110200167288962	0.0376867552702909	-0.102513879054812	-0.276245648728641	-0.127233070583443	-0.234473307670109	-0.0374373616985166	-0.153127439248488	-0.108542476282888	-0.213296215859721	0.356368988681336	0.61677081632037	0.367207160333337
ASILADLR	PGPGPVAAAAPHLLAASILADLRGGPGAAP	HLLA	tr|A0A0D9RHL7|A0A0D9RHL7_CHLSB	tr|A0A0D9RHL7|A0A0D9RHL7_CHLSB	KLF16	81	88	0.0030168	141.52	39733000	1821	1821	0.199809372396394	0.472281078078986	0.547822631414672	0.703066256261767	0.409754719600907	0.0907029140286466	-0.59931074115042	-0.166390319909828	0.0663294311435713	-0.204326885487634	-0.211759091940876	0.0363410591307646	-0.273062284740822	-0.996256037394061	-0.519091289250046	-0.738967351321213
ASLGTGPGVAVR	GRPSAASGRPVGRREASLGTGPGVAVRVRF	GRRE	tr|A0A0D9R3A1|A0A0D9R3A1_CHLSB	tr|A0A0D9R3A1|A0A0D9R3A1_CHLSB	EARS2	27	38	8.8513e-07	152.37	333130000	1848;1849	1848	0.165670215177469	0.116216640434827	0.102900890061341	0.289326353937744	0.159598270370841	0.00172762495581375	0.332610935440664	0.19707317725081	0.28835621835561	0.228057959183127	-0.100672744467639	-0.450322565460047	-0.396723603742298	-0.540027093321826	-0.65608417448981	-0.258996693834121
ASPAGGPLEDVVIER	LLLLVVQAVGRGLGRASPAGGPLEDVVIER	GLGR	tr|A0A0D9S2C3|A0A0D9S2C3_CHLSB	tr|A0A0D9S2C3|A0A0D9S2C3_CHLSB	FKBP10	34	48	0.00039996	100.19	11144000	1878	1878	-0.565719590466902	-0.224951176402943	-0.212415526679753	-0.126030834078804	-0.342824409347828	0.225101432875582	-0.19527837898654	-0.725898941651854	-0.6463804663407	-0.570366828955001	-0.0263978810261438	-0.0196312964388301	-0.123972668348001	0.827100349589466	0.692924871143677	0.73545848203541
ASPGGLNAVR	LTSITTKSNIASSVMASPGGLNAVRTSNFA	SSVM	tr|A0A0D9RR91|A0A0D9RR91_CHLSB	tr|A0A0D9RR91|A0A0D9RR91_CHLSB	ANLN	929	938	0.00023642	131.22	58349000	1879	1879	-0.433633682020378	0.133969895170045	0.873447307897616	0.507623481745042	-0.00255767825963345	-0.305294290214523	-0.624222599374679	-0.587574366361179	-0.554671838037951	-0.757548945261291	0.283261715876448	0.392749998726448	0.13869570530314	-0.0454529231789101	0.0374679183941001	-0.170614971302956
ASPGGVATSAAAGSR	GGGREKGSVGAVPFGASPGGVATSAAAGSR	VPFG	tr|A0A0D9RX56|A0A0D9RX56_CHLSB	tr|A0A0D9RX56|A0A0D9RX56_CHLSB	NFXL1	49	63	3.8939e-13	173.19	77272000	1880;1881	1880	-0.00320522518673112	0.0593392306611533	0.425136822396791	0.771762544643893	-0.0283400569843806	-0.187962179469602	-0.486284327345277	-0.231659903900312	0.169790732596368	0.365656879195209	0.036701982201086	-0.297617611350908	-0.162400563116935	-0.342593231234328	-0.296002518587418	-0.440502284586498
ASQDENFGNTTPR	RTARKQSAQKRVLIQASQDENFGNTTPRNQ	VLIQ	tr|A0A0D9QW68|A0A0D9QW68_CHLSB	tr|A0A0D9QW68|A0A0D9QW68_CHLSB	NUP107	36	48	1.4345e-08	190.1	148750000	1885;1886	1885	-0.409395314849872	0.091800259955384	0.264473026581484	0.133441648649787	0.0167142050812378	0.0411971880521667	-0.224598154512776	-0.398462143703434	-0.492862882516939	-0.327951145221831	0.236534649912343	0.26681605218046	0.25930165468664	0.0851507255962274	0.240017393637051	-0.150652218157332
ASQGAVSGPPR	EPPPPKKPALDKGLGASQGAVSGPPRKPPG	KGLG	tr|A0A0D9R4W0|A0A0D9R4W0_CHLSB	tr|A0A0D9R4W0|A0A0D9R4W0_CHLSB	MEN1	506	516	7.9999e-05	175.15	41626000	1887	1887	-0.103159567290425	0.509891910863141	0.340265845955797	0.242126997210183	0.655408283225016	0.479356477972171	-0.108253326029525	-0.265521902632735	0.129697032203087	0.123951529374726	-0.862062473727468	-0.54559606696308	-0.753184893328172	-0.355465603366555	-0.263319121741107	-0.250823963636474
ASQNTSSSNNSTR	HLEGQKHKKKEAALKASQNTSSSNNSTRGT	AALK	tr|A0A0D9RX76|A0A0D9RX76_CHLSB	tr|A0A0D9RX76|A0A0D9RX76_CHLSB	ZFR	364	376	6.8786e-06	119.25	4933600	1890	1890	-1.48676988431095	1.05298946438765	-1.48676988431095	-1.48676988431095	0.778412836798014	-0.712036392187552	-0.128319857496596	1.25154868627667	0.275855548187195	0.549316014931024	-0.396744399669379	-0.960896345230503	-0.960896345230503	-0.734135913547896	0.500238687821229	-0.402772752623934
ASSAASSASPVSR	ASDPAGPSYAAATLQASSAASSASPVSRAI	ATLQ	tr|A0A0D9S1A8|A0A0D9S1A8_CHLSB	tr|A0A0D9S1A8|A0A0D9S1A8_CHLSB	XRCC1	218	230	4.9186e-10	145.29	27276000	1901	1901	-0.29096061201665	0.271035629052409	-0.40792168154164	-0.0238165928602316	-0.385137688610606	-0.236272195865822	-0.259809290532755	-0.165173623103897	-0.039837542148968	0.145086818925379	0.674986930760125	0.398298595605201	0.607297683568403	-0.245975890407965	-0.423217220924898	-0.337398857973828
ASSMALAEQAR	APLHPLLWRGSVARLASSMALAEQARQLFE	VARL	tr|A0A0D9RMT0|A0A0D9RMT0_CHLSB	tr|A0A0D9RMT0|A0A0D9RMT0_CHLSB	GLYCTK	29	39	0.0041212	99.973	41181000	1920	1920	-0.0755404547512061	-0.183854591451424	-0.152042258668446	-0.116414773709451	-0.106338707620552	0.0256648299068762	0.138365193569059	0.103127659528992	0.121610570245539	0.370691683373113	0.0625820859662707	0.0783422133199782	-0.0120605724239068	-0.193996096194651	-0.122319558101219	-0.0574804242701332
ASSPALPTQPAEEAAR	IRTAPTSTIAPGVVMASSPALPTQPAEEAA	GVVM	tr|A0A0D9RCK8|A0A0D9RCK8_CHLSB	tr|A0A0D9RCK8|A0A0D9RCK8_CHLSB	CREB1	269	284	0.0023257	84.718	6549000	1925	1925	-0.037546365041491	-0.037546365041491	-0.0625676326251349	-0.0625676326251349	-0.368113941117737	-0.519246296457314	-0.00713943930236105	-0.0625676326251349	-0.0625676326251349	-0.0625676326251349	-0.0625676326251349	-0.220906737374775	-0.220906737374775	0.458515690070829	0.458515690070829	0.458515690070829
ASSPGGVYATR	SLGSALRPSTSRSLYASSPGGVYATRSSAV	RSLY	tr|A0A0D9RJU1|A0A0D9RJU1_CHLSB	tr|A0A0D9RJU1|A0A0D9RJU1_CHLSB	VIM	54	64	3.7777e-06	188.91	2741400000	1926;1927	1927	0.156687919197453	0.235742275221769	0.467616333820388	0.485895094938749	0.0573723301141916	-0.492406200497544	-0.664117651440704	-0.286074593374966	0.0282505349408172	0.0278070870707998	-0.232808292547611	-0.223668861038123	-0.346316128175987	0.00393758346870915	0.277670561321877	-0.0384270513755847
ASSQPSEAMAPR	GTGQNVSSVGAQLLGASSQPSEAMAPRTGP	QLLG	tr|A0A0D9RGL1|A0A0D9RGL1_CHLSB	tr|A0A0D9RGL1|A0A0D9RGL1_CHLSB	TSC22D2	429	440	0.015086	79.974	10906000	1928	1928	-0.0849695354732532	0.0948243375073613	0.392693653946484	0.254449552325315	0.0656910984119689	-0.463218296605022	-0.423068304214469	0.194407059866802	-0.0470614192585467	0.00697714420637062	0.111843573007755	-0.000703538650465805	-0.267715570619404	-0.15786717472364	-0.0662983365067367	0.119756604485057
ASSSSPEAGEGQIR	GRLLAASLGLQARREASSSSPEAGEGQIRL	ARRE	tr|A0A0D9RJB1|A0A0D9RJB1_CHLSB	tr|A0A0D9RJB1|A0A0D9RJB1_CHLSB	ISCA2	38	51	1.7257e-11	207.95	486790000	1937;1938	1937	0.215882765699165	0.32844933094518	-0.175786134565588	0.0288309750517868	0.635458142997824	0.615184462593361	0.555164990397195	-0.108188359981002	-0.172663417625105	-0.0618866325047475	-0.506173732716435	-0.272976643013165	-0.114215947811745	-0.625211989076322	-0.78883217031788	-0.583708926714472
ASSTTSTGR	TSSYTAQEYGAGTYGASSTTSTGRSSQSSS	GTYG	tr|A0A0D9R2U6|A0A0D9R2U6_CHLSB	tr|A0A0D9R2U6|A0A0D9R2U6_CHLSB	DDX17	583	591	0.0012713	193.41	76030000	1940	1940	-0.45664937349545	-0.0434803332456114	0.731265016940379	0.625968386341052	0.0094218691524671	-0.495484505075405	-0.618128831715199	-0.281880762342652	0.000138704064495598	-0.320987293553777	-0.690865998057072	-0.399408207887612	-0.583143116104143	0.495927974880704	0.530848839786734	0.271400540912266
ASSVSTKESPAR	TDVEGKPSVKPAQVKASSVSTKESPARKVA	AQVK	tr|A0A0D9RGL9|A0A0D9RGL9_CHLSB	tr|A0A0D9RGL9|A0A0D9RGL9_CHLSB	TCOF1	225	236	0.00016964	119.69	908270000	1945	1945	0.166754821408431	0.378351852317856	-1.24967853335372	-0.402866415220296	0.400482082338282	0.514865148984548	0.411646370230413	0.0476139891336361	-0.10727292665619	-0.0738606521117777	-0.0873302562877177	0.413344423518014	0.441405829023085	-0.701383479832103	-0.797663565659986	-0.764896022492574
ASSYSASAEPAR	QWRGLLPASGCHGPAASSYSASAEPARVRA	HGPA	tr|A0A0D9S800|A0A0D9S800_CHLSB	tr|A0A0D9S800|A0A0D9S800_CHLSB	MECR	31	42	2.6848e-07	160.67	2183200000	1946;1947;1948	1947	0.179619148354938	0.0438131453690514	0.0611691778868429	0.190716533527256	-0.0524169335499233	-0.0941176529540109	0.160281700664039	0.0121975695232224	0.222425690343885	0.220392061567048	0.174223616635869	-0.0279772845821614	0.0197262336452913	-0.434172492139888	-0.64000290673998	-0.343207997332649
ASVAAQQQEEAR	YKREEEDREVAAAVRASVAAQQQEEARRSE	AAVR	tr|A0A0D9RFC1|A0A0D9RFC1_CHLSB	tr|A0A0D9RFC1|A0A0D9RFC1_CHLSB	ZNF598	351	362	2.3533e-07	145.09	31293000	1955;1956	1956	-0.162493508117094	0.263972676150204	0.210525077549995	0.238106077841356	-0.224246110676867	-0.500856720739752	-0.290955238690036	-0.575812330427068	-0.411883965890491	-0.477487789121738	0.231060790063615	0.180833281984869	0.0966192404575922	0.239638506237864	0.440985373668395	0.180901086443737
ASVSDEELKR	SPSGSKSQRYSGAYGASVSDEELKRRVAEE	GAYG	tr|A0A0D9RAQ7|A0A0D9RAQ7_CHLSB;tr|A0A0D9RL54|A0A0D9RL54_CHLSB	tr|A0A0D9RAQ7|A0A0D9RAQ7_CHLSB		55	64	0.0013971	121.36	538430000	1964	1964	-1.03434560582739	-0.473789293227737	-1.08847165591363	-0.842756258145431	-0.391541672291943	-0.630362552352087	-0.962971632863235	-1.13610291068591	-1.13558355047381	-1.18130156388836	-0.133920701661553	0.387389371844831	0.129754933848571	1.35481299016688	1.34800467158117	1.05291320402543
ASVSVPDSSGPER	GKGGKNIKALRTDYNASVSVPDSSGPERIL	TDYN	tr|A0A0D9R5A7|A0A0D9R5A7_CHLSB	tr|A0A0D9R5A7|A0A0D9R5A7_CHLSB		74	86	2.9482e-08	181.68	45442000	1967	1967	0.312870613916121	0.375496331426779	-0.0295188967453358	0.0636201904089513	0.576642021358476	0.513888308172911	0.573594778315456	-0.378973928451466	-0.200398073740984	-0.488075804401485	-0.455890275668489	0.00115338323221863	-0.198850909680727	-0.659096343444659	-0.51091641400017	-0.434821441656469
ATAPQTQHVSPMR	EARLNVLEKSSPGHRATAPQTQHVSPMRQV	PGHR	tr|A0A0D9R9G1|A0A0D9R9G1_CHLSB	tr|A0A0D9R9G1|A0A0D9R9G1_CHLSB		489	501	6.3339e-11	210.14	417400000	1981;1982;1983	1983	0.227960558673487	0.114611775135337	0.537031603803639	0.566149939966329	-0.341964695083276	-0.495216066782285	-0.719971365739458	-0.599311768426358	-0.51497269240848	-0.128699627730452	0.105203089240384	-0.299509451147989	-0.328535323502237	0.0902057275940773	0.479612801839287	0.368617707584504
ATASLEQER	QPPPAPQPQTRSRLNATASLEQERSERPRA	SRLN	tr|A0A0D9RUA7|A0A0D9RUA7_CHLSB	tr|A0A0D9RUA7|A0A0D9RUA7_CHLSB	WFS1	29	37	0.0028941	173.75	34518000	1985	1985	0.209705546799635	0.262624623235419	0.278175159334788	0.451139328932727	0.054695198037799	-0.281758797853831	-0.462826716423977	-0.517265826036977	0.0822179345120968	0.0175066909404555	-0.131115350918542	-0.260609741436757	-0.391680926154887	-0.0352451995468274	0.246588710447277	0.0501956374089795
ATATSSPPPKAR	______________________________	____	tr|A0A0D9R7Y3|A0A0D9R7Y3_CHLSB	tr|A0A0D9R7Y3|A0A0D9R7Y3_CHLSB	FYTTD1	11	22	6.798e-05	124.12	12638000	2006	2006	-0.494919229775241	0.342948375903088	-0.435131859032267	-0.326324573963586	-0.296950499497534	-0.55638133454408	-0.451898715447271	-0.944551097055491	-0.886670962829092	-0.986746953433365	-0.389782047825626	0.268742720685502	0.227011457146563	1.12497351534765	0.780860159974941	0.72874503266726
ATEAEPEHSFDGLR	ATKTLPNGRDALDGPATEAEPEHSFDGLRQ	LDGP	tr|A0A0D9R924|A0A0D9R924_CHLSB	tr|A0A0D9R924|A0A0D9R924_CHLSB	PLEC	2695	2708	5.2805e-09	167.03	36176000	2030	2030	-0.22944082637022	0.0763480458110611	-0.362005548894887	-0.362005548894887	0.0329782549245918	-0.0146807182171776	0.134087249172765	-0.0349716256895275	-0.0349716256895275	-0.0349716256895275	0.0454415691202585	0.110656393693483	-0.0468751759524337	0.287319375924925	0.188828076304644	0.0813645952848889
ATFDPVPPDAPTSPR	SYPSPGPQPPGPSWTATFDPVPPDAPTSPR	PSWT	tr|A0A0D9S5Z0|A0A0D9S5Z0_CHLSB	tr|A0A0D9S5Z0|A0A0D9S5Z0_CHLSB		308	322	3.1241e-11	140.63	59604000	2043;2044	2044	-0.151733841474983	0.129412063268774	-0.151733841474983	-0.151733841474983	0.0467160364562904	0.0795755589091694	-0.128623727493342	-0.0412765976033819	-0.0412765976033819	-0.0412765976033819	-0.0412765976033819	0.0270101402750764	-0.147462349762055	0.308379908791671	0.191410845950503	0.0175173712229417
ATGGGLAESELRPR	______________________________	____	tr|A0A0D9RHD0|A0A0D9RHD0_CHLSB	tr|A0A0D9RHD0|A0A0D9RHD0_CHLSB	POMT2	4	17	2.8702e-29	267.93	55698000	2050	2050	0.0672545417978398	0.0596024911784339	0.0772268200494616	-0.164635295599039	-0.185618206819097	-0.173210976581093	-0.0328892754793981	0.133394605158908	0.421057944742775	0.243036632155163	0.109761434079185	-0.0773818153287095	0.0827572150798733	-0.46833378768308	-0.346013605549371	0.00673189104485468
ATGYGAYLAQPLLR	GYVDMLGVAYEAPSLATGYGAYLAQPLLRE	APSL	tr|A0A0D9S5T8|A0A0D9S5T8_CHLSB	tr|A0A0D9S5T8|A0A0D9S5T8_CHLSB	PSMB4	183	196	2.1014e-06	120.87	6885300	2057	2057	0.0246870798750536	-0.237148098820364	-0.235841192803224	-0.27290742152124	0.0570018176513841	-0.0477498066079103	0.472378264626471	0.411166324361512	-0.0622501138700997	0.237049919940581	0.127497463002884	0.33800986270304	-0.378832240960208	-0.335992311789738	-0.431961986496595	-0.093463971091285
ATLNQMHR	CGPALVPRLWATCAMATLNQMHRLGPPKRP	TCAM	tr|A0A0D9QVA6|A0A0D9QVA6_CHLSB	tr|A0A0D9QVA6|A0A0D9QVA6_CHLSB	MRPS12	31	38	0.0009764	152.63	1451700000	2071;2072;2073;2074	2074	-0.302291392058879	0.0272222114158832	0.00649923220466928	-0.0912916493034969	0.060673060741579	-0.0257670165840136	0.251205890083414	0.138472756715611	0.115698352744219	0.118498160096551	0.075185993578097	-0.239373636923036	-0.246936683724501	0.0257985313045766	-0.0646067692022354	0.0341509952761228
ATLPVGQPVGGDPEVR	ARSTAPSAQTPSHLGATLPVGQPVGGDPEV	SHLG	tr|A0A0D9S5C2|A0A0D9S5C2_CHLSB	tr|A0A0D9S5C2|A0A0D9S5C2_CHLSB	SHC1	282	297	1.4176e-06	112.43	84968000	2075;2076	2076	0.0512823642773132	0.0512823642773132	-0.155917459269344	-0.155917459269344	0.0400269828355772	-0.0449014161576558	-0.175337434349647	-0.155917459269344	-0.155917459269344	-0.155917459269344	-0.155917459269344	0.0393823327749583	0.0393823327749583	0.264581876382126	0.264581876382126	0.264581876382126
ATLQEEAAIQQEHR	AEVEGEQVDNKAKLEATLQEEAAIQQEHRE	AKLE	tr|A0A0D9RSZ9|A0A0D9RSZ9_CHLSB	tr|A0A0D9RSZ9|A0A0D9RSZ9_CHLSB	LETM1	468	481	7.599e-16	232.37	25813000	2077	2077	-0.323833986174936	0.328754261711536	-0.323833986174936	-0.323833986174936	0.328754261711536	0.328754261711536	0.328754261711536	-0.323833986174936	-0.323833986174936	-0.323833986174936	-0.323833986174936	0.328754261711536	0.328754261711536	-0.0629959448930308	-0.0629959448930308	-0.0629959448930308
ATPSSSLPKR	VERPSTSTAVFGTVSATPSSSLPKRTREEE	GTVS	tr|A0A0D9RLG8|A0A0D9RLG8_CHLSB	tr|A0A0D9RLG8|A0A0D9RLG8_CHLSB	TPR	1821	1830	0.0078334	105.4	51937000	2097	2097	-0.376757507669652	0.195105833385265	-0.641425712860756	-0.444960805799853	0.211400063868594	0.236891657995839	-0.18188667882566	-0.46689702106844	-0.647517956386516	-0.552387602442793	-0.383191107322747	0.513221982424019	0.128102722895079	0.526328802973708	0.447495813061299	0.440402425589279
ATQASLESAPR	______________________________	____	tr|A0A0D9R3Q6|A0A0D9R3Q6_CHLSB	tr|A0A0D9R3Q6|A0A0D9R3Q6_CHLSB	QTRT1	5	15	1.9263e-05	128.01	12198000	2118	2118	-0.0543794428646809	0.10917718981988	-0.00651287407911714	0.0705974718741138	-0.0440299133134404	-0.23296187685823	-0.0698380950646496	0.0704973188305973	-0.0749600629369491	0.536937056003632	0.400814983671343	0.0786941640863845	-0.227248108717875	-0.62482822068978	-0.285526906100978	-0.0155120834705824
ATQTEGELR	LLRRIRGLPLHRRMFATQTEGELRVTQILK	RRMF	tr|A0A0D9RSL9|A0A0D9RSL9_CHLSB	tr|A0A0D9RSL9|A0A0D9RSL9_CHLSB	BOLA3	27	35	0.00062532	146.88	1453100000	2120;2121	2121	-0.145715515914619	-0.28703108769817	0.343698380205174	0.282166702143026	-0.101076312963372	-0.242973855267583	-0.124424491094433	0.1199584993464	0.418241724523287	0.429025310857945	0.241502092697853	0.0143512182432028	-0.304422524969663	-0.213151202888065	-0.615061330186311	-0.304214029128218
ATSSTQSLAR	FYSTRSAPASQASLRATSSTQSLARLSSPD	ASLR	tr|A0A0D9QW17|A0A0D9QW17_CHLSB	tr|A0A0D9QW17|A0A0D9QW17_CHLSB	NUMA1	1850	1859	0.00093585	166.34	68901000	2134	2134	0.0131649432733377	0.159231059143244	0.205011850026768	0.41179897412928	0.136501714061259	-0.170311020650112	-0.523246600484536	-0.170697022895837	0.12427654198977	0.140455491254902	-0.15961783315977	-0.232520393870282	-0.323277324874876	-0.162471071169554	0.322752851470068	-0.0940124592220518
AVAVGKPR	AACGLAGGSAAVLFSAVAVGKPRAGGDAEP	VLFS	tr|A0A0D9S5R4|A0A0D9S5R4_CHLSB	tr|A0A0D9S5R4|A0A0D9S5R4_CHLSB	PGAM5	21	28	0.0068197	134.06	1974800000	2200;2201	2200	-0.088299070874061	0.118939762905365	-0.781222679362989	-0.641972047265013	0.149309430297174	-0.0281050165460782	0.286497304456126	0.121026663295293	-0.202302226980154	-0.0636507378177737	0.263493910686678	0.49489807412061	0.528571576171095	-0.274323009133314	-0.274572425265743	-0.282521085950152
AVDSLVPIGR	IPRISVREPMQTGIKAVDSLVPIGRGQREL	TGIK	tr|A0A0D9RZE8|A0A0D9RZE8_CHLSB	tr|A0A0D9RZE8|A0A0D9RZE8_CHLSB	ATP5F1A	195	204	0.0035029	110.87	19011000	2206	2206	0.550577729571794	0.1684788309373	0.549929999530488	0.568701472359949	-0.17962645044208	-0.423149236848581	0.0100908234260949	0.105496883285114	0.229202222645321	0.0493960193472121	-0.139929327130131	-0.525071190704056	-0.490732017732549	-0.547066651722839	-0.34911701926569	-0.392143003847059
AVDTYIPVPTR	RDPELGLKSVQKLLDAVDTYIPVPTRDLEK	KLLD	tr|A0A0D9R1W7|A0A0D9R1W7_CHLSB	tr|A0A0D9R1W7|A0A0D9R1W7_CHLSB	TUFM	245	255	0.0076052	93.258	8841600	2207	2207	0.137108605196571	0.123743061818063	0.788793824687825	0.41773191270339	0.476266382904089	-0.0144233127620242	0.435794013212986	0.165446760683999	-0.178733324432799	-0.631894580127605	-0.573271747851482	-0.683639932698441	-0.734174185332932	-0.761603638144197	-0.295062279967894	0.0873250869820892
AVEDSTLQVVVR	______________________________	____	tr|A0A0D9S0N8|A0A0D9S0N8_CHLSB	tr|A0A0D9S0N8|A0A0D9S0N8_CHLSB	KIF18B	6	17	3.2652e-06	134.75	21979000	2213	2213	0.244933214147787	0.291465069502308	0.0473380887035274	0.227457160898223	0.225824642864496	0.811333738447751	0.469364377653462	-0.224807757364731	-0.200212533979078	-0.0477862242611062	-0.936722214375775	0.292791544601571	0.0981898409777949	-1.03691674291698	-0.982784569488002	-0.802390802528616
AVFPSIVGRPR	SGMCKAGFAGDDAPRAVFPSIVGRPRHQGV	DAPR	tr|A0A0D9S9M0|A0A0D9S9M0_CHLSB;tr|A0A0D9RSK3|A0A0D9RSK3_CHLSB;tr|A0A0D9R480|A0A0D9R480_CHLSB;tr|A0A0D9R387|A0A0D9R387_CHLSB;tr|A0A0D9RE13|A0A0D9RE13_CHLSB;tr|A0A0D9RYK5|A0A0D9RYK5_CHLSB;tr|A0A0D9RFF1|A0A0D9RFF1_CHLSB	tr|A0A0D9S9M0|A0A0D9S9M0_CHLSB		29	39	1.8098e-06	169.65	387170000	2222;2223;2224	2222	-0.136331373635722	-0.112924772274693	-0.133067203549368	-0.0733889073385458	0.0619530751821326	-0.114086587250503	0.0516341219637129	0.204166061291008	0.12049318540191	-0.0765612534881364	-0.0635071714324606	-0.0905440860395817	-0.310368059169826	0.313420265924233	0.0582473579108129	0.169989163016956
AVGGAGGSR	______________________________	____	tr|A0A0D9RUB4|A0A0D9RUB4_CHLSB	tr|A0A0D9RUB4|A0A0D9RUB4_CHLSB	PRMT5	5	13	0.011116	112.37	30878000	2229	2229	0.105231813127449	0.00544957162002548	0.344777493830428	0.284462713397089	0.0192450204074576	-0.282193972046992	0.004689220637078	0.291375434681367	0.214719950102344	0.314766548438503	0.377342118486388	-0.406209873103497	-0.0946152398468492	-0.76335457035644	-0.540980352632473	-0.516601300237667
AVGPSGGGGETPR	PSLRGSPGPAPRVPRAVGPSGGGGETPRTA	RVPR	tr|A0A0D9RGD4|A0A0D9RGD4_CHLSB	tr|A0A0D9RGD4|A0A0D9RGD4_CHLSB	TMEM245	26	38	1.7161e-07	128.03	24793000	2230	2230	0.287526638985919	0.0678553371918033	0.146465010539958	0.33464359647209	0.0370157599271232	-0.46849924140501	0.125470270457193	0.295367189948538	0.446006792017703	0.27692820663816	0.172161527948541	-0.496253175357335	-0.467703131571287	-0.383718394834242	-0.463383350102905	-0.573069283874414
AVITVPAYFNDSQR	MKEIAEAYLGYPVTNAVITVPAYFNDSQRQ	PVTN	tr|A0A0D9SDX8|A0A0D9SDX8_CHLSB;tr|A0A0D9RKY9|A0A0D9RKY9_CHLSB;tr|A0A0D9SD81|A0A0D9SD81_CHLSB	tr|A0A0D9SD81|A0A0D9SD81_CHLSB		142	155	1.5511e-06	122.46	14116000	2231	2231	0.15260294575025	0.15260294575025	-0.227481748914413	-0.227481748914413	0.348920746046973	0.232632574160402	0.32970536332854	-0.227481748914413	-0.227481748914413	-0.227481748914413	-0.227481748914413	0.0393470194009562	0.210038573693829	-0.098354022764882	-0.161328000421624	-0.098354022764882
AVLGGLSQTDPR	______________________________	____	tr|A0A0D9S3G0|A0A0D9S3G0_CHLSB	tr|A0A0D9S3G0|A0A0D9S3G0_CHLSB	PPTC7	14	25	1.2607e-06	163.64	147240000	2237;2238	2237	0.234960563453511	0.199720354325866	0.160606545149977	0.300779626734455	0.0439167581648982	-0.162759113631201	0.0879142031307618	0.32847849609879	0.298750667802187	0.335460199542358	0.146743829107094	-0.383202947569698	-0.401215864487086	-0.623847692231134	-0.599013378819262	-0.620789202338575
AVLVDLEPGTMDSVR	NVYYNEATGGKYVPRAVLVDLEPGTMDSVR	YVPR	tr|A0A0D9RVN0|A0A0D9RVN0_CHLSB;tr|A0A0D9RB46|A0A0D9RB46_CHLSB	tr|A0A0D9RVN0|A0A0D9RVN0_CHLSB	TUBB4B	63	77	0.0045544	81.632	52752000	2239;2240	2239	0.221215236538728	0.221215236538728	0.0436841566275888	0.0436841566275888	0.221215236538728	0.0419283497367077	-0.0356599087717392	0.0436841566275888	0.0436841566275888	0.0436841566275888	0.0436841566275888	0.0419283497367077	0.221215236538728	-0.502177862362836	-0.502177862362836	-0.502177862362836
AVPEAAEER	______________________________	____	tr|A0A0D9RYD0|A0A0D9RYD0_CHLSB	tr|A0A0D9RYD0|A0A0D9RYD0_CHLSB	EIF3B	8	16	0.0013256	139.74	188660000	2255	2255	0.038730875285628	-0.0629676577017398	0.118102826580466	-0.0133443354170771	-0.0965468472653554	-0.383513656596247	0.092146613963492	0.27855649507086	0.480390256359465	0.308931762388478	0.496086048341883	-0.133170443055288	0.0204149577444353	-0.553161479871554	-0.56617245909854	-0.663548751167815
AVPGPPPASPR	LLLWGGGRGPPAVLAAVPGPPPASPRSQYN	AVLA	tr|A0A0D9RT82|A0A0D9RT82_CHLSB	tr|A0A0D9RT82|A0A0D9RT82_CHLSB	HTRA2	134	144	4.1574e-05	186.76	554770000	2258;2259;2260;2261	2260	0.13169900008006	0.0458968658352335	0.120199740480901	0.0458803619579334	-0.144112529103226	-0.309023993843088	0.0335066906693058	0.122199268610486	0.317486139920189	0.305529246264496	0.244055550305039	-0.159501120048642	-0.0947108898127197	-0.333855223819869	-0.33166265441215	-0.24689847286872
AVPTESTDNRR	RPATSTLNRFSALQQAVPTESTDNRRVVQR	ALQQ	tr|A0A0D9RMM1|A0A0D9RMM1_CHLSB	tr|A0A0D9RMM1|A0A0D9RMM1_CHLSB	EIF4G1	1095	1105	4.8506e-06	139.15	89767000	2288	2288	-0.298045238201698	-0.0828589812486957	0.227638470976906	0.131974972877205	-0.116209818428756	-0.761700518830401	-0.626690077698178	-0.62793594391016	-0.295458712599732	-0.394561974690741	0.0579244854049561	0.0593930291146463	-0.27239196559188	0.652287766728393	0.809810874002064	0.440917363126287
AVQAQGGESQQEAQR	ADSDQASKVQQQKLKAVQAQGGESQQEAQR	QKLK	tr|A0A0D9QW17|A0A0D9QW17_CHLSB	tr|A0A0D9QW17|A0A0D9QW17_CHLSB	NUMA1	1574	1588	1.7144e-34	270.16	108720000	2291;2292	2291	0.00168792964503459	0.00168792964503459	-0.0705280400723787	-0.0705280400723787	-0.315685379566849	-0.396817068871038	-0.695250445622814	-0.0705280400723787	-0.0705280400723787	-0.0705280400723787	-0.0705280400723787	-0.209440273460368	-0.391250721691584	0.35275317485158	0.942598840977778	0.35275317485158
AVQNLVVEGLR	SPPVNRALTPAATLSAVQNLVVEGLRCVVL	ATLS	tr|A0A0D9R393|A0A0D9R393_CHLSB	tr|A0A0D9R393|A0A0D9R393_CHLSB	STAMBPL1	257	267	4.1566e-06	156.48	15017000	2294	2294	0.0318750268418689	0.0333453362184349	0.605880475740154	0.229183773824929	-0.0519472977781022	-0.309770989421119	-0.614356346488006	-0.396165850950819	-0.100272320117198	-0.264186886071814	-0.268674570823951	0.0259472813054257	-0.335027535192518	0.211520612660554	0.378719653557088	0.276294326470911
AVSGGAGDAAVLPSLPR	YTQTSETGRQVMLLRAVSGGAGDAAVLPSL	MLLR	tr|A0A0D9R5D1|A0A0D9R5D1_CHLSB	tr|A0A0D9R5D1|A0A0D9R5D1_CHLSB	RMDN3	68	84	1.2532e-11	140.08	10157000	2301	2301	-0.301230767033537	-0.165357571124695	-0.0366618666838667	0.171671504325326	-0.2895488238935	-0.494560298332358	-0.431546821427361	-0.712920723136289	-0.40698765088931	-0.40698765088931	-0.274759100770185	-0.126339425774063	-0.438052490955809	0.724582861546928	1.06209631567421	0.665688512076783
AVTATAASDR	EADEDDEDRGVMAVTAVTATAASDRMESDS	MAVT	tr|A0A0D9RDS6|A0A0D9RDS6_CHLSB	tr|A0A0D9RDS6|A0A0D9RDS6_CHLSB	HDGFL2	130	139	1.2126e-09	223.84	81352000	2311	2311	-0.909096325204021	-0.436062038247766	0.163064610225853	-0.0513876243988727	-0.718657040765579	-1.35612620800366	-1.40551075702443	-1.05863153888087	-0.853297768302353	-0.717864984862316	0.212700880007707	-0.00980639966871766	-0.371351845718177	0.957289299509755	1.42402057154281	1.05391917491484
AVTEQGHELSNEER	AEQAERYDDMAAAMKAVTEQGHELSNEERN	AAMK	tr|A0A0D9RP06|A0A0D9RP06_CHLSB	tr|A0A0D9RP06|A0A0D9RP06_CHLSB	YWHAB	30	43	5.1093e-12	218.45	27165000	2312	2312	-0.00706395671743334	-0.00706395671743334	0.231978802009452	0.231978802009452	-0.075524023308885	-0.401863002660778	-0.113447050073132	0.231978802009452	0.231978802009452	0.231978802009452	0.231978802009452	-0.342623088924947	-0.342623088924947	-0.12257835740344	-0.12257835740344	-0.12257835740344
AVTVAPPGAR	AKEAAGKSSGPTSLFAVTVAPPGARQGQQQ	TSLF	tr|A0A0D9RA32|A0A0D9RA32_CHLSB	tr|A0A0D9RA32|A0A0D9RA32_CHLSB	HNRNPU	195	204	7.1028e-05	148.99	1498900000	2324;2325	2324	-0.103493873348632	0.203088685473751	0.280262902103457	0.37885007661438	0.408609087429105	0.110369660042302	-0.147217201442283	0.102415815635284	0.33761863737194	0.404305941626691	-0.145543923039523	-0.0905190097786217	-0.469565481919606	-0.610549041845688	-0.744492485833134	-0.700121613054762
AVTYTEHAKR	TRGVLKVFLENVIRDAVTYTEHAKRKTVTA	VIRD	tr|A0A0D9SD09|A0A0D9SD09_CHLSB	tr|A0A0D9SD09|A0A0D9SD09_CHLSB		70	79	0.0034657	111.06	77718000	2326	2326	0.0808574294430481	0.317282060085121	-0.394778982759795	-0.0773417460680436	0.740376416936962	1.29972803935789	1.14548185604693	-0.94024414242677	-0.817285239706071	-0.826971932642848	-0.600039273406646	-0.014194178771347	-0.361192803961078	-0.842388793201067	-1.27761223366157	-0.755600127130449
AVVTVPAYFNDSQR	MKEIAEAYLGKTVTNAVVTVPAYFNDSQRQ	TVTN	tr|A0A0D9S441|A0A0D9S441_CHLSB	tr|A0A0D9S441|A0A0D9S441_CHLSB	HSPA8	142	155	5.6748e-11	196.11	77089000	2331;2332	2331	0.432048146743908	0.298936779333137	0.432048146743908	0.432048146743908	0.213961083582634	0.0489330038348431	0.47170664137813	-0.216490565139054	-0.216490565139054	-0.216490565139054	-0.216490565139054	-0.553731076127357	-0.146939411591886	-0.648115356768564	-0.649602058551059	-0.253967339070199
AVVVPSGEEQR	VETRPGGDGTFQKWGAVVVPSGEEQRYTCH	QKWG	tr|A0A0D9R742|A0A0D9R742_CHLSB;tr|A0A0D9R735|A0A0D9R735_CHLSB;tr|A0A0D9R7Z2|A0A0D9R7Z2_CHLSB;tr|A0A0D9R6V6|A0A0D9R6V6_CHLSB;tr|A0A0D9S0C1|A0A0D9S0C1_CHLSB;tr|A0A0D9R7V4|A0A0D9R7V4_CHLSB;tr|A0A0D9R7W0|A0A0D9R7W0_CHLSB;tr|A0A0D9R800|A0A0D9R800_CHLSB;tr|A0A0D9R7U3|A0A0D9R7U3_CHLSB	tr|A0A0D9R7U3|A0A0D9R7U3_CHLSB		270	280	0.0072064	93.551	9486200	2333	2333	-0.52361706208874	0.12923689102009	0.454438640321295	-8.77511534955278e-05	-0.306865924844654	-0.631450099788367	-0.0617127607720544	0.238746982805184	0.229902051453957	0.471499733077096	0.228818749246823	-0.205546180692928	-0.188691383043785	-0.434052496564261	0.330681432411725	-0.367964274294104
AWDLASLR	GSLLGLFGLVSAAAAAWDLASLRCNLGAFC	AAAA	tr|A0A0D9RMV0|A0A0D9RMV0_CHLSB	tr|A0A0D9RMV0|A0A0D9RMV0_CHLSB	TOR2A	27	34	0.00013637	159.04	164920000	2370	2370	0.0884338294426433	0.143214853551559	-0.165582619436523	0.208181075904665	-0.120483031052786	-0.178896778953197	0.103125946964308	0.220034893503926	0.379845076515342	0.379670644450849	0.178464322418246	-0.143425139493568	-0.130514983239287	-0.452052047318156	-0.663925930924395	-0.271347074686053
AWITAPVALR	NKLLPKHPHLVRQKRAWITAPVALREGEDL	RQKR	tr|A0A0D9RZ41|A0A0D9RZ41_CHLSB	tr|A0A0D9RZ41|A0A0D9RZ41_CHLSB	DSG2	50	59	0.00015535	136.57	156040000	2371;2372	2372	-0.0104813277941835	-0.22598518370789	0.0412591651153354	0.0941091735244362	0.0563081964255094	-0.163588597899926	0.136486341945306	-0.0583053259499602	0.324199849022657	0.403852906572607	-0.0653401517743868	-0.361944570425822	-0.248712192305873	-0.13590900992141	-0.0807985609402806	0.0806189656220666
AYHEHQANLLR	NMKDAKDKLESEMEDAYHEHQANLLRQDLM	EMED	tr|A0A0D9S7U2|A0A0D9S7U2_CHLSB	tr|A0A0D9S7U2|A0A0D9S7U2_CHLSB	SFPQ	527	537	0.0071927	93.561	8816000	2376	2376	0.371540160230447	0.0780751173033602	0.385038940927371	0.199637990032323	0.0634665937329811	-0.194862704198996	0.0977770876979216	0.192097706512471	0.257261797075836	0.219428564077184	-0.0984623447707508	-0.679565684144628	-0.309398497944515	-0.400130039994898	-0.152497898032075	-0.550348483795879
AYNVTQAFGR	AEASKKPRQKRTATKAYNVTQAFGRRGPEQ	TATK	SARS2|N|Nucleoprotein	SARS2|N|Nucleoprotein		267	276	0.00023638	131.22	57035000	2380	2380	-1.43551247313778	-0.793472194679973	-1.20771773936892	-1.1382840456378	-0.600113591206085	-0.249991274812564	-0.259825469449312	0.449759061080308	0.613496568273085	0.606589154063923	0.885191059926679	0.690165493110418	0.756116497039079	-0.352550104292681	-0.501824020458413	-0.371407779169935
AYTNFDAER	EGDHSTPPSAYGSVKAYTNFDAERDALNIE	GSVK	tr|A0A0D9RI07|A0A0D9RI07_CHLSB	tr|A0A0D9RI07|A0A0D9RI07_CHLSB		29	37	0.00088648	162.88	788580000	2383	2383	0.133685148073597	-0.0327606157475368	0.237711489987387	0.188360640067141	-0.592951102015903	-1.0426360159811	-0.988985912453306	-0.345899406010806	-0.529754718599809	-0.399195816378442	-0.561151333485363	-0.581185689834607	-0.335280693512748	0.840012399665657	0.8854559584631	0.956446307213605
CKAGFAGDDAPR	DDDIAALVVDNGSGMCKAGFAGDDAPRAVF	GSGM	tr|A0A0D9S9M0|A0A0D9S9M0_CHLSB;tr|A0A0D9RSK3|A0A0D9RSK3_CHLSB;tr|A0A0D9R387|A0A0D9R387_CHLSB;tr|A0A0D9RYK5|A0A0D9RYK5_CHLSB;tr|A0A0D9RFF1|A0A0D9RFF1_CHLSB	tr|A0A0D9S9M0|A0A0D9S9M0_CHLSB		17	28	0.0023362	94.551	68823000	2390	2390	-0.0480697826590279	-0.125146837104674	-0.0480697826590279	-0.0480697826590279	-0.270873702694902	0.00222501535385198	0.116493270518604	0.110286965083795	0.110286965083795	0.110286965083795	0.110286965083795	0.0990800322924284	-0.124184522693128	0.116149132880327	-0.0694685435878651	-0.114454188774064
CLYASVLTAQPR	AIHRGGGQIIPTARRCLYASVLTAQPRLME	TARR	tr|A0A0D9REP7|A0A0D9REP7_CHLSB	tr|A0A0D9REP7|A0A0D9REP7_CHLSB	EEF2	728	739	7.0493e-06	193.52	80746000	2391;2392	2392	-0.0009766627028924	-0.0310947104988754	-0.0106693610158487	-0.174532131414917	-0.0633181964099202	-0.210450157019296	0.0272002520807845	0.341698843611847	0.163228417856393	0.252003263857537	0.101424633579647	-0.0467973946980607	-0.233690276051078	-0.127968330617037	-0.157547509889883	0.0314168929186833
CNGVLEGIR	KAGKLDPHLVLDQLRCNGVLEGIRICRQGF	DQLR	tr|A0A0D9R6E6|A0A0D9R6E6_CHLSB;tr|A0A0D9R6R1|A0A0D9R6R1_CHLSB;tr|A0A0D9RTU5|A0A0D9RTU5_CHLSB;tr|A0A0D9RAP6|A0A0D9RAP6_CHLSB;tr|A0A0D9RHG0|A0A0D9RHG0_CHLSB;tr|A0A0D9RAR9|A0A0D9RAR9_CHLSB;tr|A0A0D9RCI8|A0A0D9RCI8_CHLSB;tr|A0A0D9RBV9|A0A0D9RBV9_CHLSB;tr|A0A0D9RAT6|A0A0D9RAT6_CHLSB;tr|A0A0D9RTV3|A0A0D9RTV3_CHLSB;tr|A0A0D9RAT7|A0A0D9RAT7_CHLSB;tr|A0A0D9RA52|A0A0D9RA52_CHLSB;tr|A0A0D9R1Y3|A0A0D9R1Y3_CH…	tr|A0A0D9R6E6|A0A0D9R6E6_CHLSB	MYH9	694	702	0.011253	112.11	49095000	2393	2393	0.0307037289726498	0.0369015055163841	-0.0059205669118198	-0.229185427649479	0.0754592530637685	-0.237617387816308	0.112438300436446	0.34227201126136	0.220968298388743	0.212499964945807	-0.00581365138802443	-0.104829547360928	-0.324705723317385	-0.120138649766609	-0.0525310573856026	-0.120282787640956
CSDISSALR	CQVVRLDDCGLTEARCSDISSALRVNPALT	TEAR	tr|A0A0D9RF66|A0A0D9RF66_CHLSB	tr|A0A0D9RF66|A0A0D9RF66_CHLSB	RNH1	40	48	0.00050577	149.82	35381000	2395	2395	0.0614551093906978	-0.154938660923114	0.116361354711762	0.179085653188513	-0.121532601722842	-0.358204734957824	-0.0708285712675751	0.425859928158633	0.262169379858223	0.140577501627284	0.0856510827109059	-0.164333239624381	-0.389311195962995	-0.213030378232478	-0.0392886558048973	-0.0103486961217721
CSEGVFLLTTTPR	VEFASKPAARKAFERCSEGVFLLTTTPRPV	AFER	tr|A0A0D9S7U2|A0A0D9S7U2_CHLSB	tr|A0A0D9S7U2|A0A0D9S7U2_CHLSB	SFPQ	432	444	4.31e-10	144.92	22310000	2396;2397	2396	-0.153082274415033	0.0675965021491422	-0.153069700317992	0.306088106041579	-0.128480358196669	0.0118132613401125	-0.00928091392086185	-0.000807782662307058	-0.0542884015699193	0.0656270530957642	0.138145498210347	-0.0810123318363565	-0.127223496895695	0.115988068546572	-0.051004778654727	-0.027809769541658
CVEDPETGLR	PNTHENLTYLQLLERCVEDPETGLRLLPLT	LLER	tr|A0A0D9R924|A0A0D9R924_CHLSB	tr|A0A0D9R924|A0A0D9R924_CHLSB	PLEC	2929	2938	7.611e-05	151.97	36725000	2403	2403	0.0860212626660264	0.0584731842941035	0.102234758070619	-0.200455150500195	-0.229285911023603	0.00557258448348283	0.0622468352218777	0.425083927432226	-0.136313229115671	0.162616274872431	-0.0744716931736253	-0.078175798483079	-0.145836489805345	-0.0460927785059083	0.0228757105926094	-0.159517685340569
DADNLQESLSDSR	AEIDNGSVADCVEDDDADNLQESLSDSREL	VEDD	tr|A0A0D9RC52|A0A0D9RC52_CHLSB	tr|A0A0D9RC52|A0A0D9RC52_CHLSB	SAFB	152	164	0.010522	78.653	7960500	2405	2405	0.366829498236613	-0.150936096929826	-0.181710318358242	0.361402790578382	0.332158947263873	0.758783860105549	0.633056881536395	-0.0551116356816282	-0.967535905423118	-0.604599591527067	0.0031214874510473	-0.408382465425769	-0.677728956124161	0.116150658462861	-0.516438367315507	-0.24057140519357
DAFGTAHR	AFRASLSKLGDVYVNDAFGTAHRAHSSMVG	VYVN	tr|A0A0D9REC9|A0A0D9REC9_CHLSB;tr|A0A0D9R2U2|A0A0D9R2U2_CHLSB;tr|A0A0D9SD67|A0A0D9SD67_CHLSB	tr|A0A0D9REC9|A0A0D9REC9_CHLSB		164	171	0.0059156	135.83	39055000	2406	2406	0.00495999043569885	0.0678990562834958	0.0452636161362937	0.254228797387779	0.0765655051051207	0.211043897032896	0.420194237086536	-0.33177710723788	-0.281896800981376	-0.185018290148149	-0.196927132947389	0.0213609440824516	0.0630621747637606	-0.0205146807569401	-0.301455899815271	-0.0775929616835724
DAGEFVDLYVPR	______________________________	____	tr|A0A0D9RTZ1|A0A0D9RTZ1_CHLSB	tr|A0A0D9RTZ1|A0A0D9RTZ1_CHLSB	RPS21	4	15	1.4327e-06	139.32	55954000	2408;2409	2409	-0.432866807504769	0.102783797446242	-0.661868926451572	-0.542068964293976	0.368999587189976	0.906210320037573	0.620308943620834	-0.789496554952582	-0.762087509159389	-0.60214953474196	-0.706447271658532	0.690010017997125	0.448777845272139	0.0285112405300026	-0.30331297995597	-0.127474819852665
DAGTIAGLNVLR	TVPAYFNDSQRQATKDAGTIAGLNVLRIIN	QATK	tr|A0A0D9S441|A0A0D9S441_CHLSB	tr|A0A0D9S441|A0A0D9S441_CHLSB	HSPA8	160	171	0.0007773	107.11	12774000	2411	2411	0.420447876395012	0.00724329333408865	0.52450715669228	-0.281683912766951	-0.079395951718486	0.0757943713981677	0.0521094445543057	0.452830766846953	-0.0865593867163692	0.448195559353373	-0.367529583457819	-0.202883721340723	-0.342810742306611	-0.483345657569069	-0.351312854804528	-0.411305237626174
DAINTEFKNTR	PGVRLLQDSVDFSLADAINTEFKNTRTNEK	FSLA	tr|A0A0D9RJU1|A0A0D9RJU1_CHLSB	tr|A0A0D9RJU1|A0A0D9RJU1_CHLSB	VIM	90	100	0.018225	85.45	301210000	2412	2412	0.164703465848629	0.164703465848629	-0.258036092691772	-0.258036092691772	0.164703465848629	0.139291657252677	0.132282207883916	-0.258036092691772	-0.258036092691772	-0.258036092691772	-0.258036092691772	0.139291657252677	0.164703465848629	0.093176986023058	0.093176986023058	0.093176986023058
DALSQLMNGPIR	HLVRLCQRHVRHLQQDALSQLMNGPIRKKL	HLQQ	tr|A0A0D9QZX8|A0A0D9QZX8_CHLSB	tr|A0A0D9QZX8|A0A0D9QZX8_CHLSB	SCPEP1	307	318	0.00022554	117.25	5484000	2415	2415	-0.617963662232192	-0.269344100470323	0.0852370514238794	0.389159383921576	-0.0546123263644831	-0.0126782736295617	-0.134360486633762	-0.134722040775781	0.0328248947755762	0.0529139559288454	-0.179141323660501	0.0739060389721757	0.0735354655789843	0.0866163899626027	0.166261154892367	0.188679961537548
DAPEEEDHVLVLR	ALLCLAVAAAAQVYADAPEEEDHVLVLRKS	QVYA	tr|A0A0D9S4M6|A0A0D9S4M6_CHLSB	tr|A0A0D9S4M6|A0A0D9S4M6_CHLSB	P4HB	20	32	3.0023e-37	274.8	25373000000	2416;2417;2418;2419;2420;2421;2422;2423;2424;2425;2426	2416	-0.114181238021068	0.0147270014334181	-0.0680792818902927	-0.17202257121587	0.0474129431531653	0.222477370841959	0.138471481795387	-0.080604399738341	-0.134224158302859	0.0375992365904179	-0.0976827118789355	0.18297243375106	0.0372831136435933	0.0394712783601091	-0.1545188125403	0.0259041431010193
DAPGEVVPSGESGLR	HGEPDVLKDELQLYGDAPGEVVPSGESGLR	QLYG	tr|A0A0D9RB40|A0A0D9RB40_CHLSB	tr|A0A0D9RB40|A0A0D9RB40_CHLSB	TMEM40	121	135	1.4973e-10	132.32	16134000	2427	2427	-0.760409431586822	-0.00668682744109092	-0.157985463806672	-0.14717719586002	-0.40848988295199	-0.157783667598948	-0.366492621884607	-0.57965671096752	-0.927663735337403	-0.365279517440598	0.172231477545546	0.425121023641076	0.093319386593503	0.549770494307019	0.844563118132494	0.508422916764183
DAPQDFHPDR	NSEDIRLSPFMADIRDAPQDFHPDRVKARG	ADIR	tr|A0A0D9R370|A0A0D9R370_CHLSB	tr|A0A0D9R370|A0A0D9R370_CHLSB	FLNA	665	674	0.0033506	111.63	21548000	2428	2428	-0.15321050695277	-0.321387414808152	0.0534940041886463	0.0161634193090295	-0.0686875540530756	-0.157502989935403	0.0762026268382924	0.0501896593667032	0.209000118364661	0.201554717258369	-0.0256089276061771	0.0529884965892828	0.105194426950116	-0.220550678558627	-0.049587438966486	0.118969862879739
DATGAEEEAPSAATER	LVPPPGAQGVAELLRDATGAEEEAPSAATE	ELLR	tr|A0A0D9QZY6|A0A0D9QZY6_CHLSB	tr|A0A0D9QZY6|A0A0D9QZY6_CHLSB	MCAT	41	56	1.8823e-11	140.6	27409000	2433	2433	-0.0654176896874171	-0.0654176896874171	-0.159364250528823	-0.159364250528823	-0.0654176896874171	-0.208903900328503	-0.0736130144762876	-0.159364250528823	-0.159364250528823	-0.159364250528823	-0.159364250528823	-0.208903900328503	-0.0654176896874171	0.459139324585609	0.459139324585609	0.459139324585609
DATPSDFVR	IFTIGTVTLKQGEIKDATPSDFVRATATIP	GEIK	SARS2|ORF3A|ORF	SARS2|ORF3A|ORF		22	30	0.0022568	170.3	279390000	2434	2434	-3.49336560643397	-2.11167866046912	-7.53121316368369	-7.53121316368369	-1.89600980082905	-1.70903133547807	-1.93355878183358	1.57454935891085	1.7753037299019	1.7946623238135	0.370522602199395	0.553306742882116	0.445048364392522	-1.99845296752293	-1.81581087514013	-1.70898854982074
DDNFSTIVAAVEEGR	SGTAVAKTASEMVLADDNFSTIVAAVEEGR	MVLA	tr|A0A0D9R1X7|A0A0D9R1X7_CHLSB;tr|A0A0D9S3D7|A0A0D9S3D7_CHLSB	tr|A0A0D9R1X7|A0A0D9R1X7_CHLSB	ATP2A1	737	751	0.014552	75.911	2338600	2481	2481	0.129942126120903	-0.00170441654136262	0.129942126120903	0.129942126120903	-0.00170441654136262	-0.00170441654136262	-0.00170441654136262	0.129942126120903	0.129942126120903	0.129942126120903	0.129942126120903	-0.00170441654136262	-0.00170441654136262	-0.353938348788618	-0.353938348788618	-0.353938348788618
DEEESEEAKR	TDSKDDDDIDLFGSDDEEESEEAKRLREER	FGSD	tr|A0A0D9RCY4|A0A0D9RCY4_CHLSB;tr|A0A0D9S2L4|A0A0D9S2L4_CHLSB;tr|A0A0D9SBF5|A0A0D9SBF5_CHLSB	tr|A0A0D9RCY4|A0A0D9RCY4_CHLSB		107	116	0.001704	177.57	54964000	2502	2502	-0.806206260545577	-0.0573435657594615	-2.00853857402854	-1.80698324692732	0.594464357763627	2.28408725864067	0.788416948754197	-1.50569391672795	-2.27107026223433	-2.27107026223433	-0.983635793931253	0.673624540499393	-0.0781942480723018	-0.0643150811840332	-1.3516791797888	-0.594327115464017
DENEHQLSLR	CELKADKDYHFKVDNDENEHQLSLRTVSLG	KVDN	tr|A0A0D9RBD8|A0A0D9RBD8_CHLSB	tr|A0A0D9RBD8|A0A0D9RBD8_CHLSB	NPM1	36	45	2.0483e-06	218.07	545450000	2505;2506	2505	0.369289026195477	0.39037821508046	0.106449338377396	0.327718671097281	0.387920814363372	0.636116127159446	0.775765273420171	-0.392788260628974	-0.215522395445676	-0.390684138992856	-0.530051066556965	-0.250344490491105	-0.275941250216549	-0.562027982626827	-1.11047950282187	-0.722811155505481
DESSDPGPQHR	GNVLALLLFVHYSNGDESSDPGPQHRAQGP	YSNG	tr|A0A0D9RRY9|A0A0D9RRY9_CHLSB	tr|A0A0D9RRY9|A0A0D9RRY9_CHLSB	P4HTM	79	89	3.1245e-07	143.5	182850000	2507	2507	0.0744344251841505	0.181591930544235	-0.326593915544819	-0.145419546817863	-0.0352197178233384	0.299180840694591	0.26961554902074	0.0128839378542017	0.0871320036330297	0.140348964135224	0.150790141880758	0.156351110783305	-0.00159545236918097	-0.140064511223056	-0.48539161810018	-0.554587973946607
DFDSNAVAGESALDR	EEDEDWANADELEDDDFDSNAVAGESALDR	LEDD	tr|A0A0D9RY60|A0A0D9RY60_CHLSB	tr|A0A0D9RY60|A0A0D9RY60_CHLSB	IPO5	331	345	2.8178e-13	168.89	33819000	2510;2511	2511	0.106315871148767	0.0895231989255723	0.106315871148767	0.106315871148767	0.192986053583685	0.539894332539103	0.404006806165518	-0.378127127281037	-0.378127127281037	-0.378127127281037	-0.378127127281037	0.0462995351825446	-0.141827690958546	0.0260183592881454	-0.439012473495092	0.0198005969758662
DGADEIQR	PAVVVLKPDGDVLTRDGADEIQRLGTACFA	VLTR	tr|A0A0D9QZW1|A0A0D9QZW1_CHLSB	tr|A0A0D9QZW1|A0A0D9QZW1_CHLSB	NXNL1	136	143	0.0070524	133.6	408110000	2516	2516	0.224830854357134	0.332888306886004	0.463754825388265	0.243089931458116	0.661155867436443	0.641305422472488	0.947034052381484	-0.871334438085609	-0.695477305091648	-1.1325862836027	-0.746884960222176	-0.835480043858836	-0.597457731022821	-0.246664656519671	-0.267623609307141	-0.270197109034522
DGVGGDPAAGLPHR	LFCALLLSLSRFVGGDGVGGDPAAGLPHRR	FVGG	tr|A0A0D9RZZ9|A0A0D9RZZ9_CHLSB	tr|A0A0D9RZZ9|A0A0D9RZZ9_CHLSB	LMAN1	31	44	1.6555e-11	208.56	12005000000	2522;2523;2524;2525;2526;2527;2528;2529;2530;2531;2532;2533;2534	2526	-0.0341922074732932	0.0277969991529148	-0.112857324340201	-0.145296049847894	0.0185024576920772	0.251407808866332	0.154483550488687	0.0375570335663196	-0.1359791970302	-0.0307958760952173	-0.0860407690837949	0.150132404534249	0.0868159871188427	-0.00640700003638549	-0.185421633127318	-0.0669515846059682
DGVGGDPAAGLPHRR	LFCALLLSLSRFVGGDGVGGDPAAGLPHRR	FVGG	tr|A0A0D9RZZ9|A0A0D9RZZ9_CHLSB	tr|A0A0D9RZZ9|A0A0D9RZZ9_CHLSB	LMAN1	31	45	8.3182e-11	136.99	568900000	2535;2536	2535	-0.0161693582189544	-0.00284015058066968	-0.0651371711793553	0.0112221333587538	0.00925223376824342	0.0485804846632701	0.0208573592067654	-0.0686584083956019	-0.180572242409133	0.174689069257277	0.224140174713375	0.0432869429937801	-0.061186359694209	0.0129166380023058	0.0327149348078313	-0.250399927470049
DIVLVAYSALGSQR	PYFNQSKLLDFCKSKDIVLVAYSALGSQRD	CKSK	tr|A0A0D9RN32|A0A0D9RN32_CHLSB;tr|A0A0D9RN18|A0A0D9RN18_CHLSB	tr|A0A0D9RN32|A0A0D9RN32_CHLSB	AKR1C3	210	223	2.3368e-08	134.21	6449900	2548	2548	0.0454022303687463	-0.405359836428024	-1.75654301378508	0.012115865105345	0.105439576241825	0.120367520654188	0.283569173283742	-0.715333254835543	-0.436265411934345	0.448736456629581	-1.3603583053953	-0.147425665602767	0.136966951307295	-0.413047872494515	0.900853469601285	0.852365669301399
DIYNFFSPLNPVR	HCVHMRGLPYRATENDIYNFFSPLNPVRVH	ATEN	tr|A0A0D9R7T1|A0A0D9R7T1_CHLSB	tr|A0A0D9R7T1|A0A0D9R7T1_CHLSB	HNRNPH1	304	316	0.00048137	99.752	5773500	2549;2550	2550	0.313573732318344	0.313573732318344	-0.449181276256294	-0.449181276256294	0.277809559170845	0.790239362305999	0.701208723822995	-0.449181276256294	-0.449181276256294	-0.449181276256294	-0.449181276256294	0.0538121948920272	-0.0179040856624688	-0.0388308336891129	-0.787003529317552	-0.0388308336891129
DLAPPEWDWR	REEPGNKMKPAKSVGDLAPPEWDWRSKGAV	KSVG	tr|A0A0D9R7K9|A0A0D9R7K9_CHLSB	tr|A0A0D9R7K9|A0A0D9R7K9_CHLSB	CTSF	245	254	0.012132	100.02	13130000	2552	2552	0.0443701216690073	0.403041434439465	0.102172967101552	0.273808601136276	0.213945188513045	0.0558573138221041	0.171527686482196	-0.0987281684359583	0.117122669955652	-0.11722227868151	-0.353809766884946	-0.23317203209191	-0.446489551747313	-0.247157060202143	-0.156061778334806	-0.0130563070643892
DLLVDLDHQR	DKLEKTKTRLQQELDDLLVDLDHQRQSACN	QELD	tr|A0A0D9R6E6|A0A0D9R6E6_CHLSB	tr|A0A0D9R6E6|A0A0D9R6E6_CHLSB	MYH9	1424	1433	0.001885	174.98	39809000	2557	2557	-0.0372093912538928	0.132225651745008	0.0796414291993734	0.338079586337831	0.406524776089185	0.480024357378729	0.649508685241275	-0.281788799381849	0.0134506398668702	-0.247682795897572	-0.23888555296636	-0.120380790790181	-0.205701403397804	-0.746410236731486	-0.438272206222454	-0.562749933893312
DLPLNVSR	MPKYLNFVKGVVDSDDLPLNVSRETLQQHK	VDSD	tr|A0A0D9S294|A0A0D9S294_CHLSB	tr|A0A0D9S294|A0A0D9S294_CHLSB	HSP90B1	441	448	0.011376	125.98	68418000	2559	2559	0.46957587465252	0.344678710938586	0.619058436378183	0.514103879841196	0.463180877124395	0.62821828564307	0.762044499387764	-0.57939611532875	-0.649275228067358	-0.958757686950922	-0.529508784815809	-0.594151358718268	-0.623500659860002	-0.631559957651288	-0.605811194796825	-0.659534759229138
DLPVWDYAHR	HVLDCANAGSCEGGNDLPVWDYAHRHGIPD	EGGN	tr|A0A0D9RST9|A0A0D9RST9_CHLSB	tr|A0A0D9RST9|A0A0D9RST9_CHLSB	CTSZ	137	146	7.7811e-05	152.97	25197000	2560	2560	0.221322912350733	0.243034912309534	0.0128949792537919	-0.058857158073327	0.0744035071481831	-0.285818253119946	-0.0886276205528432	0.402710548066247	0.0867654267865863	0.0976156603338449	0.103632673394136	-0.0410936976322423	-0.313240919874012	-0.193579357355792	-0.340289675191495	-0.154287327626423
DLSEAANR	KNLQEAEEWYKSKFADLSEAANRNNDALRQ	SKFA	tr|A0A0D9RJU1|A0A0D9RJU1_CHLSB	tr|A0A0D9RJU1|A0A0D9RJU1_CHLSB	VIM	297	304	0.018347	119.29	15894000	2562	2562	0.263307413277416	0.0613981784855836	0.0559334852803767	0.25428382781534	-0.00840591802988708	-0.136851112220644	0.244949179033456	-0.28498811819093	-0.141150517789675	-0.0731016959349893	0.000935840025203738	0.174508932422308	0.0721134622467089	-0.133101497500924	-0.105830381400568	-0.443167384444357
DLTVTNPKR	WQKFTASAGIQVVGDDLTVTNPKRIAKAVN	VVGD	tr|A0A0D9S8Q7|A0A0D9S8Q7_CHLSB;tr|A0A0D9RCT5|A0A0D9RCT5_CHLSB	tr|A0A0D9S8Q7|A0A0D9S8Q7_CHLSB	ENO1	319	327	0.00093877	163.16	206840000	2563	2563	0.176700194374673	0.380734609639926	-0.212267350324997	-0.000195730162648006	0.729864678214978	0.97076046492935	1.0520157827116	-1.1857751127307	-1.15276730514812	-1.04963351800362	-0.848778029685531	-0.287100304664769	-0.314959764809585	-0.341797576882886	-0.462637695350478	-0.0785006618762162
DNIQGITKPAIR	GLGKGGAKRHRKVLRDNIQGITKPAIRRLA	KVLR	tr|A0A0D9SD09|A0A0D9SD09_CHLSB	tr|A0A0D9SD09|A0A0D9SD09_CHLSB		25	36	1.3424e-06	157.5	1643300000	2568;2569;2570	2568	-0.110625260812701	0.260023023632678	-0.110625260812701	-0.110625260812701	0.260023023632678	0.260023023632678	0.260023023632678	-0.110625260812701	-0.110625260812701	-0.110625260812701	-0.110625260812701	0.260023023632678	0.260023023632678	-0.363575904422894	-0.363575904422894	-0.363575904422894
DNPFSLGESFGSR	FDDVGTFASGPPKYKDNPFSLGESFGSRWD	PKYK	tr|A0A0D9R064|A0A0D9R064_CHLSB	tr|A0A0D9R064|A0A0D9R064_CHLSB	ARFGAP2	374	386	2.0587e-09	155.02	9187400	2571	2571	-0.621266051974246	-0.432260252392171	-0.379233897608594	-0.165528851348868	-0.428919027318001	-0.13488378444068	-0.506295870703359	-0.944759262351525	-0.886385605194483	-0.556273489411638	-0.16214318703842	0.437251935556338	0.0800134993565689	1.08655755885638	0.762174657593406	0.787235019560012
DPDLGPAHMVTVIAR	GDLRVSFSYAGLSGDDPDLGPAHMVTVIAR	LSGD	tr|A0A0D9RAN4|A0A0D9RAN4_CHLSB	tr|A0A0D9RAN4|A0A0D9RAN4_CHLSB	TMEM43	252	266	0.0012673	92.575	10513000	2574	2574	0.230783511738256	0.230783511738256	-0.324959182413593	-0.324959182413593	0.230783511738256	0.196453850600867	-0.0191766333048948	-0.324959182413593	-0.324959182413593	-0.324959182413593	-0.324959182413593	0.196453850600867	0.230783511738256	0.109977182445695	0.109977182445695	0.109977182445695
DPNETNEIANANSR	LASSVLRCGKKKVWLDPNETNEIANANSRK	KVWL	tr|A0A0D9RIF7|A0A0D9RIF7_CHLSB;tr|A0A0D9S3C9|A0A0D9S3C9_CHLSB	tr|A0A0D9RIF7|A0A0D9RIF7_CHLSB		23	36	0.0036173	88.009	15008000	2580	2580	-0.442926405912507	-0.334050110717617	0.101528033589715	0.101528033589715	-0.392155027271059	-0.410962280532836	-0.371862781808958	-0.0733415989687747	-0.0733415989687747	-0.0733415989687747	-0.0671422036748442	0.0492406777306543	0.0744871874194086	0.417363126185388	0.536222717215546	0.442701768184126
DPVAAETPVQGPTPR	PAEPAPGVARPAMAPDPVAAETPVQGPTPR	AMAP	tr|A0A0D9R2B8|A0A0D9R2B8_CHLSB	tr|A0A0D9R2B8|A0A0D9R2B8_CHLSB	FADS1	61	75	2.5887e-11	141	51004000	2583;2584	2583	-0.222903799963071	0.00132347071078195	0.0357847254838833	-0.319205717080207	0.00413760775742005	0.110766202199299	0.160729762137531	0.0553896670658827	-0.0326528357561302	-0.0326528357561302	-0.158638731943213	-0.231989416176442	-0.108078170093899	0.248262258559134	0.166340466502208	0.183420524986128
DQSENVDR	GVWGVRTMQARGFGSDQSENVDRGAGSIRE	GFGS	tr|A0A0D9S814|A0A0D9S814_CHLSB;tr|A0A0D9SDU9|A0A0D9SDU9_CHLSB	tr|A0A0D9S814|A0A0D9S814_CHLSB		28	35	0.00052501	155.84	164200000	2591	2591	0.592703975089823	-0.167800233866448	0.300350794356485	0.517501729023851	-0.221021195887553	-1.38504169905292	-0.119394096864287	0.54316696826805	0.719825449038121	0.742775727298152	0.865088549568677	-1.1099395805684	-0.775200370472738	-1.44586958683122	-0.985281207873381	-1.95126995687749
DSDLQLDR	ISDEHGIDPTGTYHGDSDLQLDRISVYYNE	TYHG	tr|A0A0D9R7E7|A0A0D9R7E7_CHLSB	tr|A0A0D9R7E7|A0A0D9R7E7_CHLSB	TUBB	39	46	0.0052506	137.14	27136000	2593	2593	0.0165516602641882	-0.0794568600390727	-0.339855602777891	0.0986742151073509	0.0542911962330632	0.405679818103717	0.31929020143787	0.0481217833122447	-0.170758542912388	-0.193402712443488	-0.0180130840284266	0.0699247804233131	0.0816593116163485	-0.0646542552821234	-0.178713374374931	-0.2543372611738
DSHGVAQVR	AKKGLTPSQIGVILRDSHGVAQVRFVTGNK	VILR	tr|A0A0D9QXK1|A0A0D9QXK1_CHLSB;tr|A0A0D9SA07|A0A0D9SA07_CHLSB	tr|A0A0D9QXK1|A0A0D9QXK1_CHLSB	RPS13	56	64	0.00093709	163.15	30242000	2595	2595	-0.0400435286056289	-0.0326134941231261	-0.092133421852459	-0.195292043027548	-0.00895132563438781	0.0600903388181056	-0.163666220260269	0.129356822640852	-0.119410562723077	0.112634568495376	0.0391093974550431	-0.189774909892145	-0.0633590577051284	0.266361012095885	0.102562947098919	0.105439587360947
DTFADSLR	LAYFTDSKNTGRQLKDTFADSLRYVNKILN	RQLK	tr|A0A0D9S1H9|A0A0D9S1H9_CHLSB	tr|A0A0D9S1H9|A0A0D9S1H9_CHLSB	GNPTAB	929	936	0.0023537	174.69	54909000	2609	2609	-0.152005658056164	-0.0298389978757921	-0.156013769971734	-0.0259324117293082	-0.114093381954882	0.186721830989489	0.0511665942020095	0.0515149778800259	-0.120124742619863	0.0833110101718974	0.134997427282822	0.30159939076565	0.0788198668230876	-0.131789885110868	-0.177513877039429	-0.0847325959445493
DTFTVKYTPR	PAEADIDFDIIRNDNDTFTVKYTPRGAGSY	RNDN	tr|A0A0D9R370|A0A0D9R370_CHLSB	tr|A0A0D9R370|A0A0D9R370_CHLSB	FLNA	832	841	0.013618	98.156	23075000	2610	2610	-0.302537279469592	0.128294008159049	-0.902896092726969	-0.861109256115277	0.351144033092143	1.28385012141412	0.75872203232052	-0.792208698460048	-1.39725332152355	-1.39725332152355	-1.06449589461689	0.600059425270768	0.290386987499775	0.329418024967725	-0.284747880465481	-0.0330513589558122
DTINVHLR	AIHSEGQWVTLPAPLDTINVHLRAGYIIPL	PAPL	tr|A0A0D9S4B2|A0A0D9S4B2_CHLSB	tr|A0A0D9S4B2|A0A0D9S4B2_CHLSB	GAA	812	819	0.0027306	142.08	145820000	2681	2681	0.137841062997277	-0.0746775077658241	-0.0226018322466342	0.0830880195584213	-0.271649473623963	0.0129539690268958	0.0557925733161797	0.0848743486241061	0.109597270861547	0.0118147070075514	-0.011983675435214	0.0856008160803637	0.0854423462248528	-0.291709316119581	0.150395007905363	-0.249469731967994
DTQELLQEENR	SKLTKDFSALESQLQDTQELLQEENRQKLS	SQLQ	tr|A0A0D9R6E6|A0A0D9R6E6_CHLSB	tr|A0A0D9R6E6|A0A0D9R6E6_CHLSB	MYH9	1312	1322	1.0271e-06	145.91	11504000	2688	2688	0.368784861938051	0.398223252653007	0.0540388438888099	0.175668365877533	0.208955781457681	0.35403989826527	0.264135225134584	-0.0992374918952268	-0.0525326101046637	0.425797805665725	-0.244720231589117	-0.14965174514304	-0.39768601693887	-0.819517832894825	-0.720256043839928	-0.57977576377487
DVEPITEFR	SKEPVADEEEEDSDDDVEPITEFRFVPSDK	DSDD	tr|A0A0D9QUZ6|A0A0D9QUZ6_CHLSB	tr|A0A0D9QUZ6|A0A0D9QUZ6_CHLSB	CLNS1A	105	113	0.00039774	152.47	26849000	2691	2691	0.176312322287963	0.151138663517864	0.254347121215365	-0.0189633763123987	0.311227883872989	0.545012307501136	0.46024045462733	-0.391955890912916	-0.441677995936683	-0.200798895287798	-0.556801355268763	-0.161389502001523	-0.129503889147846	0.0359732772845562	-0.573479782563362	-0.0733070579407675
DVFTPASSLR	LLLKHMQHENVIGLLDVFTPASSLRNFHDF	IGLL	tr|A0A0D9RCT4|A0A0D9RCT4_CHLSB	tr|A0A0D9RCT4|A0A0D9RCT4_CHLSB	MAPK13	89	98	0.0080421	105.14	326790000	2692;2693;2694	2693	-0.0371487005410365	0.106654950955153	0.0254600210749094	-0.00968430437227449	0.0695993318226179	0.371608000896299	0.266334755266979	-0.0110575536617065	-0.0590192721819734	0.0522912262549687	0.108541486187886	0.228291524507415	0.0524100436747809	-0.386713631113527	-0.808086092181951	-0.358769478453817
DVLLQVDDERR	QAACKQVRRTEKKLKDVLLQVDDERRNAEQ	KKLK	tr|A0A0D9R6E6|A0A0D9R6E6_CHLSB	tr|A0A0D9R6E6|A0A0D9R6E6_CHLSB	MYH9	1846	1856	1.7698e-17	251.03	27933000	2699	2699	0.38578165371257	0.0936907471787339	0.0876860157825656	0.298632553044607	-0.200110805578541	-0.0699763674327327	-0.282707552437381	0.0864841786993954	0.301139677028896	0.218323246282594	-0.334900635585557	-0.404856054876374	-0.593371600287303	0.00628416571787177	-0.00121041081988006	0.0239829293315196
DVLSVAFSSDNR	LTTGTTTRRFVGHTKDVLSVAFSSDNRQIV	GHTK	tr|A0A0D9R6N8|A0A0D9R6N8_CHLSB	tr|A0A0D9R6N8|A0A0D9R6N8_CHLSB	RACK1	184	195	0.011899	83.617	3943500	2700	2700	-0.00361228349239445	-0.141352001280799	-0.289123053929363	0.454261036291281	-0.0208249309058188	-0.711143253016883	-0.371012671938022	0.446297773642399	0.169739916815561	0.489594944169135	0.0757979384112373	0.127756033697316	-0.0228017614617907	-0.0986668259246195	-0.743396293333223	-0.0231548835595469
DVNQQEFVR	______________________________	____	tr|A0A0D9S109|A0A0D9S109_CHLSB	tr|A0A0D9S109|A0A0D9S109_CHLSB	RPS19	8	16	0.010918	112.75	27438000	2702	2702	0.00270365226361529	0.383874917205716	-0.182322483694475	0.0248849032564859	-0.0545463207077916	-0.443548223240697	0.0608934542480812	0.208218133304069	0.229762552127544	0.0414076768704302	-0.0771077626555481	-0.207554916251371	-0.0851880196593503	-0.0600991648689747	-0.114936422088893	0.0799829162875372
DVSQKTTWHR	NEMWRSGDSEVYQMGDVSQKTTWHRISVFR	YQMG	tr|A0A0D9R6X7|A0A0D9R6X7_CHLSB	tr|A0A0D9R6X7|A0A0D9R6X7_CHLSB	SSBP1	77	86	0.0020249	118.23	11923000	2708	2708	0.0239666052117795	0.101061523215113	0.0239666052117795	0.0239666052117795	-0.0282323205691046	0.41689864198666	0.188007545428491	-0.0316509735128099	-0.0316509735128099	-0.0316509735128099	-0.0316509735128099	-0.219434077422663	0.110027763033446	-0.263502548702036	-0.423930969244827	-0.0108410716180855
DVVGDTSGYYQR	IKEVYEEEYGSSLEDDVVGDTSGYYQRMLV	SLED	tr|A0A0D9QUP4|A0A0D9QUP4_CHLSB	tr|A0A0D9QUP4|A0A0D9QUP4_CHLSB	ANXA5	140	151	8.4941e-07	140.78	37653000	2709	2709	0.510894989906193	0.33626979110145	0.574970363766504	0.652639289426608	0.4358120879012	0.656127599259695	0.627129200999098	-0.708370595315836	-0.90786776276328	-1.20860440656372	-0.638837412008309	-0.831036431783092	-0.520113769816207	-0.426442417945469	-0.35494173043214	-0.372311488690744
DVVVIPAGVPR	GYLGPEQLPDCLKGCDVVVIPAGVPRKPGM	LKGC	tr|A0A0D9RZX0|A0A0D9RZX0_CHLSB	tr|A0A0D9RZX0|A0A0D9RZX0_CHLSB	MDH2	172	182	1.8815e-05	128.36	25376000	2710;2711	2710	-0.0594923875379592	-0.0781145770051332	0.127847161649699	0.0412214169471113	-0.0661861741505071	-0.0890185557837711	0.0526530024078335	0.151241943745393	0.054601124709822	0.0618090181671487	0.187621660351246	0.0204582729148655	-0.108527565921066	-0.111064397484785	-0.371737766845764	0.0930702268175706
DYGVLLEGPGLALR	MNIALLSDLTKQISRDYGVLLEGPGLALRG	QISR	tr|A0A0D9QXJ1|A0A0D9QXJ1_CHLSB	tr|A0A0D9QXJ1|A0A0D9QXJ1_CHLSB		171	184	0.0070825	79.875	4048800	2720	2720	0.12558850570736	-0.460306062124068	-0.39557966140094	-0.811747763279728	-0.184803151069023	-0.112937286411381	0.623752072185419	0.374661698852267	-0.193778677407483	0.0100624874434126	0.0412834896855772	0.140319298281131	0.0776701811095242	-0.335478825262911	0.286876300095283	0.176495699981811
EAEEAPPASSTPR	VVLSKCPRLYFVALCEAEEAPPASSTPRVV	VALC	tr|A0A0D9R333|A0A0D9R333_CHLSB	tr|A0A0D9R333|A0A0D9R333_CHLSB	ABCB8	97	109	5.5857e-11	211.64	148860000	2729;2730	2729	-0.00415626631817019	-0.0899395898071784	-0.536478500648985	-0.247830512221946	-0.217300719653176	-0.0593880159242419	0.142084444234606	0.109180369250029	0.054436744201144	0.0942848802632724	0.149091713503132	0.0949374734638862	0.0804342596601223	-0.0599000237066201	0.0298322624364766	0.27417547509903
EAGEQGDIEPR	QRINIPPQRGPRPIREAGEQGDIEPRRMVR	RPIR	tr|A0A0D9REQ6|A0A0D9REQ6_CHLSB	tr|A0A0D9REQ6|A0A0D9REQ6_CHLSB	G3BP1	321	331	6.403e-06	113.69	21938000	2740;2741	2741	-0.182694195944531	-0.559091530772125	-0.0506570300219525	0.0916671780230334	-0.813848732740687	-0.74457317240995	-0.523922605373175	-0.259492683238187	-0.30407853557111	-0.0428221283910079	0.262854953894477	-0.207735784577035	-0.0424177840123685	0.634798742027396	0.983751850068171	0.44862826085488
EAGFETESPVR	HLLLLLLLSAAVCQAEAGFETESPVRTLQV	VCQA	tr|A0A0D9R1N6|A0A0D9R1N6_CHLSB	tr|A0A0D9R1N6|A0A0D9R1N6_CHLSB	FKBP11	26	36	2.3377e-06	163.64	1613700000	2742;2743;2744;2745	2744	-0.129617699596675	-0.100176892104309	-0.335934836994137	-0.291385221809544	0.0913066836704809	0.26266333348923	0.24540850069659	-0.193136207445909	-0.206557233041697	0.070662801183641	0.0125512876188396	0.314218247215269	0.349539798993597	-0.049634007219669	-0.0913363202589146	-0.199922040112998
EAPLNPKANR	NELRVAPEEHPVLLTEAPLNPKANREKMTQ	VLLT	tr|A0A0D9S9M0|A0A0D9S9M0_CHLSB;tr|A0A0D9RSK3|A0A0D9RSK3_CHLSB;tr|A0A0D9R480|A0A0D9R480_CHLSB;tr|A0A0D9R387|A0A0D9R387_CHLSB;tr|A0A0D9RE13|A0A0D9RE13_CHLSB;tr|A0A0D9RYK5|A0A0D9RYK5_CHLSB;tr|A0A0D9RFF1|A0A0D9RFF1_CHLSB	tr|A0A0D9S9M0|A0A0D9S9M0_CHLSB		107	116	0.0029434	82.831	356150000	2765;2766	2765	0.482942299858393	0.528277273329247	-0.588872954559086	-0.0791328634374229	0.101714034203529	0.196951091419876	0.283289318748915	-0.365261426020787	-0.31837874442448	-0.157417368734797	-0.0802985750230672	0.697992635378527	0.517062858581814	-0.758383690906875	-1.05237780789984	-0.823621772914731
EAPNFEANTTVGR	______________________________	____	tr|A0A0D9RH37|A0A0D9RH37_CHLSB	tr|A0A0D9RH37|A0A0D9RH37_CHLSB	PRDX6	10	22	3.5145e-08	172.11	31883000	2767	2767	0.406395120713567	0.288144907295407	0.573153460545039	0.348289756123828	0.564990868382397	0.543607406054038	0.80636461787985	-0.674583194730519	-0.671653927386278	-0.77949093759379	-0.415713202807452	-0.529221628163915	-0.519256888505327	-0.659575031029696	-0.714615161431665	-0.344949785322873
EAPVDLLTQIGR	AQSHQDSAPPGQQKREAPVDLLTQIGRSVQ	QQKR	tr|A0A0D9R1R2|A0A0D9R1R2_CHLSB	tr|A0A0D9R1R2|A0A0D9R1R2_CHLSB	TMEM109	48	59	8.7895e-06	169.82	46517000	2769;2770;2771	2769	0.115002117734779	0.133514533449897	0.100107550660341	0.15308118756668	0.116607898108525	0.0235588312813476	0.233230898820479	0.0139866963666039	-0.0406049025137359	0.0486665952775199	-0.174705777409044	-0.155955691860729	-0.135724283138519	-0.191146412760636	-0.209270585671134	-0.137212305545655
EATGGKYVPR	GDSDLQLDRISVYYNEATGGKYVPRAILVD	VYYN	tr|A0A0D9R7E7|A0A0D9R7E7_CHLSB;tr|A0A0D9RVN0|A0A0D9RVN0_CHLSB	tr|A0A0D9R7E7|A0A0D9R7E7_CHLSB	TUBB	53	62	0.013711	74.944	184990000	2775;2776	2776	0.0197323488659838	0.203447769132127	-0.432809377573388	-0.220028672109132	0.857104969624775	0.70899530011947	0.930681621844959	-0.780309583242052	-0.786500849914771	-0.89418686472322	-0.441895609900108	-0.188809468560052	0.0198762590328075	-0.31026862870495	-0.0967050704546987	-0.296709847187741
EAYPGDVFYLHSR	AYRQMSLLLRRPPGREAYPGDVFYLHSRLL	PPGR	tr|A0A0D9RZE8|A0A0D9RZE8_CHLSB	tr|A0A0D9RZE8|A0A0D9RZE8_CHLSB	ATP5F1A	335	347	5.0017e-11	181.53	35422000	2780;2781	2781	0.0874057120489049	-0.121799633309174	0.264682134741298	0.264682134741298	-0.0604181465551199	-0.104244713039229	0.131286026053077	-0.162847203235925	-0.162847203235925	-0.162847203235925	-0.170869772583223	-0.188205712230512	-0.14527648408586	0.188389837872058	0.216154224420182	-0.0290048219537549
ECPSSHPEPTR	______________________________	____	tr|A0A0D9QXK4|A0A0D9QXK4_CHLSB	tr|A0A0D9QXK4|A0A0D9QXK4_CHLSB	PIK3C2A	12	22	0.019375	84.605	7071200	2783	2783	0.314303215797943	-0.330863988481544	0.328480715016545	0.107947666770464	-0.229440533616005	-0.0588045965140985	-0.321239162057002	-0.763027449140339	-0.302323148093499	0.53537258226965	0.0647526757246685	-0.324134621563297	0.287271580517706	-0.027184373298165	-0.0103204695480395	0.171204630815099
EDAANNYAR	TYRQLFHPEQLITGKEDAANNYARGHYTIG	ITGK	tr|A0A0D9R1G1|A0A0D9R1G1_CHLSB;tr|A0A0D9RWH9|A0A0D9RWH9_CHLSB;tr|A0A0D9R6X5|A0A0D9R6X5_CHLSB;tr|A0A0D9RNW8|A0A0D9RNW8_CHLSB;tr|A0A0D9R1G2|A0A0D9R1G2_CHLSB;tr|A0A0D9R1G5|A0A0D9R1G5_CHLSB	tr|A0A0D9R1G1|A0A0D9R1G1_CHLSB	TUBA1A	97	105	0.0013361	184.49	95826000	2784;2785	2784	0.31199868458744	-0.00521019516198331	0.175286965792248	0.069736390672708	0.283912464392414	-0.497891857774928	0.20620084338626	0.529064420559651	0.588563750343994	0.411998104434562	0.103167836506231	-0.767849507278147	-0.659274988168584	-0.802493636665393	-0.428750254787258	-0.698914120842387
EDEDEEEEEGGKGEKR	SEEEEEFGLDEEDEDEDEDEEEEEGGKGEK	EDED	tr|A0A0D9REY3|A0A0D9REY3_CHLSB	tr|A0A0D9REY3|A0A0D9REY3_CHLSB	ANP32B	225	240	0.0061689	77.562	39636000	2788	2788	-0.989702240616472	-0.291249640835725	-2.27810042598274	-1.83380476991014	0.37423461255994	2.06019699841682	0.903434267240864	-1.80106548168248	-2.56033985480223	-2.70214642537984	-1.96138237216542	0.658810946284452	0.0542246563885132	0.513608292846177	-0.399831943404087	0.245914886041124
EDEEAESATGKR	EEEEEEGDGEEEDGDEDEEAESATGKRAAE	EDGD	tr|A0A0D9R2T6|A0A0D9R2T6_CHLSB;tr|A0A0D9S965|A0A0D9S965_CHLSB	tr|A0A0D9R2T6|A0A0D9R2T6_CHLSB		81	92	1.0412e-05	165.07	139160000	2789	2789	-1.20575023904058	0.868857497783256	-1.20575023904058	-1.20575023904058	0.868857497783256	0.868857497783256	0.868857497783256	-1.20575023904058	-1.20575023904058	-1.20575023904058	-1.20575023904058	0.868857497783256	0.868857497783256	-0.579277563425845	-0.579277563425845	-0.579277563425845
EDLADSDAR	LSLAKGDRSEDFGVNEDLADSDARALYEAG	FGVN	tr|A0A0D9R740|A0A0D9R740_CHLSB	tr|A0A0D9R740|A0A0D9R740_CHLSB	ANXA1	196	204	0.0044321	125.16	57841000	2801	2801	0.385340378574377	0.136609832583635	0.227846285561054	0.151215239349456	0.371248048674664	0.527256854095959	0.564602599841906	-0.403753842283317	-0.541227893297633	-0.579019085936309	-0.351172395933648	-0.366098709043571	-0.486963519614298	-0.0343922908977286	-0.297984116259386	-0.114642353541236
EDPDGEHAR	VLNKHSLSGRPLKVKEDPDGEHARRAMQKA	LKVK	tr|A0A0D9R6L1|A0A0D9R6L1_CHLSB	tr|A0A0D9R6L1|A0A0D9R6L1_CHLSB	HNRNPM	145	153	0.0026461	179.37	11759000	2803	2803	0.274905618063488	0.221436694059446	0.39979726354232	0.795444249236022	-0.344909351672169	-0.596789345704646	-0.486012808093381	-0.513694151017385	-0.428970149430815	-0.469650964071576	-0.214342191831524	-0.393080593151251	-0.951890744477019	0.489758497738975	0.52549925690196	0.330311996714508
EDQTEYLEER	GEPIGRGTKVILHLKEDQTEYLEERRVKEV	LHLK	tr|A0A0D9RCZ4|A0A0D9RCZ4_CHLSB;tr|A0A0D9RJ20|A0A0D9RJ20_CHLSB	tr|A0A0D9RJ20|A0A0D9RJ20_CHLSB	HSP90AB1	187	196	3.3032e-06	124.08	17987000	2804;2805	2804	0.32705044337632	0.416177245537621	0.17832135913099	0.484117640827026	0.0441120319974665	-0.236760496753577	-0.0380076092699072	0.144638380461818	-0.115007078755858	0.147997881263616	0.0596215552613898	0.0685687146728026	-0.0885220564971894	-0.616555369008183	-0.654899825858558	-0.806891614063433
EDVTPIPSDSTR	ALRALARSGMKIGRIEDVTPIPSDSTRRKG	IGRI	tr|A0A0D9RGJ5|A0A0D9RGJ5_CHLSB	tr|A0A0D9RGJ5|A0A0D9RGJ5_CHLSB	RPS14	130	141	5.506e-06	129.16	8969500	2812	2812	0.110288045204882	0.100680795000573	0.23435580436461	0.345074040568118	-0.12066723524673	-0.178712841298984	-0.295559712698628	0.342572343668255	0.624447557874647	0.657620509038622	0.101487083232786	-0.258015251671469	-0.297711336342855	-1.04321362688884	-1.09458668589177	-0.473166547705323
EEATGTIQEDYLR	TDPEDVIRNAFACFDEEATGTIQEDYLREL	ACFD	tr|A0A0D9RYD9|A0A0D9RYD9_CHLSB;tr|A0A0D9RYD7|A0A0D9RYD7_CHLSB	tr|A0A0D9RYD9|A0A0D9RYD9_CHLSB	MYL12A	111	123	2.8181e-06	123.84	15746000	2816	2816	0.347502181187846	0.100965300814268	0.413616311573652	0.498896009087636	0.128972111924713	0.221065289230756	0.578341503778576	-0.40348544695771	-0.364575293952875	-0.207823865554967	-0.734101074835468	-0.183334241641364	-0.312911980822233	-0.0412987048332333	-0.350609440318489	-0.481392113024908
EEDEEELGEEER	EEEDEEGYNDGEVDDEEDEEELGEEERGQK	EVDD	tr|A0A0D9RM50|A0A0D9RM50_CHLSB	tr|A0A0D9RM50|A0A0D9RM50_CHLSB	ANP32A	234	245	0.0010314	104.79	6431200	2818	2818	0.413270275135284	0.206932898095836	0.442668722904655	0.563335648139092	0.734804892564146	0.6649440866676	0.562224755600751	-1.12655164317128	-0.745808718257455	-0.465709470902213	-0.628842244624162	-0.900528489205587	-0.738679360725091	-0.0567190624411315	-1.07584156909576	-0.0663180379239154
EEDEGHSNSSPR	GSAESEGAKIDASKNEEDEGHSNSSPRHSE	ASKN	tr|A0A0D9QWR4|A0A0D9QWR4_CHLSB	tr|A0A0D9QWR4|A0A0D9QWR4_CHLSB	HNRNPD	74	85	2.3531e-05	174.23	13365000	2819;2820	2819	0.432103156628415	0.311348030941877	0.219907900984022	0.563229702630936	-0.0974959628935454	0.526627962581947	0.489045059857125	-0.231381740709995	-0.520640016538832	-0.336501809965487	-0.235240365196426	-0.249129145613446	-0.00769143648275342	-0.244909719095941	-0.578952338414333	-1.15461862754881
EELHYPLGER	GLLLLCAAAAGAGKAEELHYPLGERRSDYD	AGKA	tr|A0A0D9RQD5|A0A0D9RQD5_CHLSB	tr|A0A0D9RQD5|A0A0D9RQD5_CHLSB	RCN2	26	35	0.000273	128.81	543900000	2837;2838	2837	-0.0872831973128632	0.00817996379040656	0.210819720101162	0.366538926788424	-0.346563835876556	-0.0673480132382501	0.12355842403473	0.288649293051012	0.0606979836108863	0.411769435572282	-0.15853473012254	0.101034425974607	-0.432652897657307	-0.236841396827629	-0.55745047783058	-0.0833041943943024
EEMGTALKPR	GDFGSGLKDTRELLREEMGTALKPRLPTPP	ELLR	tr|A0A0D9R541|A0A0D9R541_CHLSB	tr|A0A0D9R541|A0A0D9R541_CHLSB		270	279	0.0020249	118.23	259570000	2840	2840	-0.76739036921575	-0.027700700507213	-1.06473951302257	-0.539992881675786	-0.272476987456431	-0.190387675055797	-0.501695962310833	-0.954369119625424	-0.904251694812532	-1.01592143854924	-0.6560972430628	0.322901157661048	0.0807627976301494	1.22556607221765	1.10823105713579	0.905332455544567
EFDGRWPR	LALVLVSSLYLQAAAEFDGRWPRQIVSSIG	QAAA	tr|A0A0D9QVG1|A0A0D9QVG1_CHLSB	tr|A0A0D9QVG1|A0A0D9QVG1_CHLSB	NPNT	20	27	0.01568	121.85	29608000	2849;2850	2850	0.268334068799574	0.185527601164185	0.257131290723888	0.322723716416943	0.207224142282378	0.054482362430337	0.397260604204193	0.0164293886010383	0.0647597395274961	-0.0211578361323535	-0.171541932560853	-0.254776812029789	-0.251732918093482	-0.418826895213742	-0.725358678741605	-0.432408017012797
EFQTNLVPYPR	TASLRFDGALNVDLTEFQTNLVPYPRIHFP	VDLT	tr|A0A0D9R1G1|A0A0D9R1G1_CHLSB;tr|A0A0D9RWH9|A0A0D9RWH9_CHLSB;tr|A0A0D9R6X5|A0A0D9R6X5_CHLSB;tr|A0A0D9S0I5|A0A0D9S0I5_CHLSB;tr|A0A0D9RNW8|A0A0D9RNW8_CHLSB;tr|A0A0D9R1G2|A0A0D9R1G2_CHLSB;tr|A0A0D9R1G5|A0A0D9R1G5_CHLSB	tr|A0A0D9R1G1|A0A0D9R1G1_CHLSB	TUBA1A	254	264	1.7375e-05	118.03	12427000	2852;2853	2852	0.302243333001187	-0.0638955268679115	-0.0721418854927516	0.106358670420777	0.0361474950558787	-0.279352422728212	0.138541662045529	0.419815043918691	0.308270113727214	0.405902739431799	0.372022783974653	-0.308517451999196	-0.238484021922514	-0.757029808655493	-0.512989495264618	-0.535845166087583
EGLTIDLKNFR	PPPIPANGQQASSQNEGLTIDLKNFRKPGE	SSQN	tr|A0A0D9RG34|A0A0D9RG34_CHLSB	tr|A0A0D9RG34|A0A0D9RG34_CHLSB		53	63	8.2831e-06	136.5	19754000	2868	2868	0.329013265069845	0.329013265069845	-0.495078704852555	-0.495078704852555	0.329013265069845	0.499752963094938	0.315673613401241	-0.495078704852555	-0.495078704852555	-0.495078704852555	-0.495078704852555	0.499752963094938	0.329013265069845	-0.181307033437702	-0.181307033437702	-0.181307033437702
EGPDEDSSNR	LLLLGLAQLLAVAGAEGPDEDSSNRENAIE	VAGA	tr|A0A0D9R3W5|A0A0D9R3W5_CHLSB	tr|A0A0D9R3W5|A0A0D9R3W5_CHLSB	PDIA4	25	34	5.1726e-10	232.46	5947500000	2872;2873;2874;2875;2876;2877;2878	2876	0.023623683000802	0.014816665571788	-0.146627552338217	-0.155048714774336	-0.024348122487107	0.39870939227324	0.236643006873166	-0.196328845143706	-0.198241810058897	-0.222952017539572	-0.147819288378813	0.317001731805566	0.0792308141250747	-0.118773063644244	-0.0989873311544846	0.0443351516208319
EGSESAPEGQAQQR	NYQQNYQNSERGEKNEGSESAPEGQAQQRR	GEKN	tr|A0A0D9S7K7|A0A0D9S7K7_CHLSB	tr|A0A0D9S7K7|A0A0D9S7K7_CHLSB	YBX1	103	116	3.1664e-10	172.11	88869000	2887;2888	2887	0.414602102927276	0.317906523831881	-0.0296649952201273	0.309497743292776	0.330838388952105	0.45730470184488	0.42355933931895	-0.115331047383724	-0.274896396057219	-0.458203066684197	-0.0445943977921384	-0.23803680207575	-0.254153529772582	-0.631289842548283	-0.649847764481646	-0.298291115809702
EGVIGVTEEQVHR	SAREAAASLGVTLQKEGVIGVTEEQVHRIV	TLQK	tr|A0A0D9R2D4|A0A0D9R2D4_CHLSB	tr|A0A0D9R2D4|A0A0D9R2D4_CHLSB	SUN2	521	533	2.3283e-09	156.69	12557000	2900	2900	-0.0488193444191986	0.0535416139223878	-0.110660773578797	-0.233977200771772	0.214463975194062	-0.0140726383527856	0.00978808210230279	0.231961853403946	-0.229439923369241	0.184396842330623	-0.0255374640556345	0.205053595285755	-0.168497265338645	0.26962335268136	-0.161327190866991	-0.370989250403798
ELAEDGYSGVEVR	ADGIFKAELNEFLTRELAEDGYSGVEVRVT	FLTR	tr|A0A0D9QV93|A0A0D9QV93_CHLSB	tr|A0A0D9QV93|A0A0D9QV93_CHLSB	RPS3	28	40	1.6485e-08	164.48	77105000	2955;2956	2956	-0.0203394366101829	-0.0669250490703377	-0.0741473964849776	-0.201765432545808	0.00663348646729857	-0.097496253983735	0.0243586759321652	0.00273230114725927	-0.0326883903046494	0.16771395380611	-0.0148554247234398	-0.184500121542583	-0.176340203059503	0.194518911730204	0.221102802540862	0.158671079645048
ELAPAPFTLPLR	LLLPLLAQWLLRAAPELAPAPFTLPLRVAA	RAAP	tr|A0A0D9R7D7|A0A0D9R7D7_CHLSB	tr|A0A0D9R7D7|A0A0D9R7D7_CHLSB	BACE2	23	34	4.2373e-06	132.32	2704800	2959	2959	0.0846322824859368	-0.0372218911395454	0.110171959858758	0.708458588169319	0.377368816033883	0.0912313953892902	0.663051534191614	0.284653658089852	-0.604858845659629	0.299279157806273	-0.549936189828424	-0.460193065420096	-0.0845873186175228	-0.980408146787551	-0.476725353611335	-0.691194263318085
ELIPEYLNFIR	IKLYVRRVFIMDSCDELIPEYLNFIRGVVD	DSCD	tr|A0A0D9RJ20|A0A0D9RJ20_CHLSB	tr|A0A0D9RJ20|A0A0D9RJ20_CHLSB	HSP90AB1	368	378	0.0092311	83.005	5198500	2970;2971;2972	2970	0.579954218107946	0.560196830452323	0.320812445228232	0.450166082314669	0.530906319910396	0.496387153475759	0.924693975364412	-0.663903282642181	-0.986550387042504	-0.988349129283339	-0.419973692081891	-0.33510371203887	-0.73956589096068	-0.395504251433457	-0.489183643380336	-1.28609424979094
ELLLQPVTISR	VERHNKPEVEVRSSKELLLQPVTISRNEKE	RSSK	tr|A0A0D9RDV7|A0A0D9RDV7_CHLSB	tr|A0A0D9RDV7|A0A0D9RDV7_CHLSB	ARPC4	45	55	0.0017993	100.88	16227000	2982;2983;2984	2982	-0.24708542343908	-0.109065386984417	-0.385722322364037	-0.188546158675688	-0.0567128290248368	0.342395427786923	-0.112267277871116	0.243230175979607	-0.0794528518571789	0.149128536987384	-0.0836992376232459	0.210355246436621	-0.0434054009991276	0.100842521629694	-0.0111478692158238	0.0816890156898227
ELQATEDAKLR	QQVEEMKTQLEELEDELQATEDAKLRLEVN	ELED	tr|A0A0D9R6E6|A0A0D9R6E6_CHLSB;tr|A0A0D9R6R1|A0A0D9R6R1_CHLSB;tr|A0A0D9RDH4|A0A0D9RDH4_CHLSB	tr|A0A0D9R6E6|A0A0D9R6E6_CHLSB	MYH9	1547	1557	0.0026543	105.4	53175000	2995	2995	0.499061506519045	0.499061506519045	-1.28555873052851	-1.28555873052851	0.855522432232462	1.08220593997009	1.08025056983893	-1.28555873052851	-1.28555873052851	-1.28555873052851	-1.28555873052851	-0.258312005856558	-0.0929061069891441	0.0214371078610631	-0.205205856662678	0.0214371078610631
ELSPTAAANFTR	YIQKNVQLYKMRNGYELSPTAAANFTRRNL	RNGY	tr|A0A0D9S7T7|A0A0D9S7T7_CHLSB	tr|A0A0D9S7T7|A0A0D9S7T7_CHLSB	PSMB2	74	85	0.00017775	119.34	33709000	3001	3001	-0.106692822246053	-0.0900675156879151	-0.073429635624332	-0.03150288467515	-0.267983242238492	-0.207853813580389	-0.00559295267889858	0.143823866089796	0.140957645956268	0.321531394753045	0.0824823989887805	-0.0731539657781047	-0.00528710694946428	0.164112926581803	-0.0213497692633308	-0.0862817884029963
ELTVSNNDINEAGVR	CESLASVLRAKPDFKELTVSNNDINEAGVR	PDFK	tr|A0A0D9RF66|A0A0D9RF66_CHLSB	tr|A0A0D9RF66|A0A0D9RF66_CHLSB	RNH1	169	183	2.6531e-14	155.17	17288000	3005	3005	0.129303321466001	-0.0389215365541823	0.129303321466001	0.129303321466001	-0.0389215365541823	-0.0389215365541823	-0.0389215365541823	0.129303321466001	0.129303321466001	0.129303321466001	0.129303321466001	-0.0389215365541823	-0.0389215365541823	-0.261103425477009	-0.261103425477009	-0.261103425477009
ELVYTDSEAR	GLRLLPLTDKAAKGRELVYTDSEARDVFEK	AKGR	tr|A0A0D9R924|A0A0D9R924_CHLSB	tr|A0A0D9R924|A0A0D9R924_CHLSB	PLEC	2951	2960	0.0011287	185.81	37360000	3008	3008	-0.180850752258675	-0.0275282561344747	-0.222005001363334	-0.20202616837969	0.00850579831975147	0.092922018721944	-0.036231947365746	0.383966410820866	0.0687721337030148	-0.0313743154170038	-0.021599119006713	-0.165804598185577	-0.169649989642279	0.120604904330022	0.127738892185888	0.117348629424819
ELYHYQECVR	______________________________	____	SARS2|ORF7aiORF1|ORF;SARS2|ORF7A|ORF	SARS2|ORF7aiORF1|ORF		14	23	6.1694e-05	155.26	2378500000	3011;3012;3013;3014;3015	3012	-3.150539303679	-2.25401420484789	-2.9064256181978	-2.97443325993714	-1.41098431216611	-1.12056719544946	-1.00398201218311	0.481633010757879	0.725949801927958	1.08156349075815	1.82343175599452	1.02005038988465	1.45282223709459	-2.95338057299112	-1.75722647690976	-2.42397940779108
ENEHQLSLR	ELKADKDYHFKVDNDENEHQLSLRTVSLGA	VDND	tr|A0A0D9RBD8|A0A0D9RBD8_CHLSB;tr|A0A0D9R3T6|A0A0D9R3T6_CHLSB	tr|A0A0D9RBD8|A0A0D9RBD8_CHLSB	NPM1	37	45	0.00015714	194.12	79449000	3035;3036	3035	0.398139993686868	0.266377681426245	0.251699434107611	0.370714484449439	0.555765954952673	0.797057674920845	0.752811523368753	-0.638661228826275	-0.551823541867612	-0.641224152163575	-0.441144360221689	-0.536593024605606	-0.650840505117918	-0.408146275720508	-0.582090484109528	-0.61450736304601
ENPYYDSR	KIYIDSNNNPERFLRENPYYDSRVVGKYCE	RFLR	tr|A0A0D9R0N5|A0A0D9R0N5_CHLSB	tr|A0A0D9R0N5|A0A0D9R0N5_CHLSB	CLTC	716	723	0.01624	106.68	87794000	3044;3045	3045	0.161714213650046	0.0701773721585853	-0.240433328332794	-0.0818484826620104	0.0430188610999097	0.00747257115107317	-0.275547339841318	0.153460937189312	0.15350922846521	0.152923166145476	-0.42661887008854	-0.168613963867245	-0.320524320792657	0.16092883217033	0.180176691460971	0.210101457451408
EPAAPVSIQR	QPQQQPGAQSYGGYKEPAAPVSIQRSAPGG	GGYK	tr|A0A0D9S3E5|A0A0D9S3E5_CHLSB	tr|A0A0D9S3E5|A0A0D9S3E5_CHLSB	LASP1	188	197	9.0596e-05	140.83	179830000	3053	3053	-0.440465991749355	-0.506495156431093	0.0746336504263835	-0.252375912419015	-0.492662636607392	-0.767226431296831	-1.11213895144039	-0.862681990280934	-0.809674859560386	-1.0375983263148	-0.37377794165325	-0.0643066195475678	-0.208051310975148	1.18256726634813	1.22490423669122	1.06836215636828
EPLYILVTPR	LGWILLLLGSPLTHAEPLYILVTPRVLRVG	LTHA	tr|A0A0D9R520|A0A0D9R520_CHLSB	tr|A0A0D9R520|A0A0D9R520_CHLSB		22	31	0.015076	96.331	18050000	3062;3063	3062	-0.320504146652106	-0.196701634793668	-0.176350857863024	-0.848094421791927	0.0782438123717965	0.0418795977436068	-0.353883214678189	-0.565946956346833	-0.994186225196422	-0.626722229473576	-0.394271276951303	-0.408283502525452	-0.286088479227889	0.714232895862317	0.557919680679635	1.45738456837509
EPVALSEEER	AHPPNLGPPPPLRVGEPVALSEEERLKLAQ	LRVG	tr|A0A0D9R6Z5|A0A0D9R6Z5_CHLSB	tr|A0A0D9R6Z5|A0A0D9R6Z5_CHLSB	SF3B2	137	146	8.4368e-05	156.83	34698000	3065	3065	-0.155216373761815	-0.144371845144915	0.0827570767531178	0.151420611649106	-0.150054015860171	-0.447025851062683	-0.36969916972137	-0.00235331394769738	0.0334014210678288	0.0182530721595708	-0.205781390296549	-0.012488505795	-0.00242741251205987	0.296770380743675	0.521595462001447	0.0889359475563867
EQAPGTAPCSR	LVLGLWLALLRSVAGEQAPGTAPCSRGSSW	SVAG	tr|A0A0D9RD07|A0A0D9RD07_CHLSB	tr|A0A0D9RD07|A0A0D9RD07_CHLSB	TNFRSF12A	28	38	2.8993e-05	163.9	906950000	3069;3070	3070	0.592621888673707	0.0552519104182148	0.842821276025198	0.881987464256453	0.017385108619213	-0.0966820507915264	0.0738792209641892	-0.39388078066375	0.0645345535602277	0.219947662801257	-0.638391078387033	-0.823624279224895	-0.666161278737046	-0.494113177436009	-0.670877251166201	-0.579084216300814
EQGVLSFWR	KQYKGIVDCIVRIPKEQGVLSFWRGNLANV	RIPK	tr|A0A0D9RZQ0|A0A0D9RZQ0_CHLSB;tr|A0A0D9S0H6|A0A0D9S0H6_CHLSB	tr|A0A0D9RZQ0|A0A0D9RZQ0_CHLSB	SLC25A6	64	72	0.001593	190.02	22112000	3073	3073	-0.0749270397975027	-0.00579680075108197	-0.157531883500145	-0.0775317420352801	-0.126444348008144	-0.206262545252135	-0.0695916813330968	0.378820795460666	0.232628800979168	0.0619579470135656	0.188543215787743	-0.2623080019715	-0.319406090878004	-0.111322221556104	0.125953655786541	0.218773061641924
EQQTPETAAQR	IGLLGAVWLLSSGHGEQQTPETAAQRCFCQ	SGHG	tr|A0A0D9RRA4|A0A0D9RRA4_CHLSB	tr|A0A0D9RRA4|A0A0D9RRA4_CHLSB	ERO1A	24	34	0.00057443	119.27	2526600000	3082;3083;3084;3085	3083	0.0347732333161397	-0.010275292379925	0.0151082025171793	-0.132933183540564	-0.0346712805790948	0.116877462925638	0.179379739450102	0.0669137766656377	-0.123327703333591	0.0324107287202607	-0.00316415399239794	0.177570203818932	-0.0309016088266024	-0.0137565213946516	-0.406694792298196	0.0376586928705182
EQQVPLVLWSSDR	AAAAAAAAAAAAAAAEQQVPLVLWSSDRDL	AAAA	tr|A0A0D9RYR3|A0A0D9RYR3_CHLSB	tr|A0A0D9RYR3|A0A0D9RYR3_CHLSB	ATP6AP1	48	60	9.0915e-08	134.99	19341000	3086	3086	0.088637787624813	0.00870772689951048	0.214311438391172	0.214311438391172	-0.00925933853477099	0.0839231781826832	0.0833758544873928	-0.110852219187165	-0.110852219187165	-0.110852219187165	-0.145735650581836	-0.152483861852061	-0.246534694778892	-0.165884877415067	0.00454809163408417	0.236447593723005
ERPPEEVAAR	TPASSTEEASSSSIRERPPEEVAARLAQQE	SSIR	tr|A0A0D9RUQ5|A0A0D9RUQ5_CHLSB	tr|A0A0D9RUQ5|A0A0D9RUQ5_CHLSB	IMMT	150	159	0.01111	101.3	15441000	3092	3092	0.0446900096210078	-0.400285121840891	0.116058692620909	0.523266266006989	-0.359844388606355	-0.822565992094153	-0.486209701965251	-0.129794075426358	-0.0233931914843166	0.0619420280251404	0.249392731545749	-0.522321798866818	-0.274025347647784	0.486082578013469	0.506648057709664	0.209361993135863
ESAGADTR	SGAGRPSVLLLPVRRESAGADTRPTVRPRN	PVRR	tr|A0A0D9R0H2|A0A0D9R0H2_CHLSB	tr|A0A0D9R0H2|A0A0D9R0H2_CHLSB	NDUFS3	21	28	0.0020001	145.34	46167000	3097	3097	0.0237695677880901	0.0277063495220269	0.011223061896972	-0.211122869882919	-0.0623707469768633	-0.0339797539082176	0.339164709118648	-0.119015107122311	0.115656459814731	0.108461933634876	0.262323571146442	0.0584533933951955	0.00122591958629335	-0.111019706588947	-0.271615175975817	-0.295848595210392
ESAGADTRPTVR	SGAGRPSVLLLPVRRESAGADTRPTVRPRN	PVRR	tr|A0A0D9R0H2|A0A0D9R0H2_CHLSB	tr|A0A0D9R0H2|A0A0D9R0H2_CHLSB	NDUFS3	21	32	2.1234e-06	137.6	353630000	3098	3098	0.12208972785802	-0.0204657859112351	-0.214029409316922	-0.0457999044629189	-0.15421982005609	-0.0447943433434833	0.215510690474825	0.147748406873728	0.196009269584704	0.17349011630812	0.0944606419393053	-0.00265568636455826	-0.00740903900877126	-0.166241025663774	-0.451652402775329	0.00218678510954153
ESAGADTRPTVRPR	SGAGRPSVLLLPVRRESAGADTRPTVRPRN	PVRR	tr|A0A0D9R0H2|A0A0D9R0H2_CHLSB	tr|A0A0D9R0H2|A0A0D9R0H2_CHLSB	NDUFS3	21	34	9.0794e-09	139.48	6692500000	3099;3100;3101;3102;3103;3104;3105	3100	-0.025435737202412	0.00720939911543031	-0.140595179467726	0.0607730718105109	-0.0136290681057674	-0.0881325940162859	0.198184271295965	0.0835812211111587	0.0885303843898943	0.233609186176183	0.110740409490567	0.0482354564067359	-0.00730238339571947	-0.251471421087481	-0.224013787195786	-0.184342807792755
ESETTTSLVLER	FRRPVLQVLRQFVRHESETTTSLVLERSLN	FVRH	tr|A0A0D9R6X7|A0A0D9R6X7_CHLSB	tr|A0A0D9R6X7|A0A0D9R6X7_CHLSB	SSBP1	17	28	9.3754e-18	248.09	13271000000	3109;3110;3111;3112;3113;3114;3115;3116;3117;3118;3119;3120;3121	3109	0.0145224656536038	-0.0848053553742211	-0.0641768188883379	0.014479890892911	-0.0536099124592419	0.0477093370331214	0.0908647592114314	0.11986949799842	0.0514651498021964	0.150200487833701	0.0033516964474679	0.125213242224246	-0.0712275861020278	-0.0984807876568951	-0.203627219939214	-0.0917872405738475
ESFVSSSDR	DLQESSRRPQRKSLYESFVSSSDRLRELGP	KSLY	tr|A0A0D9R9C5|A0A0D9R9C5_CHLSB	tr|A0A0D9R9C5|A0A0D9R9C5_CHLSB	NELFE	134	142	0.011095	112.41	18879000	3124	3124	-0.782679906067559	-0.321819947646916	0.0144587432776717	0.0278765723650944	-0.772782998293196	-0.728135865525028	-0.825068315934452	-0.542235268300928	-1.00733101714594	-0.828622179086291	-0.0220312471311795	0.361280003096713	0.0861489819041655	0.941869114527596	1.00927500749154	0.866748589884997
ESSPTNSPSSR	PIQAQSQGNRTPLMTESSPTNSPSSRNHLD	PLMT	tr|A0A0D9RQJ9|A0A0D9RQJ9_CHLSB	tr|A0A0D9RQJ9|A0A0D9RQJ9_CHLSB	CRYBG1	650	660	0.0051019	96.342	18860000	3129	3129	0.0646924542701299	-0.143006515901545	0.275952528966409	0.320863762012943	-0.0139455589893565	-0.400563570814984	-0.806785450985863	-0.240347111141478	-0.0349786403565807	-0.124358276737732	-0.165310655842277	-0.374619604544139	-0.384641901134969	0.32248100774074	0.686428581096187	0.310633212388672
ESTLHLVLR	QLEDGRTLSDYNIQKESTLHLVLRLRGGII	NIQK	tr|A0A0D9QZ56|A0A0D9QZ56_CHLSB;tr|A0A0D9R8X7|A0A0D9R8X7_CHLSB;tr|A0A0D9S9N6|A0A0D9S9N6_CHLSB;tr|A0A0D9RNT7|A0A0D9RNT7_CHLSB;tr|A0A0D9S5B0|A0A0D9S5B0_CHLSB;tr|A0A0D9SA76|A0A0D9SA76_CHLSB;tr|A0A0D9SC55|A0A0D9SC55_CHLSB	tr|A0A0D9QZ56|A0A0D9QZ56_CHLSB	UBA52	64	72	0.00050577	149.82	28515000	3132	3132	-0.0238595193496522	-0.121785346448464	-0.164462916340539	0.21680679185045	-0.0516725374726925	-0.436111768242632	-0.187163301753986	0.397791080094045	0.21388819484118	0.165841395997944	0.276649504948191	-0.414331829069784	-0.341338236413905	-0.148269866150624	0.0312902523974075	0.246384464293106
ETSAEDEGVSQR	VLDNYLTSPLPEEVDETSAEDEGVSQRKFL	EEVD	tr|A0A0D9R8K1|A0A0D9R8K1_CHLSB	tr|A0A0D9R8K1|A0A0D9R8K1_CHLSB	CLIC1	154	165	1.4098e-05	185.18	24235000	3163	3163	0.612921476464612	0.415574831646445	0.345240671569552	0.267190743073465	0.613272416888451	0.768282906409616	1.02816758286471	-1.12868651211363	-0.88822355139687	-1.2040980824099	-0.642492906950832	-0.495760280971886	-0.566237807256125	-0.730306878597152	-0.875641371911391	-0.347424691947306
ETTTSLVLER	RPVLQVLRQFVRHESETTTSLVLERSLNRV	RHES	tr|A0A0D9R6X7|A0A0D9R6X7_CHLSB	tr|A0A0D9R6X7|A0A0D9R6X7_CHLSB	SSBP1	19	28	0.002065	118.03	23449000	3165	3165	0.0540977579657539	0.0594717467005866	0.0272442688342686	-0.00965263730898258	0.136393712364455	0.415321725399894	0.344304700725092	-0.415361577580721	-0.329407204767093	-0.285793250234927	-0.226066267114042	0.213101090343209	0.0628301141203428	-0.12249265950863	-0.158619101493598	-0.0500510419240492
EVAEAGAEAR	EEARKLQQKRAKMLREVAEAGAEARLALDG	KMLR	tr|A0A0D9R959|A0A0D9R959_CHLSB	tr|A0A0D9R959|A0A0D9R959_CHLSB	SCRIB	1443	1452	0.00047183	125.97	44158000	3172	3172	-0.404392710057106	-0.337186946606838	0.469626291354019	0.333395333552843	-0.324625887523144	-1.00322386562517	-1.15519457043426	-0.688124011216381	-0.429818558662327	-0.481678917550342	0.0133945760369941	0.0501987493596995	-0.137637558375246	0.696067159902138	0.781210112991188	0.757182415345737
EVAEVDTVRR	RELYHQLQQGERSVREVAEVDTVRRALRGA	RSVR	tr|A0A0D9R924|A0A0D9R924_CHLSB	tr|A0A0D9R924|A0A0D9R924_CHLSB	PLEC	3067	3076	0.0037294	110.53	9851300	3174;3175	3174	-0.165997450366213	0.0590666725162215	-0.152316491802272	-0.0494397938334594	-0.00601092383314614	0.00564975157573855	-0.0546273213721194	0.157071272479037	-0.129744890618336	0.0698726130787962	-0.158130267481694	-0.0865140607008966	-0.0544232136689182	0.104094085167129	0.305561626675771	0.0674365703068149
EVAPDGPLQESSTR	MAAKPNHPPGKVCVREVAPDGPLQESSTRL	VCVR	tr|A0A0D9RIZ3|A0A0D9RIZ3_CHLSB	tr|A0A0D9RIZ3|A0A0D9RIZ3_CHLSB	FKBP15	1083	1096	8.7036e-07	124.42	23185000	3176;3177	3177	-0.0156330652265768	-0.05745177865864	0.312937068996464	0.00259247236417006	-0.0875078036104078	-0.481736507567555	-0.230067732943479	0.144104763879612	0.00525041833946555	-0.00242931821594141	-0.258774603428741	-0.255129557713759	-0.193776554930126	0.292378410674526	0.322177757223228	0.221595233044202
EVDIGIPDATGR	NSIDPALRRFGRFDREVDIGIPDATGRLEI	RFDR	tr|A0A0D9RD03|A0A0D9RD03_CHLSB	tr|A0A0D9RD03|A0A0D9RD03_CHLSB	VCP	366	377	0.00028038	93.623	7651000	3181;3182	3182	0.218661955617865	0.092577177288106	0.12857235349098	0.210140475109172	0.0532502295084851	-0.0172984716613822	-0.355709571437923	0.0376444765278339	0.0658575689508423	0.0798761549619205	-0.261687049070856	0.0789771464972818	-0.280493028683119	-0.0974537629131839	-0.0439851695910507	-0.0521765730599751
EVITLERPLR	QSRPFTLRITDNVGQEVITLERPLRCNCCC	NVGQ	tr|A0A0D9RG43|A0A0D9RG43_CHLSB;tr|A0A0D9RG51|A0A0D9RG51_CHLSB	tr|A0A0D9RG43|A0A0D9RG43_CHLSB	PLSCR2	147	156	6.5028e-05	145.46	18569000	3200	3200	0.00624340565095018	-0.117213762513679	-0.203448538049232	-0.254020838135174	-0.00544256608437376	-0.0351662963273128	-0.210441438248291	0.494667958908557	0.198239585356801	0.0723005251645621	0.00474696163852851	-0.133485540245467	-0.0202428398112117	-0.0233997361637047	-0.000698480168231014	0.0540006315366176
EVLHGNQR	MSSKVSRDTLYEAVREVLHGNQRKRRKFLE	EAVR	tr|A0A0D9RC78|A0A0D9RC78_CHLSB	tr|A0A0D9RC78|A0A0D9RC78_CHLSB	RPL10A	16	23	0.0023121	143.12	28098000	3205;3206	3206	0.0397626547346236	-0.112564493127556	0.193606040719618	0.193363662412197	-0.0797265765605943	0.116446493342279	-0.265489006505953	0.392830157304227	0.186798741688958	0.0123146384311779	-0.0205199477767326	-0.317165107101747	-0.139411943978255	-0.101031336397559	-0.240743427789451	-0.0544056241366794
EVLVAGFGR	FVPNDDCLKFIEENHEVLVAGFGRKGHAVG	EENH	tr|A0A0D9SC62|A0A0D9SC62_CHLSB;tr|A0A0D9RQZ1|A0A0D9RQZ1_CHLSB	tr|A0A0D9SC62|A0A0D9SC62_CHLSB		99	107	0.00019887	157.34	55750000	3208	3208	0.285848080709635	0.0779337009406756	0.239949743486076	-0.0160421917877841	0.103237437969672	0.0118844405686829	0.15883305252332	0.170419528819955	0.0194699763718217	0.122075037086163	-0.0369942980188132	-0.266817871958484	-0.257189171573099	-0.348510272220625	-0.305201953798234	-0.164736068680859
EVTIVNILTNR	DALNIETAIKTKGVDEVTIVNILTNRSNAQ	KGVD	tr|A0A0D9RI07|A0A0D9RI07_CHLSB;tr|A0A0D9SDK6|A0A0D9SDK6_CHLSB	tr|A0A0D9RI07|A0A0D9RI07_CHLSB		53	63	3.1774e-06	139.86	6347600	3216;3217	3217	0.891115170104763	0.530343512572107	-0.579301044860771	-1.15378231083888	0.302333398271345	0.703402727827725	1.11865327527576	-1.73467467002667	-1.06815784337625	-1.54996662585034	-0.70069124401455	-0.626925923176746	-0.845151881000262	-0.867445557999425	0.919946989173439	0.227612588536321
EVTNLNDYR	LKKLECLKSLDLFNCEVTNLNDYRESVFKL	LFNC	tr|A0A0D9RM50|A0A0D9RM50_CHLSB;tr|A0A0D9REY3|A0A0D9REY3_CHLSB	tr|A0A0D9REY3|A0A0D9REY3_CHLSB	ANP32B	124	132	0.00017386	157.96	42217000	3218	3218	-0.0402454643828309	0.120430088005814	-0.215319464858069	-0.225871810339836	-0.0723051680541478	-0.0937491902764106	0.111769996321963	0.392615352132667	0.333179115318222	0.109452857581734	0.580522927818315	-0.0444469043111851	-0.400659567027088	-0.377474961971129	-0.407031873148561	-0.222017802259348
EYEQLSSEALEAAR	AKVDEFPLCGHMVSDEYEQLSSEALEAARI	MVSD	tr|A0A0D9SDH3|A0A0D9SDH3_CHLSB;tr|A0A0D9SAV7|A0A0D9SAV7_CHLSB	tr|A0A0D9SDH3|A0A0D9SDH3_CHLSB	RPL10L	56	69	6.2199e-10	158.83	29926000	3228;3229	3228	0.141684073172949	0.141684073172949	-0.227296617747972	-0.227296617747972	0.251045333168927	0.515609754584797	0.451457353823535	-0.227296617747972	-0.227296617747972	-0.227296617747972	-0.227296617747972	0.290313281727396	0.290313281727396	-0.424486688840916	-0.424486688840916	-0.424486688840916
EYGMVHVVSEAGGPR	RLVAAFLLLAAQVTCEYGMVHVVSEAGGPR	QVTC	tr|A0A0D9RGP9|A0A0D9RGP9_CHLSB	tr|A0A0D9RGP9|A0A0D9RGP9_CHLSB	SPPL2B	26	40	2.4349e-14	153	192450000	3232;3233	3232	0.125421493474531	0.125421493474531	0.292671518010867	0.292671518010867	-0.0556830064476887	-0.187392632031227	-0.0146876774330798	0.292671518010867	0.292671518010867	0.292671518010867	0.292671518010867	-0.683995043412159	-0.37444014560289	-0.651530034691731	-0.0414853841254053	-0.651530034691731
FALDLPPR	PPPPQVVQMYGRKVGFALDLPPRRRDEDML	RKVG	tr|A0A0D9R7R6|A0A0D9R7R6_CHLSB	tr|A0A0D9R7R6|A0A0D9R7R6_CHLSB	WBP11	221	228	0.013484	123.96	13756000	3249;3250	3249	-0.110103467583521	0.0117156421830171	-0.155222024565369	-0.120759594292882	0.044496943570422	0.10471364336225	-0.265835303007281	-0.318205171274771	-0.26270884354645	-0.326823591384797	-0.252774519786992	0.371411498612382	0.0618828777521946	0.448289663898083	0.184198982731409	0.261944409122764
FANLPNQVHR	QPTQFINPETPGYVGFANLPNQVHRKSVKK	GYVG	tr|A0A0D9R0E2|A0A0D9R0E2_CHLSB	tr|A0A0D9R0E2|A0A0D9R0E2_CHLSB	SEPTIN2	20	29	0.0020361	118.18	169170000	3251	3251	0.13128561882667	-0.0853550885190886	-0.0737376910890787	-0.0918954524381976	0.16365240996653	0.268113410022504	-0.725880922427346	-0.169406876475065	-0.396767782447696	-0.94331004718194	-0.293736936434935	0.355313485353837	0.144966549063352	0.287639952729816	0.281756478974428	0.421006697635173
FAVEAANYQDTIGR	TNESLERQMREMEENFAVEAANYQDTIGRL	MEEN	tr|A0A0D9RJU1|A0A0D9RJU1_CHLSB	tr|A0A0D9RJU1|A0A0D9RJU1_CHLSB	VIM	351	364	8.846e-09	176.91	62225000	3252	3252	-0.0571162721676168	0.240042697963906	0.407365848587448	0.407365848587448	0.28504564534994	0.506304178095102	0.592795576702615	-0.480134760821249	-0.480134760821249	-0.480134760821249	-0.144253113641318	-0.157445178027749	-0.397255733298665	-0.274274547187548	-0.118658888330417	-0.739754917431883
FDASEVELTR	DPMDDQDGLLGKELGFDASEVELTRNNELI	KELG	tr|A0A0D9S6V2|A0A0D9S6V2_CHLSB	tr|A0A0D9S6V2|A0A0D9S6V2_CHLSB	CCN1	185	194	0.0009176	123.75	21983000	3253	3253	-0.550167627027641	-0.337127366733461	-0.517142057988994	-0.618928225202739	-0.0741652874675869	0.361345112015573	0.17183508709918	-0.0816333365166614	-0.0297712183767731	-0.0881411069733121	0.620971162546855	1.02436250647703	0.437856786881783	-0.515855041717264	-0.599181030635475	-0.592561868635419
FFSPLNPVR	MRGLPYRATENDIYNFFSPLNPVRVHIEIG	DIYN	tr|A0A0D9R7T1|A0A0D9R7T1_CHLSB	tr|A0A0D9R7T1|A0A0D9R7T1_CHLSB	HNRNPH1	308	316	0.016497	107.29	5774900	3257	3257	0.123121748008906	0.130545670658017	0.10129018812804	0.235623376654293	0.168564628024562	0.461747709084174	0.451570872433971	-0.165617804114612	-0.275335191499019	-0.324046729648898	-0.0731527260354089	-0.293724279645895	-0.0760563379568082	-0.235516311927222	-0.273748541669944	-0.341537752438342
FGDQELIR	TQAFGRRGPEQTQGNFGDQELIRQGTDYKH	TQGN	SARS2|N|Nucleoprotein	SARS2|N|Nucleoprotein		286	293	0.0023276	143.01	216090000	3258	3258	-8.22743789582961	-2.9864933102037	-5.81748023728254	-8.22743789582961	-1.04453612648542	-0.118897656775043	-0.309886653014087	0.226601920070285	0.0417700922149693	0.0996995264149314	1.38962377597926	1.96918849723618	1.74497947174031	-2.34291267115095	-3.39168027242774	-2.4254981785729
FGGPSDSTGSNQNGER	SDNGPQNQRNAPRITFGGPSDSTGSNQNGE	PRIT	SARS2|N|Nucleoprotein	SARS2|N|Nucleoprotein		17	32	1.6332e-129	380.12	1198200000	3259;3260;3261;3262	3259	-0.471061844515556	-0.471061844515556	0.765698026894401	0.765698026894401	-0.471061844515556	-0.620040450218908	-0.873436608536784	0.765698026894401	0.765698026894401	0.765698026894401	0.765698026894401	-0.620040450218908	-0.471061844515556	-1.49280726061604	-1.49280726061604	-1.49280726061604
FGNENTKLELR	NFNRTNSPGFQKKVQFGNENTKLELRKVPP	KKVQ	tr|A0A0D9RYA3|A0A0D9RYA3_CHLSB	tr|A0A0D9RYA3|A0A0D9RYA3_CHLSB	RBM26	527	537	0.017688	85.845	17030000	3264	3264	-0.626728911340503	-0.767483605086704	-0.626728911340503	-0.626728911340503	-0.767483605086704	-0.767483605086704	-0.767483605086704	-0.626728911340503	-0.626728911340503	-0.626728911340503	-0.626728911340503	-0.767483605086704	-0.767483605086704	1.40451268943215	1.40451268943215	1.40451268943215
FGPGPGSNFR	GGNFGFGDSRGGGGNFGPGPGSNFRGGSDG	GGGN	tr|A0A0D9RNX3|A0A0D9RNX3_CHLSB;tr|A0A0D9QYM4|A0A0D9QYM4_CHLSB	tr|A0A0D9RNX3|A0A0D9RNX3_CHLSB	HNRNPA2B1	219	228	7.2439e-05	149.82	125670000	3265	3265	0.339596799111258	-0.148814807753738	-0.0850004054855399	-0.127421923226202	0.180048700145105	0.341817847818532	-0.0618846858331769	0.124018569570101	-0.18281913461559	-0.0779438394912333	-0.533085986706172	0.105580360545046	-0.184084357581064	-0.0429155111029836	0.0852957684933405	0.0273102598562921
FGPGSPGSPASGPGSQR	LLRPLRGWAALALRCFGPGSPGSPASGPGS	ALRC	tr|A0A0D9QXA5|A0A0D9QXA5_CHLSB	tr|A0A0D9QXA5|A0A0D9QXA5_CHLSB	TK2	17	33	6.3365e-05	106.82	22806000	3266	3266	-0.0918969634638787	-0.100753688881167	-0.111872809781749	-0.0128554772682881	-0.0608674728103414	0.252922921009796	0.104586704674367	-0.0210037407080911	0.084931090327831	0.084931090327831	-0.105226078656107	0.0616434595020563	-0.0298328095470349	0.0474601324577659	-0.00151780378531039	-0.159882268125067
FGSDQSENVDR	TWLGVWGVRTMQARGFGSDQSENVDRGAGS	QARG	tr|A0A0D9S814|A0A0D9S814_CHLSB;tr|A0A0D9SDU9|A0A0D9SDU9_CHLSB	tr|A0A0D9S814|A0A0D9S814_CHLSB		25	35	1.3834e-05	199.03	360980000	3267	3267	0.888894844081838	0.23207473234309	1.04719111794316	1.31765562429105	-0.392920949849684	-1.33059328405441	-0.100073173129929	-0.114324804559723	0.493760379602854	0.403752220778228	-0.756606709558723	-2.19269664790565	-1.65762289451522	-1.0747813602189	-0.707797891319331	-1.1424878880394
FLDFQGSAIPR	SSGTRAIVDMSYARHFLDFQGSAIPRAMQK	YARH	tr|A0A0D9S058|A0A0D9S058_CHLSB	tr|A0A0D9S058|A0A0D9S058_CHLSB	ZADH2	26	36	3.6576e-06	140.07	19135000	3269	3269	-0.0395319189756013	-0.0362160321232768	-0.344682973485931	-0.278246081097442	-0.120861337421555	0.197112133794001	0.0291403115526563	0.0834895119671678	-0.191634045983707	-0.0176040324310381	0.175455595307335	0.0868308528301948	0.160825006838832	0.137526469173803	-0.0911831347537858	0.1139503260101
FNLDAEEDNVIR	LLYLSAGLLPRLGSAFNLDAEEDNVIRKYG	LGSA	tr|A0A0D9RQH7|A0A0D9RQH7_CHLSB	tr|A0A0D9RQH7|A0A0D9RQH7_CHLSB	ITGA6	24	35	2.4756e-34	281.83	237830000	3270;3271	3270	-0.105397769022897	0.173764047055756	-0.604160105541394	-0.264859440119918	0.26138238210102	0.656910654239516	0.464257930978558	-0.0240721279519757	-0.14362692797264	-0.354720456242957	-0.273489098851285	0.288443968513674	0.0583476756850259	-0.0526957080103637	-0.332156141565371	-0.361647147024326
FNLDTEELTAFR	RAALLLFAALATSLGFNLDTEELTAFRVDS	TSLG	tr|A0A0D9QZZ6|A0A0D9QZZ6_CHLSB	tr|A0A0D9QZZ6|A0A0D9QZZ6_CHLSB	ITGAX	20	31	0.00010697	122.42	14082000	3272;3273	3273	0.0216210020084477	-0.183027135574801	0.0403719486195414	-0.0601792319449469	0.1133640300264	0.209803049045275	0.156423382141031	0.0980442282814167	0.0347077291827129	-0.0325814928022585	-0.247397012206141	0.145004863548431	-0.0563889955069777	0.103309639556243	-0.367736074166025	-0.101079726327471
FNPFVTSDR	______________________________	____	tr|A0A0D9RB23|A0A0D9RB23_CHLSB;tr|A0A0D9RDI7|A0A0D9RDI7_CHLSB;tr|A0A0D9SAT7|A0A0D9SAT7_CHLSB	tr|A0A0D9RB23|A0A0D9RB23_CHLSB		3	11	0.0058524	122.44	40227000	3274	3274	-0.136960860764873	-0.0844342937565609	-0.491739800975205	-0.36244024748717	-0.147982157310876	0.0100019678470544	0.124188576858803	0.154366054219502	0.053528309197377	0.186885011826142	0.0682087746879498	0.399829503602946	0.223751433934982	0.056968681097599	-0.147257134892667	-0.16614095226452
FQESDDADEDYGR	MSRPVRNRKVVDYSQFQESDDADEDYGRDS	DYSQ	tr|A0A0D9RQ92|A0A0D9RQ92_CHLSB	tr|A0A0D9RQ92|A0A0D9RQ92_CHLSB	NUCKS1	16	28	0.00019644	106.49	10975000	3276	3276	0.456977691862883	-0.474706754144554	0.585307798892787	0.585307798892787	-0.903139696268277	-1.48761571089147	-1.60509417080176	0.633236634270006	0.633236634270006	0.633236634270006	0.862154725261481	-0.0567930540137508	-0.214579832443555	-1.49082376566542	-0.774630126475012	-1.14384790079652
FQQPADAER	RDMITRRSLGYAYVNFQQPADAERALDTMN	AYVN	tr|A0A0D9S7P0|A0A0D9S7P0_CHLSB;tr|A0A0D9RP12|A0A0D9RP12_CHLSB;tr|A0A0D9RHW7|A0A0D9RHW7_CHLSB	tr|A0A0D9RHW7|A0A0D9RHW7_CHLSB	PABPC1	59	67	0.0088378	116.73	15434000	3277	3277	0.241842898247985	0.361356535731816	-0.0958725106947903	0.29433724243565	0.418016389256716	0.563726129987713	0.661715145669654	-0.172082490163912	-0.543625383144255	-0.34431108724268	-0.297484145127944	-0.454494488707642	-0.232434432508676	-0.327302807018384	-0.542135442148539	-0.444179690784182
FQSDIGPYQSGR	ALLAVGLASEYDYVSFQSDIGPYQSGRFYT	DYVS	tr|A0A0D9RRF9|A0A0D9RRF9_CHLSB	tr|A0A0D9RRF9|A0A0D9RRF9_CHLSB	SFRP1	39	50	0.00014936	120.57	13636000	3278	3278	-0.219178154545426	0.0905008812105229	-0.184931463679247	-0.566215105003443	0.219038117717309	0.566925043223546	0.50047234822863	-0.201089164724425	-0.0647374031013529	-0.159742230892017	0.196706651536078	0.60323463838111	0.304182746982186	-0.499063033899286	-1.05844132333507	-0.616392254551824
FSLGFDEPTEQPVR	RNSSRVLRPPGGGSNFSLGFDEPTEQPVRK	GGSN	tr|A0A0D9QXE3|A0A0D9QXE3_CHLSB	tr|A0A0D9QXE3|A0A0D9QXE3_CHLSB		30	43	2.3881e-10	148.62	9547900	3282	3282	-0.12805758578902	-0.0719667309128048	-0.12805758578902	-0.12805758578902	-0.0719667309128048	-0.0719667309128048	-0.0719667309128048	-0.12805758578902	-0.12805758578902	-0.12805758578902	-0.12805758578902	-0.0719667309128048	-0.0719667309128048	0.373516520549909	0.373516520549909	0.373516520549909
FVLDEADEMLSR	DMLNRRYLSPKYIKMFVLDEADEMLSRGFK	YIKM	tr|A0A0D9RGD1|A0A0D9RGD1_CHLSB;tr|A0A0D9RA46|A0A0D9RA46_CHLSB	tr|A0A0D9RGD1|A0A0D9RGD1_CHLSB	EIF4A1	179	190	4.7247e-07	147.74	71539000	3286;3287;3288	3288	0.43092198271553	0.264675355626195	0.190368512473127	0.245445249228824	-0.0944771844627907	-0.0303560934905081	0.00360971678095889	0.0183977670322113	-0.0135949452848678	0.27092685523715	-0.764761184248876	-0.238610617626531	-0.582519928332985	0.127941514895679	-0.221592520672254	-0.0870701001405101
FVSSSLPDICYR	RSRGRGGFTSDRGFQFVSSSLPDICYRCGE	RGFQ	tr|A0A0D9R8Y5|A0A0D9R8Y5_CHLSB	tr|A0A0D9R8Y5|A0A0D9R8Y5_CHLSB		45	56	3.053e-06	174.41	40679000	3291;3292	3292	-0.451723028750667	-0.10620081943502	0.278441941572557	0.227523308468466	-0.0998013876667861	0.00166204277903252	-0.263984521381737	-0.673742776136227	-0.724615145339108	-0.597259247777172	-0.103366471743036	0.478736770990048	0.17023869098535	0.466258245037814	0.278109355932226	0.324459858804243
FVYPLDFAR	GNLASGGAAGATSLCFVYPLDFARTRLAAD	TSLC	tr|A0A0D9RZQ0|A0A0D9RZQ0_CHLSB;tr|A0A0D9S0H6|A0A0D9S0H6_CHLSB	tr|A0A0D9RZQ0|A0A0D9RZQ0_CHLSB	SLC25A6	130	138	0.0025711	132.57	24362000	3293	3293	-0.324042085821361	-0.11035544280253	0.208415097224283	-0.179867887973664	-0.407311483773081	-0.435465312530062	-0.401553330888321	-0.113736310809042	-0.267343870417111	-0.298183094835681	-0.024015756836401	0.109430312575638	-0.339772269895656	0.726068950705856	0.540137879537477	0.543072501864504
GAAASQPPSKR	QLAEKAKAGELKVVNGAAASQPPSKRKRRW	KVVN	tr|A0A0D9RGG4|A0A0D9RGG4_CHLSB	tr|A0A0D9RGG4|A0A0D9RGG4_CHLSB	SF3B1	186	196	0.00086744	115.29	33257000	3298	3298	0.046404349723286	0.114533325198496	0.15675523723886	0.0232807003118032	0.107204504999198	-0.372553134212123	-0.00904896459618615	-0.325453033846115	-0.300613436404797	-0.249156926213453	-0.104766698153558	0.0697032271117822	-0.0875161190078607	0.224540297171294	0.470557264855959	-0.0227545072655189
GAAGAGGGGSGAGGGSGGSGGR	MSAAQGWDRNRRRGGGAAGAGGGGSGAGGG	RRGG	tr|A0A0D9RBX6|A0A0D9RBX6_CHLSB	tr|A0A0D9RBX6|A0A0D9RBX6_CHLSB	KLHDC10	16	37	5.0778e-17	136.46	12606000	3299	3299	-4.45434023984398	-1.96170872252114	-1.91168225263833	-1.4570595802223	-1.96170872252114	-1.38441047371315	-1.97738761603743	0.676687940924606	0.806034737414642	0.869016128861036	2.05494317685668	0.899611243026951	1.22831599168002	-1.76984092855776	-2.5410669376119	-2.5410669376119
GAAGRPLELSDFR	STPTGISASCRRPIKGAAGRPLELSDFRME	RPIK	tr|A0A0D9S0X3|A0A0D9S0X3_CHLSB	tr|A0A0D9S0X3|A0A0D9S0X3_CHLSB		369	381	0.0065062	84.734	76396000	3300	3300	-0.896606515932093	-0.615780898160928	0.683340618988804	0.398065430449758	-0.709978273836161	-0.0603336983778269	-0.900194623753988	-1.01222022387934	-0.765960306557899	-0.802716008190931	0.3234275810416	0.355990027738918	0.0985342920779806	0.502455845901406	0.817784120928432	0.424614228462563
GAAPELPVPTGGPAVGAR	GGDKMALRAMRGIVNGAAPELPVPTGGPAV	GIVN	tr|A0A0D9RVV5|A0A0D9RVV5_CHLSB	tr|A0A0D9RVV5|A0A0D9RVV5_CHLSB	ATP6V1B2	41	58	0.00038495	91.616	152240000	3301	3301	-0.0286601200533185	-0.0286601200533185	-0.51532675300165	-0.51532675300165	-0.0286601200533185	0.641633954773046	0.126299074407296	-0.51532675300165	-0.51532675300165	-0.51532675300165	-0.51532675300165	0.641633954773046	-0.0286601200533185	0.290499749705359	0.290499749705359	0.290499749705359
GAASSIEYSTRPR	TSPVCSSPLIRTKFTGAASSIEYSTRPRET	TKFT	tr|A0A0D9RLA5|A0A0D9RLA5_CHLSB	tr|A0A0D9RLA5|A0A0D9RLA5_CHLSB	SNX16	79	91	6.8626e-15	225.23	62430000	3304	3304	-0.204734656084719	-0.193753666126606	0.458634447432405	0.472901782500447	-0.0141010059837768	-0.511441713982972	-0.479592100708078	0.092717125876266	0.200275575014332	0.406303891524868	0.436388238769728	-0.266286883089743	-0.21050421741563	-0.0935336927657703	-0.271820184451358	-0.450326543011163
GAEASADLR	VAEPAENEQDEQDENGAEASADLRADAMAK	QDEN	tr|A0A0D9RHQ0|A0A0D9RHQ0_CHLSB	tr|A0A0D9RHQ0|A0A0D9RHQ0_CHLSB	MSN	487	495	0.00025336	156.01	79092000	3308	3308	0.961160686060242	-0.0862306975355683	1.51442951121912	1.22358963389666	-0.0767428588157237	-1.52242606922905	-0.0605598048097086	-0.204601330466867	0.212303887927461	0.184004697312849	-0.0328184541621044	-2.28567813179458	-1.40448563892003	-1.93287285051686	-1.22366614119456	-1.99408036333971
GAEPAAGPSR	______________________________	____	tr|A0A0D9RS61|A0A0D9RS61_CHLSB	tr|A0A0D9RS61|A0A0D9RS61_CHLSB	RAB11FIP5	6	15	0.0012122	122.28	255900000	3310	3310	-0.151682141316276	-0.431215921137624	0.756160023550537	0.438208840852877	-0.477820439614524	-1.23695838334684	-0.85997780545877	-0.312691027857699	-0.0973828178917088	-0.00346588211003381	0.483110832402292	-0.226603862422333	-0.272123180737963	0.200183827108752	0.636698355802946	0.136700207911837
GAEPNYHSLPSAR	KLLLDPSSPPTKALNGAEPNYHSLPSARTD	KALN	tr|A0A0D9QW08|A0A0D9QW08_CHLSB	tr|A0A0D9QW08|A0A0D9QW08_CHLSB	LAMTOR1	35	47	6.0387e-11	210.73	86676000	3311	3311	0.157172516865906	-0.150289558002571	0.480385690828783	0.354480443569115	-0.0166208986413866	-0.414728850114824	-0.0945800033481219	-0.0645518388103761	0.0735191714068875	0.455372064872228	0.0105252458593993	-0.581841866046277	-0.415071828441167	-0.197714607736281	0.0939678246291661	-0.167097783178757
GAFSGSDSSR	GPYRAFRVAAASGHCGAFSGSDSSRTSKSQ	SGHC	tr|A0A0D9R403|A0A0D9R403_CHLSB	tr|A0A0D9R403|A0A0D9R403_CHLSB	FAM120A	847	856	8.629e-05	157.96	22700000	3316	3316	0.439482209625622	-0.0386020054147347	0.355354209939343	0.377018471881405	-0.0614312650734334	-0.254873876547953	0.207870256694101	0.238849734517261	0.503661592143903	0.52974342718646	-0.0924278604407467	-0.969630782537677	-0.573607851088041	-0.689193995038409	-0.710812265878271	-0.419366634693968
GAGAEEVLAPLR	WAPISFPAASRSNMDGAGAEEVLAPLRLAV	SNMD	tr|A0A0D9RQ19|A0A0D9RQ19_CHLSB	tr|A0A0D9RQ19|A0A0D9RQ19_CHLSB	GARS	56	67	1.8151e-05	170.47	29819000	3317	3317	0.248501399712695	-0.0345127766912669	0.439169108174634	0.393636171832902	0.072345492131136	0.107763843588211	0.257766016793509	-0.145494310791384	-0.197540961238375	-0.000641469687623867	-0.189901138310274	-0.255397420136486	-0.152183843805446	-0.197908506256944	-0.303099039733193	-0.378490152837935
GAGDTSISDR	GRGRRGRGRGSPHLSGAGDTSISDRKSKEW	PHLS	tr|A0A0D9S2H6|A0A0D9S2H6_CHLSB	tr|A0A0D9S2H6|A0A0D9S2H6_CHLSB	CCDC9	143	152	0.0013671	182.4	35274000	3318	3318	-1.39482243585552	-0.758185940947153	0.357164412210576	-0.101962941027378	-1.61063431881251	-1.84805386196991	-1.71367369830412	-1.87277636450139	-2.04026729888583	-1.85370374412758	0.797321114671589	0.267344246581314	0.330478307316303	1.11298915660218	1.43419227335556	1.03471914049059
GAGGALFVHR	WGRHVRNLHKTAMQNGAGGALFVHRDTPEN	AMQN	tr|A0A0D9RYA4|A0A0D9RYA4_CHLSB	tr|A0A0D9RYA4|A0A0D9RYA4_CHLSB	NDUFV2	33	42	8.039e-05	189.62	4944600000	3319;3320;3321;3322;3323;3324	3321	0.186871018979483	-0.153456643863094	0.495706712944935	0.407959819655077	-0.266546806775819	-0.537619349000987	-0.189158889825618	0.303675297986542	0.539267971759076	0.557032612471913	0.288702666289845	-0.603427324256681	-0.44090111889521	-0.575121509108274	-0.436654591152356	-0.636605900571816
GAGGHAPGVAR	MERGNFGGSFAGSFGGAGGHAPGVARKACQ	GSFG	tr|A0A0D9R6L1|A0A0D9R6L1_CHLSB	tr|A0A0D9R6L1|A0A0D9R6L1_CHLSB	HNRNPM	602	612	1.8933e-05	128.27	65281000	3325	3325	-0.24169741939018	-0.770566802332474	-0.0383090720495639	-0.357059030646422	-0.959536584744212	-1.62479424714776	-1.0504160458868	-1.62503043435031	-0.857859245004816	-1.28415232811588	0.750639103692148	0.183424939487449	0.591291733793333	1.09740240319621	0.727597610446531	1.06028279780648
GAISTIVLR	VGDTQVVVFKHEKEDGAISTIVLRGSTDNL	EKED	tr|A0A0D9R9Y5|A0A0D9R9Y5_CHLSB	tr|A0A0D9R9Y5|A0A0D9R9Y5_CHLSB	CCT8	370	378	0.0080044	118.32	26679000	3335	3335	0.593185750319211	0.160538266201191	0.990944684049025	0.845936349623476	0.211644808214636	0.115931079221145	0.309117529483305	-0.329535777120013	-0.194434534646841	-0.369386462672198	-0.364822640098764	-0.746536154940605	-0.588948055564923	-0.68720184596104	-0.939292060479853	-1.04577977471254
GAKEEHGGLIR	SASRDRRRRSKPLTRGAKEEHGGLIRSPRH	PLTR	tr|A0A0D9S618|A0A0D9S618_CHLSB	tr|A0A0D9S618|A0A0D9S618_CHLSB	U2AF2	68	78	0.0010469	112.84	64775000	3336	3336	-0.0233131751209795	0.236047699558101	-0.330442171270097	0.0521023006127999	0.381019561272052	0.186268323410224	-0.137558588876731	-0.252408263360642	-0.466560743441499	-0.127904763316075	-0.122864809199398	0.200757946204115	-0.00645839487666458	0.00720671242000782	0.2580499376007	-0.128695937539765
GALNAGFKETR	RMPPPLPTRVDFSLAGALNAGFKETRASER	FSLA	tr|A0A0D9S0P0|A0A0D9S0P0_CHLSB	tr|A0A0D9S0P0|A0A0D9S0P0_CHLSB	GFAP	56	66	0.011202	90.614	29408000	3342	3342	-0.829421628813018	-0.852621335123272	-0.394187671923882	-0.532156164888424	-0.835546212058855	-1.01749281644139	-1.05712463218186	-0.933371747136417	-1.20446628512716	-0.91100791168515	-0.0685385495446902	-0.334910516938336	-0.180550507624374	1.41945541630198	1.42322771973013	1.27573563077873
GAPEVLVSAPR	PALLLQLRLALLVAAGAPEVLVSAPRSLVW	LVAA	tr|A0A0D9S2J5|A0A0D9S2J5_CHLSB	tr|A0A0D9S2J5|A0A0D9S2J5_CHLSB	POGLUT3	21	31	7.4084e-05	173.37	1833900000	3348	3348	0.109500366381529	-0.202848906254235	0.279420893514727	0.329604402122062	-0.333476960837448	-0.404404844932823	-0.205641493147554	0.116420699992145	0.436744682864844	0.517871580635096	0.221063746826479	-0.175646098864339	-0.107987879600915	-0.297987081675374	-0.361640511800026	-0.462608498238225
GAQASSTPLSPTR	______________________________	____	tr|A0A0D9S4Z6|A0A0D9S4Z6_CHLSB	tr|A0A0D9S4Z6|A0A0D9S4Z6_CHLSB	LMNA	13	25	1.7519e-08	164.9	27009000	3361	3361	-0.222205688772777	-0.25834390217032	0.385959740474336	0.587487454902283	-0.508184953871002	-0.633690108505806	-0.8590198780925	-0.38635387033801	0.233713798752287	0.114844202890353	-0.102436451665656	-0.551389656008853	-0.342182797435437	0.413131352258565	0.829480815185261	0.0885761392046258
GAQPEETPR	APRVSQGSKDPAEGDGAQPEETPRDGDKPE	AEGD	tr|A0A0D9R2T1|A0A0D9R2T1_CHLSB	tr|A0A0D9R2T1|A0A0D9R2T1_CHLSB	GANAB	198	206	0.0090249	116.37	29696000	3362	3362	0.877460560267736	0.362280417329062	1.1248730096428	1.0505829399019	0.130441570347664	-0.108678103051948	0.502420132052547	-0.395049978971592	-0.333870955646878	-0.310735242292739	-0.473055951186677	-1.19966156346765	-1.15037763989361	-1.31329027137113	-1.00951197221786	-1.63924535577019
GAQPQFQGQR	GEGTTPLPTPGQKVGGAQPQFQGQREPGPH	QKVG	tr|A0A0D9RUJ1|A0A0D9RUJ1_CHLSB	tr|A0A0D9RUJ1|A0A0D9RUJ1_CHLSB	DIDO1	1742	1751	0.013557	98.233	11447000	3363	3363	0.343976729765157	0.0608899006107339	0.207274675363821	0.363745500351472	0.0851027654012477	-0.0551563979746141	0.220671926914117	-0.145580219334974	0.15316457657462	0.145159073906053	-0.337951948814993	-0.370656125837918	-0.430220716324248	-0.313256612828803	-0.228937904307157	-0.042247429780343
GASNHQPNSNTGR	GWQGATKRLLVRSVSGASNHQPNSNTGRYR	RSVS	tr|A0A0D9RTD1|A0A0D9RTD1_CHLSB	tr|A0A0D9RTD1|A0A0D9RTD1_CHLSB	IARS2	47	59	0.0073911	83.204	31994000	3364	3364	-0.0901547144916343	-0.842964246738516	0.981845097721135	0.47160993268223	-1.09026020457349	-1.66863435827015	-2.09931727916662	-0.42533524013054	-0.0937938717399297	0.247094409750523	0.20349987613156	-0.494696857501599	-2.75297155460219	0.224510649061407	1.01337495375384	1.04176918853205
GASQHSLR	ATYREFVHRGYLDLMGASQHSLRALSWRRL	LDLM	tr|A0A0D9R0H3|A0A0D9R0H3_CHLSB	tr|A0A0D9R0H3|A0A0D9R0H3_CHLSB	ORAI3	40	47	0.0017987	186.33	22645000	3365	3365	0.230027697069501	-0.251526470738928	0.390268954340486	0.625205346659027	-0.59884725493582	-0.932075210820887	-0.401251926407924	0.266500844045215	0.522861190313268	0.32538352428346	0.340043089354476	-0.682574896054098	-0.248706147030988	-0.189004602697412	-0.0969563456891931	-0.401476323570877
GASSAGLGPVVR	LTVLVLLRGPPVARAGASSAGLGPVVRCEP	VARA	tr|A0A0D9RTA6|A0A0D9RTA6_CHLSB	tr|A0A0D9RTA6|A0A0D9RTA6_CHLSB	IGFBP3	28	39	1.9654e-07	172.8	10145000000	3366;3367;3368;3369;3370;3371;3372;3373;3374	3369	-0.195184641819661	-0.0818782422349959	0.097591541254968	0.0994873671505972	-0.129627030758663	-0.387129360169469	-0.153307635791115	0.237830294488947	0.324406620875551	0.316467427059844	-0.0781257527914683	-0.458792220596303	-0.418169654924097	0.0917776787420594	0.320986998240304	0.0671727296146383
GATGHSSSLDAR	NGNPSWHLVDSPAVNGATGHSSSLDAREVI	PAVN	tr|A0A0D9RJZ8|A0A0D9RJZ8_CHLSB	tr|A0A0D9RJZ8|A0A0D9RJZ8_CHLSB	BCL2L1	67	78	1.1708e-05	187.58	28200000	3377	3377	0.302039538530931	0.0535928624280713	0.856086389446126	0.798476981854636	-0.12929096994677	-0.685365387734624	-0.0297723495022891	-0.000559562512425285	0.172225192940874	0.144476792828126	-0.00705501363659759	-0.724970149471432	-0.542235049867427	-0.456930677815266	-0.295989849728399	-0.73083307595234
GAVGSVASGAR	AAAAAPAAPRSRSLGGAVGSVASGARAAQS	RSLG	tr|A0A0D9RPU1|A0A0D9RPU1_CHLSB	tr|A0A0D9RPU1|A0A0D9RPU1_CHLSB	ZNRF2	82	92	0.0009871	113.66	14738000	3378	3378	0.233604721447719	-0.0444885201147335	0.852813442800606	0.760518120076383	-0.154857758135154	-0.458791991015567	-0.406205691463874	0.0768576385056795	0.0571907035773443	0.345833464314995	-0.037688794929358	-0.605899065959224	-0.343270845005928	-0.679222791288666	-0.207896169899966	-0.518313304328753
GAWSNVLR	WRKIFRDEGGKAFFKGAWSNVLRGMGGAFV	AFFK	tr|A0A0D9RZQ0|A0A0D9RZQ0_CHLSB;tr|A0A0D9R088|A0A0D9R088_CHLSB;tr|A0A0D9S0H6|A0A0D9S0H6_CHLSB	tr|A0A0D9RZQ0|A0A0D9RZQ0_CHLSB	SLC25A6	273	280	0.017132	120.46	24485000	3384	3384	-0.0142925664369518	-0.0901635962724206	0.341643446639908	0.347516701798318	-0.141631819779046	-0.572297823142914	-0.242136267748728	0.474088383077519	0.292979815741659	0.466809709615222	0.117153704398864	-0.47812226056819	-0.455911033540263	-0.236860711601178	-0.155606965540676	-0.265021013784647
GDIIAQEQTR	CLGELGAIAQVHAENGDIIAQEQTRMLEMG	HAEN	tr|A0A0D9RIB0|A0A0D9RIB0_CHLSB	tr|A0A0D9RIB0|A0A0D9RIB0_CHLSB	DPYSL3	316	325	6.6128e-05	146.11	46110000	3415	3415	0.536868847377891	0.15444287915115	0.97644454763855	0.814675137557139	0.33566458821294	-0.0202607536296151	0.403109779118142	-0.449074124353672	-0.246837526599631	-0.209052776743704	-0.379940161136194	-0.981910778880777	-0.592592669212979	-0.929287971409856	-0.581750248259887	-0.816674110947708
GDLPFVMPR	AMNREVSSLKNKLRRGDLPFVMPRRMARKG	KLRR	tr|A0A0D9R6E6|A0A0D9R6E6_CHLSB	tr|A0A0D9R6E6|A0A0D9R6E6_CHLSB	MYH9	1924	1932	0.012574	110.31	15131000	3419	3419	-1.31077444986132	-0.606429967400457	1.40411454719303	0.904282575605095	-0.929527663799884	-0.928291888706686	-0.866324127098797	-1.05627495135495	-0.926245160637414	-1.2000991583721	0.513814256187757	-0.443312869778026	-0.374577929663212	0.295572940278838	1.00133421606567	0.282967001944498
GDLTLYQSNTFLR	LKASCLYGQLPKFQDGDLTLYQSNTFLRHL	KFQD	tr|A0A0D9R8K4|A0A0D9R8K4_CHLSB	tr|A0A0D9R8K4|A0A0D9R8K4_CHLSB	GSTP1	232	244	3.4979e-15	231.92	102500000	3420;3421	3420	0.51573484441509	0.117009232515785	1.0977108749705	0.930348492317376	0.332338230787548	0.133084659369313	0.345906461407958	-0.687498420642997	-0.285525274733136	-0.263631195491104	-0.458019903913093	-0.870844182053595	-0.893440818341164	-0.75277695191629	-0.958013840762318	-0.695384675286042
GDTHLGGEDFDQR	LLTIDNGVFEVVATNGDTHLGGEDFDQRVM	VATN	tr|A0A0D9RMF3|A0A0D9RMF3_CHLSB	tr|A0A0D9RMF3|A0A0D9RMF3_CHLSB	HSPA5	249	261	3.4846e-08	171.99	219830000	3455	3455	0.617835225698309	0.16447728708409	0.814472890101331	0.823181443590614	0.275118368212347	-0.213797234280828	0.309261019161256	-0.272886897255176	-0.0829820712846998	0.136572715883452	-0.357779647413699	-0.761048643456033	-0.701264689179185	-1.11870715199718	-0.748682845208159	-0.753639787027862
GDTQTDATSFFDR	GDGALSEAEAQALLSGDTQTDATSFFDRVW	ALLS	tr|A0A0D9R358|A0A0D9R358_CHLSB	tr|A0A0D9R358|A0A0D9R358_CHLSB	PRKCSH	260	272	2.5683e-06	124.12	20873000	3456	3456	0.0286929844196028	-0.0587044489091754	0.392814204455883	0.388992385861383	-0.227627450800419	-0.028680300120675	-0.193207083498769	-0.171670940849771	-0.0852328226144229	0.15136945401251	0.00376560990656559	-0.0486960746284647	0.0994348379702507	-0.134482068208627	-0.127690634751263	-0.184091358195063
GEADRDTYR	RPKGLEGERPARLTRGEADRDTYRRSAVPP	RLTR	tr|A0A0D9SBL4|A0A0D9SBL4_CHLSB;tr|A0A0D9SC16|A0A0D9SC16_CHLSB;tr|A0A0D9SAT0|A0A0D9SAT0_CHLSB	tr|A0A0D9SBL4|A0A0D9SBL4_CHLSB		120	128	0.0011495	140.75	103140000	3467	3467	0.475244966530334	0.0691374331027703	0.936524139223975	1.0666591434807	-0.172808763648736	-0.667487680968121	-0.785663025174188	0.0935480399406357	0.727883268071059	0.540696010722947	-0.362498780750596	-1.0062035778302	-1.03736807453348	-1.14459871948364	-0.626827868862253	-1.26953557159196
GEALSTLVLNR	NAHRKPLVIIAEDVDGEALSTLVLNRLKVG	EDVD	tr|A0A0D9RG93|A0A0D9RG93_CHLSB	tr|A0A0D9RG93|A0A0D9RG93_CHLSB	HSPD1	303	313	1.616e-05	172.27	88079000	3468;3469	3468	0.346937403800037	0.162605964369299	0.811564911488248	0.318437048991572	0.284534807458159	0.335712145809611	0.494205691917649	-0.376334273460075	-0.345042250643682	-0.414558518135977	-0.538756268929564	-0.187635313558049	-0.397767038505306	-0.390735736977859	-0.680722852989193	-0.518247331728557
GEEAGAYDGPR	KYGVSGYPTLKIFRDGEEAGAYDGPRTADG	IFRD	tr|A0A0D9RAM8|A0A0D9RAM8_CHLSB	tr|A0A0D9RAM8|A0A0D9RAM8_CHLSB	PDIA3	109	119	0.0042306	99.568	67655000	3470	3470	0.608675093672347	0.236179636939733	1.05053240352499	0.942762350347248	0.348032891223595	-0.163572064901041	0.343440263873119	-0.295330410349409	-0.114641259119599	-0.0422180743155141	-0.177856824860479	-1.41622755917015	-0.936708708007388	-1.43694090742807	-0.873368461404156	-1.10982377963198
GEEGEPHSISPR	DAKELEAIFGRPVVDGEEGEPHSISPRPRP	PVVD	tr|A0A0D9REF2|A0A0D9REF2_CHLSB	tr|A0A0D9REF2|A0A0D9REF2_CHLSB	MAP2K2	286	297	2.2858e-05	173.76	51213000	3474	3474	0.330520375464882	-0.11128720657479	0.497838278444551	0.60697055071285	-0.0396119560515612	-0.26589399609164	-0.0473791374565256	0.19759132508133	0.267085666567348	0.416144179753104	-0.0255735212358209	-0.34734377144249	-0.476762765424667	-0.868729148349716	-0.47068471290289	-0.580972871626084
GEFSMDLR	GGQKCSVIRDSLLQDGEFSMDLRTKSTGGA	LLQD	tr|A0A0D9RKH2|A0A0D9RKH2_CHLSB	tr|A0A0D9RKH2|A0A0D9RKH2_CHLSB	PFN1	82	89	0.001762	147.04	43286000	3480	3480	0.517283603976045	0.135671729041526	0.796875533664393	0.495043855963952	0.18569576075811	0.0216868684885196	0.418225364234943	-0.130904409418232	0.0492376480804901	-0.192302019615521	-0.391964475502502	-0.66977272272421	-0.553090723086778	-0.718961703654739	-0.505148874344467	-0.673270342998495
GEGASTLQGEPR	VPPAATSLIDLWPGNGEGASTLQGEPRAPT	WPGN	tr|A0A0D9R8U2|A0A0D9R8U2_CHLSB	tr|A0A0D9R8U2|A0A0D9R8U2_CHLSB	DBN1	529	540	1.5034e-05	184.24	64141000	3481;3482	3481	0.00585362241074293	0.0317238722834307	0.0664920710312423	-0.0662590882905186	0.245660257520435	0.407761909680267	0.336084506150696	-0.32549933132097	-0.504455738841544	-0.319506512250128	-0.42461316151918	0.229803467794711	0.0118184952150986	0.0571170997018888	-0.0469151938915614	-0.0615786440117977
GESEANVR	NFISIKGPELLTMWFGESEANVREIFDKAR	TMWF	tr|A0A0D9RD03|A0A0D9RD03_CHLSB	tr|A0A0D9RD03|A0A0D9RD03_CHLSB	VCP	553	560	0.0078247	132.08	92635000	3501	3501	0.615911966449669	0.273571413157458	0.865554630130312	0.74504168212337	0.155326628312332	-0.329336007294093	0.444278147891018	0.00751213540090332	0.0101375671924936	-0.106193550527228	0.00337380130357756	-0.961015667456477	-0.854479783424088	-1.3074753237999	-0.847209295294767	-0.943113555076802
GETASDSESR	PARHQQESESEAKVDGETASDSESRAESAP	AKVD	tr|A0A0D9RLS9|A0A0D9RLS9_CHLSB	tr|A0A0D9RLS9|A0A0D9RLS9_CHLSB	CDS2	30	39	7.3206e-05	150.27	47361000	3505	3505	0.332382281030219	0.159884436249696	0.611609470225752	0.700468620515413	0.0330494230505964	-0.984130273049008	-0.132184454095233	0.369961782742579	0.696804802109601	0.563606767862276	-0.195023413874068	-0.912173756082563	-0.7317055638694	-0.964420469667512	-0.686312446395244	-1.00776288444057
GETTTQGLDGLSER	GIKVDKGVVPLAGTNGETTTQGLDGLSERC	AGTN	tr|A0A0D9R1H5|A0A0D9R1H5_CHLSB;tr|A0A0D9R4I1|A0A0D9R4I1_CHLSB	tr|A0A0D9R1H5|A0A0D9R1H5_CHLSB		121	134	4.9933e-09	186.13	81100000	3507	3507	0.442460923660132	-0.0232933489733437	0.947905983295902	0.802918680637406	0.0664890405843735	-0.244704495026373	0.424392112450196	-0.291222880404221	-0.0551532732071509	0.119525867827222	0.119878152864198	-0.914558692303977	-0.673366714611493	-1.10080621862954	-0.537104060298445	-1.04525706395227
GFETESPVR	LLLLLLSAAVCQAEAGFETESPVRTLQVET	QAEA	tr|A0A0D9R1N6|A0A0D9R1N6_CHLSB	tr|A0A0D9R1N6|A0A0D9R1N6_CHLSB	FKBP11	28	36	0.0015035	190.93	1421900000	3514	3514	0.20187406827475	-0.366736102254806	0.512564311925627	0.440339775634059	-0.19629187608843	-0.566002914079335	-0.134357270284898	0.170946144293054	0.609435094328985	0.564767390073743	0.331608334142073	-0.560205796880486	-0.236408145646492	-0.573121405722949	-0.683235262750076	-0.688726245859752
GFGFVEFEDPR	FFKGYGRIRDIDLKRGFGFVEFEDPRDADD	DLKR	tr|A0A0D9RKT0|A0A0D9RKT0_CHLSB	tr|A0A0D9RKT0|A0A0D9RKT0_CHLSB	SRSF5	38	48	0.010588	91.065	4556200	3516	3516	-0.177004113586033	0.142561607463402	-0.487084172991528	-0.553303886035963	0.0893257392827326	0.475661550097407	0.308341557011171	-0.0963540148034454	0.0405195095307876	-0.132609803863468	-0.220005064666706	0.258317759732272	0.130746466502736	-0.0388326159656467	0.106425492987627	-0.237183656658714
GFGGPSGPEGER	PLDPDSGLLSCTLPNGFGGPSGPEGERSLA	TLPN	tr|A0A0D9RGE0|A0A0D9RGE0_CHLSB	tr|A0A0D9RGE0|A0A0D9RGE0_CHLSB		248	259	0.0013309	102.06	8181000	3517	3517	0.197618193061523	-0.138182811223157	0.534573403576518	0.0865371804348792	0.273385448808978	0.102220902581042	0.0928562445379068	-0.0699937262474725	-0.182168727132764	0.0790509691400801	-0.0403542648782122	-0.276277750974705	-0.46745986721987	-0.149111029428361	-0.0571799124453858	-0.302234111180458
GFGPDPGSGTTVPAR	LRWPPPPKPRLKSGGGFGPDPGSGTTVPAR	KSGG	tr|A0A0D9RGE0|A0A0D9RGE0_CHLSB	tr|A0A0D9RGE0|A0A0D9RGE0_CHLSB		47	61	2.4691e-14	153.34	245030000	3518;3519;3520;3521	3518	0.239200820795519	-0.117299642238861	0.327654481394515	0.419244436687306	-0.25354258775477	-0.628212649627163	-0.107069223862207	0.31612896392509	0.356252920940981	0.497194517919183	0.425595182200586	-0.469853129891095	-0.145910349158483	-0.787563801338805	-0.423848296088232	-0.597298793466652
GFNLPYQDAR	EQLRMEETPTEYLQRGFNLPYQDARKCLGR	YLQR	tr|A0A0D9R786|A0A0D9R786_CHLSB	tr|A0A0D9R786|A0A0D9R786_CHLSB	ABCF1	717	726	0.00028104	128.28	31920000	3523	3523	0.0868009846073501	-0.0030216023343335	0.207630032629579	-0.273568021439474	0.069648457899347	-0.305422496677227	0.0296432583626411	0.388421381046237	0.324325797553874	0.348067382658449	-0.194728382786537	-0.196091087786026	-0.277415039642943	-0.283883348030552	-0.159128251336166	-0.0648599122305575
GFNSSDTVTSPQR	SAAFAPAAAEPKLFGGFNSSDTVTSPQRAG	KLFG	tr|A0A0D9RML6|A0A0D9RML6_CHLSB	tr|A0A0D9RML6|A0A0D9RML6_CHLSB	SRC	157	169	4.8178e-15	229.29	129890000	3524;3525	3524	0.211923199379757	-0.0143594555572588	0.572470961059725	0.415730731885476	-0.0186084549607934	-0.176923005858122	-0.262276770854232	0.0244107836209157	0.156394999925663	0.208080366899482	-0.278910344499632	-0.610123372384002	-0.670717162920732	-0.204674135748015	0.0943161731635614	-0.00646087647779056
GFSLEELR	RCPTVRYHTKVRTGRGFSLEELRVAGIHKK	RTGR	tr|A0A0D9S9I8|A0A0D9S9I8_CHLSB	tr|A0A0D9S9I8|A0A0D9S9I8_CHLSB		75	82	0.0091593	129.47	33833000	3530	3530	0.11809408536929	-0.0303551597465228	-0.284570562583639	-0.0551733524135388	0.0427470681107212	-0.241284603522386	0.0652283910338709	0.232480415932412	0.0231760380632081	-0.0624004386573691	0.0416603225470458	-0.0492913342884708	-0.191953897961188	0.0123617487597625	0.138320308766639	0.138378673883607
GFSSNSER	ETPSQENGPTAKAYTGFSSNSERGTEAGQV	KAYT	tr|A0A0D9RBX0|A0A0D9RBX0_CHLSB	tr|A0A0D9RBX0|A0A0D9RBX0_CHLSB	PPM1G	213	220	0.00094907	164.77	240350000	3531	3531	0.052350809255865	0.0640988048521693	0.691353486818195	0.860073771359965	0.0353644660987009	-0.643226621620305	-0.741533388401734	-0.135036146603324	0.297319274870862	0.343165891432164	0.268428374279807	-0.233854286058741	-0.44480147657026	-0.595668649712575	-0.326297840576223	-0.817089068803766
GFSVVADTPELQR	SQVRYKEEFEKNKGKGFSVVADTPELQRIK	NKGK	tr|A0A0D9S3E5|A0A0D9S3E5_CHLSB	tr|A0A0D9S3E5|A0A0D9S3E5_CHLSB	LASP1	97	109	4.0706e-06	122.42	3616600	3532	3532	-0.0502864576771128	0.113680524977938	0.577719079540638	0.292315607148034	-0.305827409715265	0.304230221623756	-0.326613498397414	0.164963681526586	-0.558428253875285	0.364798347728232	-0.218037290737918	0.00643658313070726	-0.290842437584982	-0.150612757912464	-0.258202981490794	-0.172137509792061
GFTDPSNSER	VGETFHASQPSMTVDGFTDPSNSERFCLGL	MTVD	tr|A0A0D9RZJ6|A0A0D9RZJ6_CHLSB;tr|A0A0D9RLF4|A0A0D9RLF4_CHLSB	tr|A0A0D9RLF4|A0A0D9RLF4_CHLSB	SMAD3	259	268	0.0077319	105.52	27847000	3533	3533	0.461825943075773	-0.473849032988204	0.0604754443889961	0.235207452312701	0.0373326389758939	-0.499371586145041	0.0168666758241158	0.258750471036127	0.705025647014826	0.968492540316755	0.302674284880364	-0.725728219495831	-0.718751186509615	-1.11463715983677	-0.726434421854052	-0.639257573215087
GFYAEGSR	AAIVLQLPQGTTLPKGFYAEGSRGGSQASS	TLPK	SARS2|N|Nucleoprotein	SARS2|N|Nucleoprotein		170	177	0.0059481	135.77	114960000	3535	3535	-1.58334530095905	-1.02772026590764	-1.12857882724185	-1.42055141259252	-0.764996497065255	-0.722967905173954	-0.515100639106264	0.562724855201693	0.47984361050591	0.454369593925383	1.43951226360341	0.752131756351017	0.810707436850528	-0.50327375551167	-0.596036611291813	-0.532667151836163
GGAWGTEQR	NAHGDANTIVCNSKDGGAWGTEQREAAFPF	NSKD	tr|A0A0D9R4M2|A0A0D9R4M2_CHLSB	tr|A0A0D9R4M2|A0A0D9R4M2_CHLSB	LGALS1	66	74	0.0077856	118.74	73511000	3536	3536	0.648500080160329	0.263599867320586	0.853819580248358	0.68364652413889	0.441498779172534	0.235590610765041	0.670010486365382	-0.441616244935662	-0.359156781455833	-0.54145867146151	-0.419229851335376	-0.857539610401937	-0.68208035068408	-1.00390168965495	-0.980883914991059	-0.834637565637566
GGDAALALLLLDR	PGSSRGTSPARMAGNGGDAALALLLLDRLN	MAGN	SARS2|N|Nucleoprotein	SARS2|N|Nucleoprotein		214	226	1.4529e-09	151.26	211650000	3537;3538;3539;3540	3539	-5.66930139736316	-3.42965887857047	-5.66930139736316	-5.66930139736316	-1.70646984556453	-2.35385612004954	-1.55549609140811	1.22277254810806	1.40123556624363	1.62348335827847	1.92210162254557	0.309845121620736	0.809503445652134	-4.19635943225333	-4.14409192098821	-4.14409192098821
GGGIPTDDEQATGLER	ARGPSGVAAVRSMASGGGIPTDDEQATGLE	SMAS	tr|A0A0D9RXI1|A0A0D9RXI1_CHLSB	tr|A0A0D9RXI1|A0A0D9RXI1_CHLSB	COX5B	34	49	5.1849e-15	177.81	117100000	3553;3554;3555;3556	3555	0.0130317805006832	0.0130317805006832	0.227256707758363	0.227256707758363	0.0130317805006832	-0.136578453751936	0.086494688138142	0.227256707758363	0.227256707758363	0.227256707758363	0.227256707758363	-0.136578453751936	0.0130317805006832	-0.54306925963378	-0.54306925963378	-0.54306925963378
GGGQIIPTAR	FDVHDVTLHADAIHRGGGQIIPTARRCLYA	AIHR	tr|A0A0D9REP7|A0A0D9REP7_CHLSB;tr|A0A0D9S0P9|A0A0D9S0P9_CHLSB	tr|A0A0D9REP7|A0A0D9REP7_CHLSB	EEF2	717	726	0.0033857	111.46	201420000	3557;3558	3557	-0.101443879287911	-0.121241503333352	-0.00706753792854759	-0.104586415893788	-0.0421555002727018	-0.11198471439316	-0.0439456966486169	0.135113922603573	0.106202225186397	-0.00858657689431589	0.00600413006434298	0.0417004967644282	-0.0978241211289692	0.133017820649657	0.152367761868543	0.0175691501947503
GGLGAGTSTSR	PPPPSPPGFTLPPLGGGLGAGTSTSRGSER	PPLG	tr|A0A0D9S1Q8|A0A0D9S1Q8_CHLSB	tr|A0A0D9S1Q8|A0A0D9S1Q8_CHLSB	TOMM40	42	52	5.6048e-05	182.39	183050000	3563	3563	-0.595712758150697	-0.621901209230939	0.611576532381496	0.43287057993036	-0.919069926383751	-1.39136711489376	-1.21146541808525	-1.23987251892826	-0.713593120251518	-0.496197804025067	0.608508452997639	-0.0307399502278425	-0.132163104925286	0.823412505469791	1.04793419584914	0.559092209424331
GGLSVAVPGEIR	LAFASMFNSSEQSQDGGLSVAVPGEIRGFE	QSQD	tr|A0A0D9REB3|A0A0D9REB3_CHLSB	tr|A0A0D9REB3|A0A0D9REB3_CHLSB		123	134	8.1973e-05	123.51	64352000	3564;3565	3564	0.398740497117194	0.0801722945136202	0.623645443789402	0.704926548603557	0.178834919990871	0.00360719646248334	0.301551982046189	-0.0184286681352734	-0.237725419192394	-0.0901190240882512	-0.198779631735734	-0.484858153067053	-0.527761716549106	-0.422029275032335	-0.648380152807437	-0.625839123610476
GGNIGDGGGAADR	CVLFFDELDSIAKARGGNIGDGGGAADRVI	AKAR	tr|A0A0D9RD03|A0A0D9RD03_CHLSB	tr|A0A0D9RD03|A0A0D9RD03_CHLSB	VCP	587	599	3.2628e-08	179.93	48156000	3566	3566	-0.104739074237541	0.017764627270784	-0.196876887059315	-0.168195603719684	-0.15890245370317	-0.136974687456435	-0.167354626715134	0.391809637485016	0.0900605910712907	-0.228600048458805	-0.0200558059486632	0.0813449751587785	-0.380172080534262	0.2358389250906	0.313673308398189	0.18487822545071
GGPAGGHGGNR	WGRDGGPRSSGGGYGGGPAGGHGGNRGSGG	GGYG	tr|A0A0D9RHQ9|A0A0D9RHQ9_CHLSB	tr|A0A0D9RHQ9|A0A0D9RHQ9_CHLSB	DHX36	24	34	0.00054457	119.68	3183300	3567	3567	0.309065365118495	-0.0400086806998089	1.40991815043262	1.18049043196176	-1.3147959784309	-1.40587568356523	-1.16015501406253	-0.662228357525078	-0.235149860432281	0.159975903837904	0.0254697037731506	-0.886985682068844	-1.0663613125072	-0.0136988396864302	0.403519014401408	-0.535898652996636
GGPGGPGGPGGPMGR	GMPPREGRGMPPPLRGGPGGPGGPGGPMGR	PPLR	tr|A0A0D9RBS5|A0A0D9RBS5_CHLSB	tr|A0A0D9RBS5|A0A0D9RBS5_CHLSB	EWSR1	198	212	0.00080283	94.122	338170000	3569;3570;3571;3572	3572	-0.132897213716345	-0.0904686472947197	1.35330210012162	1.03451610428064	-0.375367168137984	-1.05549567030731	-1.11717311612685	-0.991765527381718	-0.533487901485085	-0.699220943912638	0.383456856512674	0.145418366422956	-0.0932863241510655	-0.163439511627902	0.051408193687412	-0.423450757280344
GGPNYQEGLR	QGPLKEHEVTVFVRRGGPNYQEGLRVMGEV	FVRR	tr|A0A0D9S2A5|A0A0D9S2A5_CHLSB	tr|A0A0D9S2A5|A0A0D9S2A5_CHLSB	ACLY	380	389	0.0033462	111.65	17136000	3576	3576	0.0766730023649033	-0.125779124960361	-0.0940058552259369	-0.202431358153078	-0.139351734838074	0.138678110978833	0.103015900448031	0.027706384819497	-0.0231260505489433	-0.0485401206025214	-0.139001345462203	0.161138239100796	-0.0946186983002702	0.20812402892923	-0.0131565672279053	0.0850442638005052
GGPSDSTGSNQNGER	DNGPQNQRNAPRITFGGPSDSTGSNQNGER	RITF	SARS2|N|Nucleoprotein	SARS2|N|Nucleoprotein		18	32	2.3317e-14	157.33	52774000	3577;3578	3578	-3.59144416804026	-3.04200703554649	-4.65623215943839	-4.65623215943839	-2.52610616429538	-1.84902068293998	-1.7737985304171	0.785520216610706	0.705031478381963	0.793593855891478	1.96783841597879	1.44784158783562	1.56287127188959	-3.331749864603	-3.82798893739636	-3.0416317170425
GGSAAATSNPHHENIR	VRRQNEIRCERPVLRGGSAAATSNPHHENI	PVLR	tr|A0A0D9R481|A0A0D9R481_CHLSB	tr|A0A0D9R481|A0A0D9R481_CHLSB	MFF	241	256	6.5412e-15	150.05	30097000	3579;3580	3579	-2.02387407534818	-2.02387407534818	0.758488722062437	0.758488722062437	-2.02387407534818	-2.83118493249534	0.294826991990314	0.758488722062437	0.758488722062437	0.758488722062437	0.758488722062437	-2.83118493249534	-2.02387407534818	0.162783720959046	0.162783720959046	0.162783720959046
GGTTMYPGIADR	DVDIRKDLYANTVLSGGTTMYPGIADRMQK	TVLS	tr|A0A0D9S9M0|A0A0D9S9M0_CHLSB;tr|A0A0D9RYK7|A0A0D9RYK7_CHLSB;tr|A0A0D9RSK3|A0A0D9RSK3_CHLSB;tr|A0A0D9R480|A0A0D9R480_CHLSB;tr|A0A0D9R387|A0A0D9R387_CHLSB;tr|A0A0D9RE13|A0A0D9RE13_CHLSB	tr|A0A0D9S9M0|A0A0D9S9M0_CHLSB		301	312	0.010146	85.622	41660000	3585	3585	0.578550989930812	0.153469452656801	0.7803742643572	0.682465594101299	0.0516465454677661	-0.258066060315472	0.26603221697723	-0.109178895887108	0.189897829606139	0.330778386383092	0.0343603245643063	-0.705992971615453	-0.344245913463998	-1.15502880710591	-1.19141386398856	-1.4757808012883
GGYFDEFGIIR	CVILTFKEPFGTEGRGGYFDEFGIIRDVMQ	TEGR	tr|A0A0D9R328|A0A0D9R328_CHLSB	tr|A0A0D9R328|A0A0D9R328_CHLSB	G6PD	247	257	2.9115e-06	152.28	63035000	3589;3590	3589	0.0422400299719323	0.0946186143214662	-0.141334764702959	-0.459516541082386	-0.0670659701091219	-0.259922199404463	-0.0559031166506563	0.339413235881875	0.164492146356331	0.210502064525319	-0.0165363481886018	-0.178957741777367	-0.187429929568583	-0.00208555880971139	0.200999062502077	0.105177373546755
GHGSEAPASR	SFLSSKGRRERTKFRGHGSEAPASRHTARE	TKFR	tr|A0A0D9S898|A0A0D9S898_CHLSB	tr|A0A0D9S898|A0A0D9S898_CHLSB	LUZP1	378	387	0.00056024	195.36	122120000	3602	3602	-0.0177565841212874	0.179331198505865	1.33513336291765	1.21881301658885	0.0576789162825632	-0.879932381929893	-1.43384125308472	-0.855842344718328	0.251734319548343	-0.530566327915368	-0.0818942626368993	-1.31816213860215	-0.996041803497021	-0.403608659621075	0.38261550249222	-0.448822565205104
GHLLYVPLSPGQHR	ITATVTPDLKHPEGRGHLLYVPLSPGQHRL	PEGR	tr|A0A0D9RDP7|A0A0D9RDP7_CHLSB	tr|A0A0D9RDP7|A0A0D9RDP7_CHLSB	PFAS	849	862	0.00057896	98.105	11959000	3605	3605	-0.104525487468667	-0.104525487468667	0.173636847815285	0.173636847815285	0.0168430255652762	-0.282855885275345	-0.146750643160726	0.173636847815285	0.173636847815285	0.173636847815285	0.173636847815285	-0.0599695106778905	-0.285142411590331	-0.04305348962408	-0.129324759113139	-0.04305348962408
GHLPGDALAAGR	GLLGQMNNPSTNGVNGHLPGDALAAGRLPD	NGVN	tr|A0A0D9RYS7|A0A0D9RYS7_CHLSB	tr|A0A0D9RYS7|A0A0D9RYS7_CHLSB	MED4	200	211	0.0021246	94.82	14275000	3606	3606	0.507263361173441	0.0912314820206332	0.365973367465254	0.132015227961304	-0.131271275773875	-0.378105448854475	-0.390938079150411	0.350187897380801	0.413203819519317	0.46491952786586	-0.107863260823024	-0.444843347265115	-0.3160436435232	-0.647421905277132	-0.398245908297292	-0.261906002146399
GHNGYPNGTSAALR	YQRSMSFDPNLLHNNGHNGYPNGTSAALRE	LHNN	tr|A0A0D9S679|A0A0D9S679_CHLSB	tr|A0A0D9S679|A0A0D9S679_CHLSB	CSDE1	58	71	0.0050043	84.753	23772000	3607	3607	0.0638015613071417	-0.0250707373209569	-0.273218662942462	-0.647194755041735	-0.244317419612945	0.00853045461107507	-0.293355325881717	0.354048714935	0.361223098809223	0.184343003786221	-0.328973940999404	-0.068674681358953	-0.119388375905036	-0.0486271117972793	0.0703915987490486	0.539892160237623
GHVSHGHGR	______________________________	____	tr|A0A0D9QWP9|A0A0D9QWP9_CHLSB	tr|A0A0D9QWP9|A0A0D9QWP9_CHLSB		13	21	0.0094835	115.49	3604400	3632;3633	3633	0.0841637232501361	-0.0816645083637452	-0.0536431137486788	0.0726365610297379	-0.0307845902668865	0.0746949110504355	-0.0343361668530413	0.367690578454374	0.128134006140175	0.285116127262985	0.410826761846879	0.0623363135465884	0.288702902496603	-0.635125050759706	-0.632516913817742	-1.04226850912989
GIGTVPVGR	DKPLRLPLQDVYKIGGIGTVPVGRVETGVL	YKIG	tr|A0A0D9RNJ1|A0A0D9RNJ1_CHLSB;tr|A0A0D9RV06|A0A0D9RV06_CHLSB;tr|A0A0D9SBS7|A0A0D9SBS7_CHLSB	tr|A0A0D9RNJ1|A0A0D9RNJ1_CHLSB		258	266	0.00689	120.46	63636000	3638	3638	0.136865787766137	-0.0299008716325564	0.691337411834024	0.59726146930804	-0.0225673934573537	-0.442137999168517	-0.05690855064128	-0.144092092374325	0.0851042455813697	-0.107125592120223	0.0704429435712886	-0.375712611749425	-0.389524070887221	-0.17854503271997	-0.058328988593452	-0.341411158957242
GIIDSTVSDQR	VLARSSPTDKHTLVKGIIDSTVSDQRQVVA	TLVK	tr|A0A0D9QUU6|A0A0D9QUU6_CHLSB	tr|A0A0D9QUU6|A0A0D9QUU6_CHLSB	ATP2B1	779	789	1.3238e-06	185.6	70720000	3639;3640	3640	0.303606466008998	-0.0897406337159133	0.574234369720237	0.316056891680746	-0.227234304547674	-0.751632249296349	-0.619194143858222	0.255744814092631	0.489868999319913	0.432251668602637	-0.226149626056347	-0.939222050930592	-0.466309042739555	-0.208019885308093	0.10534336651742	0.0053446721570054
GIPHLVTHDAR	KYKLCKVRKIFVSTKGIPHLVTHDARTIRY	VSTK	tr|A0A0D9SDM5|A0A0D9SDM5_CHLSB;tr|A0A0D9S0E5|A0A0D9S0E5_CHLSB;tr|A0A0D9RFF7|A0A0D9RFF7_CHLSB;tr|A0A0D9S0D6|A0A0D9S0D6_CHLSB	tr|A0A0D9SDM5|A0A0D9SDM5_CHLSB		135	145	0.0094012	91.937	16329000	3651	3651	0.413270640097499	-0.197813660178881	0.304276206498038	0.809807465705387	-0.308772740999418	-0.60954711512318	-0.2784290419594	0.343021919548057	0.390274503661389	0.383520762013033	-0.030983379318043	-0.461991488171345	-0.342822697930014	-0.55956991294592	-0.672795243227003	-0.253550682050273
GIQAHPESSTGSDAR	PASAESSGQKSSAANGIQAHPESSTGSDAR	SAAN	tr|A0A0D9S6Q6|A0A0D9S6Q6_CHLSB	tr|A0A0D9S6Q6|A0A0D9S6Q6_CHLSB	DNTTIP2	30	44	8.566e-11	136.81	166770000	3652	3652	0.605239847379475	0.0445211689050635	0.859654071218546	0.618289660469427	-0.0670227854159252	-0.69664881482191	-0.738619671150362	0.358290916516032	0.579199121845726	0.753665745285169	-0.303598081223325	-1.17518645908977	-0.995652293445135	-1.34516523235972	-0.63720450491494	-0.569780877969614
GISTASVDFEQPTR	YGIPEPPEPKRRKYGGISTASVDFEQPTRD	RKYG	tr|A0A0D9RMK2|A0A0D9RMK2_CHLSB	tr|A0A0D9RMK2|A0A0D9RMK2_CHLSB	RBM10	905	918	5.866e-29	264.84	72506000	3654;3655;3656	3654	0.274661136958445	0.0879799619645458	1.07503457980311	1.03038208841821	-0.114400870505313	-0.515698870119336	-0.519267240941537	-0.196215291750324	0.0732716068437251	0.231945048774165	-0.457787847631187	-0.664857401363081	-0.511721829602356	-0.598222625785815	-0.301531842804138	-0.676743717169107
GITLPVDFQGR	EEIVQFFSGLEIVPNGITLPVDFQGRSTGE	IVPN	tr|A0A0D9R7T1|A0A0D9R7T1_CHLSB	tr|A0A0D9R7T1|A0A0D9R7T1_CHLSB	HNRNPH1	140	150	1.7381e-07	143.03	41556000	3660;3661	3661	0.40833952348199	0.0911454578462156	0.702581546804779	0.779465464084587	0.152244857352984	0.0219530581595415	0.418523940010102	-0.238868882461999	-0.1164906739532	-0.109642280888625	-0.255471360550062	-0.66230505112049	-0.574556130780502	-0.550344427872248	-0.667492386857351	-0.620732033083863
GKGPLDNFLGNR	CHMGSDIDFRPKLVNGKGPLDNFLGNRVET	KLVN	tr|A0A0D9RDU6|A0A0D9RDU6_CHLSB	tr|A0A0D9RDU6|A0A0D9RDU6_CHLSB	CHAF1A	76	87	0.011938	83.573	36063000	3675	3675	0.0469184943602107	0.0469184943602107	-0.326477536780172	-0.326477536780172	-0.0711156395281718	-0.272858207943919	-0.531164938596421	-0.326477536780172	-0.326477536780172	-0.326477536780172	-0.326477536780172	0.323077062787187	0.323077062787187	0.476963412753858	0.476963412753858	0.476963412753858
GKTAAAAAEHSQR	KEEAATGGGSTGEADGKTAAAAAEHSQREL	GEAD	tr|A0A0D9S360|A0A0D9S360_CHLSB	tr|A0A0D9S360|A0A0D9S360_CHLSB	PSMD3	53	65	2.7135e-10	143.93	51652000	3683	3683	-0.132021719752376	-0.132021719752376	0.195125804533602	0.195125804533602	-0.0864396130459496	-0.210671604611573	0.0149362187718537	0.195125804533602	0.195125804533602	0.195125804533602	0.195125804533602	-0.186053011912527	-0.186053011912527	-0.135241514937209	-0.135241514937209	-0.135241514937209
GLAAAALGR	______________________________	____	tr|A0A0D9RVA8|A0A0D9RVA8_CHLSB	tr|A0A0D9RVA8|A0A0D9RVA8_CHLSB	GUK1	8	16	0.0045749	124.89	170430000	3712	3712	0.185645706968466	-0.0888168445035855	0.408565486351306	0.403535079675138	-0.283424182759813	-0.608021911599391	0.00811197985177668	0.203684286245648	0.571362330535924	0.49301582481826	0.387622938901671	-0.544702605049849	-0.303008748076019	-0.73952808803557	-0.598993594463645	-0.555389808093031
GLAAPFPKAR	THLGEALAPLSKAYQGLAAPFPKARRPESA	KAYQ	tr|A0A0D9SDQ0|A0A0D9SDQ0_CHLSB	tr|A0A0D9SDQ0|A0A0D9SDQ0_CHLSB	VGF	271	280	0.0031073	112.84	16442000	3713	3713	-0.578481737842066	-0.365566526897903	-0.571981187462529	-0.469311940832932	-0.481669043922478	-0.425138110106097	-0.352371732040289	-0.355209824909404	-0.17617019096096	-0.367179116584923	0.239268029712565	0.325922595029666	0.266660283332459	0.791388077700911	0.735422386544126	0.526419417375072
GLAGGSSR	SRSSSPGKLLGSGYGGLAGGSSRGPPVTPS	SGYG	tr|A0A0D9RVV7|A0A0D9RVV7_CHLSB	tr|A0A0D9RVV7|A0A0D9RVV7_CHLSB	CLASP1	723	730	0.002314	143.11	42857000	3716	3716	0.232367084869952	-0.0758379259702481	1.10319433763362	0.835087176998928	-0.133047758968848	-0.662365717963379	-0.839646223333051	-0.286785728186782	0.021903795350851	0.112391731850737	-0.0916724729579333	-0.618105152972606	-0.48931042342738	-0.325256137059852	0.041047930299528	-0.328664595400661
GLATGESGWSQHR	KDPMSGAKDGKSLLSGLATGESGWSQHRQR	SLLS	tr|A0A0D9R9V3|A0A0D9R9V3_CHLSB	tr|A0A0D9R9V3|A0A0D9R9V3_CHLSB	WDR91	317	329	3.628e-15	231.66	49830000	3717	3717	0.138392749948616	0.0502147718803357	0.265434734213562	0.541285878432946	-0.0935468196324453	-0.256174400470375	-0.34241808782809	-0.423149526114684	-0.0455882346774938	-0.100556169996952	0.379008059104189	-0.216682086632428	-0.155056817320661	-0.0739448165652526	0.0438223759801453	-0.064813846756754
GLDSHSITSSR	DTLCNADNAQIPLANGLDSHSITSSRRTKA	PLAN	tr|A0A0D9QX69|A0A0D9QX69_CHLSB	tr|A0A0D9QX69|A0A0D9QX69_CHLSB	USP47	964	974	1.135e-05	134.13	34116000	3719	3719	0.296488719644609	-0.181324101788988	0.126384745179197	-0.0353181199462261	0.0570344708827498	-0.257985994483701	-0.345516613866745	0.440624399738676	0.338601138760697	0.342141297626953	-0.160122576412196	-0.496795595097348	0.266023169871177	-0.624153437443021	-0.0309420443660934	-0.258560308706738
GLGQPGSVLR	SNNRLGDAGVQELCKGLGQPGSVLRVLWLG	ELCK	tr|A0A0D9RF66|A0A0D9RF66_CHLSB	tr|A0A0D9RF66|A0A0D9RF66_CHLSB	RNH1	359	368	6.2693e-05	144.09	47128000	3726	3726	0.0752767823547309	-0.0164621053959849	0.171436950592537	-0.129313904738415	-0.0471907662291069	-0.26977293288677	-0.271626584966354	0.283482994347507	0.261707797143555	0.148700975144879	0.11118720003273	-0.234944412887276	-0.284671527190466	-0.074965965979252	0.153541516267968	-0.0669395551544953
GLHDANTDLIGR	SKASLQKAGKSGVKKGLHDANTDLIGRHPK	GVKK	tr|A0A0D9S6C6|A0A0D9S6C6_CHLSB	tr|A0A0D9S6C6|A0A0D9S6C6_CHLSB	SLC16A1	225	236	0.0001092	122.33	35496000	3727	3727	0.263110300739198	-0.0840523205805098	0.217105394760069	0.232399155858917	-0.182562640849282	-0.393164840662075	-0.23878572762397	0.310701310025986	0.339495019176977	0.214306918199859	0.0908812985210058	-0.366356827294645	-0.357746244944837	-0.222249247782237	-0.0678494153012745	-0.102999900656622
GLHLGVTPSVIR	SSLRQRPEPQVTGTVGLHLGVTPSVIRKRY	TGTV	tr|A0A0D9QWF8|A0A0D9QWF8_CHLSB	tr|A0A0D9QWF8|A0A0D9QWF8_CHLSB	TPP1	195	206	1.3339e-05	167.11	91269000	3728	3728	0.247507130223164	0.00887957849156529	0.645901550176159	0.498606134659336	-0.252074678472528	-0.530085956673294	-0.228480270885387	0.0983843694468065	0.43585307655005	0.613611399130379	-0.0336082679980171	-0.797258877793597	-0.31076683948895	-0.645067148939859	-0.459155194596452	-0.387411503259184
GLIDIENPNR	EDEEDDYQQKRKGVEGLIDIENPNRVAQTT	KGVE	tr|A0A0D9RYX4|A0A0D9RYX4_CHLSB	tr|A0A0D9RYX4|A0A0D9RYX4_CHLSB		79	88	0.00020075	133.57	13831000	3729	3729	0.129750799566759	-0.360109263060756	1.03064833874559	0.695362436751948	-0.611719505065922	-0.584058791416404	-0.774110344075148	0.225547240144682	0.608308224005665	0.469081969334391	-0.203391961720021	-0.485996538808275	-0.454965099195756	-0.655083171458487	-0.176008012442125	-0.625574350011355
GLLTQGYSDFINR	LNLSQVRFLVLDEADGLLTQGYSDFINRMH	DEAD	tr|A0A0D9R6A2|A0A0D9R6A2_CHLSB	tr|A0A0D9R6A2|A0A0D9R6A2_CHLSB	DDX1	374	386	3.2178e-08	180.18	7027800	3740	3740	0.163424928407295	-0.249687675468257	0.140812818697766	0.424325383426971	0.116937283586298	0.0721614843825226	0.220311498434285	0.24287177318178	0.0309758126833277	0.235625812652128	0.0206276826112644	-0.325316435612657	-0.0553936277146887	-0.465753438649542	-0.719998756098609	-0.31242130848137
GLNASQIR	DDEVVQREEEAIQLDGLNASQIRELREKSE	IQLD	tr|A0A0D9S294|A0A0D9S294_CHLSB	tr|A0A0D9S294|A0A0D9S294_CHLSB	HSP90B1	60	67	0.0037449	140.09	101210000	3742	3742	0.740453279459323	0.0891387608795696	0.993367241361067	0.652696671677355	0.145317804464726	-0.281181162714411	0.129494428375877	0.14379855987816	0.150145853525638	0.224725663007798	-0.389359819978702	-1.04278944049606	-0.70180760062115	-1.21275064041357	-0.986797775136845	-1.00843212271766
GLPITITESDIR	HDISDERESKTIMLRGLPITITESDIREMM	IMLR	tr|A0A0D9RPI8|A0A0D9RPI8_CHLSB	tr|A0A0D9RPI8|A0A0D9RPI8_CHLSB	RBM5	104	115	0.015086	79.974	15877000	3744	3744	-0.107848766993195	-0.255247277070343	0.492857045464092	0.107440953243803	-0.330585471950724	-0.205370528310236	-0.246631314884754	-0.248032711713983	-0.298709557853709	0.0348615461796819	-0.125069559922755	-0.100172706615143	0.0274512202110669	0.465819818709013	0.253373126891262	0.166823347689508
GLPLYPDPSR	______________________________	____	tr|A0A0D9SDL2|A0A0D9SDL2_CHLSB	tr|A0A0D9SDL2|A0A0D9SDL2_CHLSB		5	14	0.00020589	133.23	23946000	3750	3750	-0.151336625612056	-0.362539394425167	0.306658718568216	0.260096284302683	-0.571265591315112	-0.379174750343573	-0.703347461231502	-0.376648681862502	-0.455577464865083	-0.249609769469708	0.0478858852888624	0.0167007472623531	-0.228520858585744	0.545338040701672	0.788700057727207	0.490564260152495
GLQTSQDAR	VLSSGKFYGDEEKDKGLQTSQDARFYALSA	EKDK	tr|A0A0D9R2H5|A0A0D9R2H5_CHLSB	tr|A0A0D9R2H5|A0A0D9R2H5_CHLSB	CALR	65	73	0.0026461	179.37	254920000	3754	3754	0.379246021719554	0.0478231813315094	0.46990554652418	0.357012269302735	-0.0589755118687242	-0.668526914356559	-0.166286703857404	0.583786871088293	0.497782399484548	0.510970364529369	0.0987145588049023	-0.825514340819381	-0.749355201109402	-0.818793257456259	-0.435571012080755	-0.627042148865487
GLRPESPESLTSVSR	______________________________	____	tr|A0A0D9R1P0|A0A0D9R1P0_CHLSB	tr|A0A0D9R1P0|A0A0D9R1P0_CHLSB	CCDC86	13	27	3.0042e-14	158.65	54168000	3755	3755	0.341140742945854	0.341140742945854	-0.00477209607375193	-0.00477209607375193	0.341140742945854	-0.342461392754768	-0.611864797640864	-0.00477209607375193	-0.00477209607375193	-0.00477209607375193	-0.00477209607375193	-0.342461392754768	0.341140742945854	-0.140802741566103	-0.140802741566103	-0.140802741566103
GLSHVLNR	GFHAAPQDVKPNYLKGLSHVLNRLPKPVLL	NYLK	tr|A0A0D9R0N1|A0A0D9R0N1_CHLSB	tr|A0A0D9R0N1|A0A0D9R0N1_CHLSB	MMS19	894	901	0.00062737	162.5	16629000	3757	3757	0.178143534826943	-0.0796683074640051	0.131949793375816	0.317235600124461	-0.259803448140842	-0.738141722117237	-0.286286241720703	0.452233768899211	0.453810330167887	0.615027276689581	0.453491333754968	-0.789715076976758	-0.299988202024719	-0.660875183505372	-0.124192109540175	-0.422010294066109
GLSSENPHGAR	DEDSPSEGLGELFLDGLSSENPHGARLSLD	LFLD	tr|A0A0D9S768|A0A0D9S768_CHLSB	tr|A0A0D9S768|A0A0D9S768_CHLSB	TTC4	255	265	0.00056992	119.34	11803000	3759	3759	0.300697050089546	0.0602820532110868	0.265791834889775	0.26868567311952	0.143907140963819	-0.276608130333375	-0.154305782023387	0.311177934901604	0.392131280924456	0.437442065174892	-0.145846670006131	-0.440126819485905	-0.504604387749963	-0.682522158244205	-0.287315401323127	-0.332656541373188
GLSSQNGQLR	______________________________	____	tr|A0A0D9S3N9|A0A0D9S3N9_CHLSB	tr|A0A0D9S3N9|A0A0D9S3N9_CHLSB	DDX6	13	22	0.00022447	132.01	21489000	3761	3761	0.0513426307702518	-0.167185402907567	0.190982886536964	0.272847020448133	-0.236611448049292	-0.588090268996283	0.0357768553074913	0.527970087313782	0.54646308145465	0.782619333547282	0.640582758486898	-0.680131965253005	-0.0554809475680819	-1.16599774025988	-0.988229578832644	-1.09958620898708
GLVETPTGYIESLPR	MQNPQILAALQERLDGLVETPTGYIESLPR	ERLD	tr|A0A0D9QVJ9|A0A0D9QVJ9_CHLSB	tr|A0A0D9QVJ9|A0A0D9QVJ9_CHLSB	NAP1L1	58	72	1.5284e-20	234.92	217890000	3762;3763;3764	3762	0.215725195756602	-0.0740803640621121	0.215725195756602	0.215725195756602	-0.0740803640621121	-0.0740803640621121	-0.0740803640621121	0.215725195756602	0.215725195756602	0.215725195756602	0.215725195756602	-0.0740803640621121	-0.0740803640621121	-0.46640167263418	-0.46640167263418	-0.46640167263418
GLVLDHGAR	MEMKHKSETDTSLIRGLVLDHGARHPDMKK	SLIR	tr|A0A0D9RUB7|A0A0D9RUB7_CHLSB;tr|A0A0D9R1Y6|A0A0D9R1Y6_CHLSB	tr|A0A0D9RUB7|A0A0D9RUB7_CHLSB		209	217	0.00031524	154.49	16143000	3766	3766	-0.0146039572709703	-0.119602177299672	0.465426036084113	0.314871263938572	-0.0831177316353588	-0.137438074737439	-0.130584362379321	0.242798439316002	0.333617250208711	-0.091127736086321	-0.246494901903437	-0.23265954789059	-0.314433754466633	-0.0880757747875269	-0.244545198599958	0.0470088669426712
GMAAAGNYAWVNR	ACARIASPEGQDYLKGMAAAGNYAWVNRSS	DYLK	tr|A0A0D9R7L4|A0A0D9R7L4_CHLSB	tr|A0A0D9R7L4|A0A0D9R7L4_CHLSB	RTCB	309	321	0.0096888	79.23	7314900	3769	3769	-0.0724124507968123	-0.0528454474765518	-0.0737328421982968	-0.0786852962544921	-0.295080980726741	-0.540840535204116	-0.00722366731477746	-0.251117469097678	0.135858148106285	0.254173529356375	-0.176339838364243	-0.209754576232559	-0.16892311695695	0.488627481257901	0.28854095830561	0.373094829434823
GNFGDQELIR	NVTQAFGRRGPEQTQGNFGDQELIRQGTDY	EQTQ	SARS2|N|Nucleoprotein	SARS2|N|Nucleoprotein		284	293	0.00060216	163.38	27952000	3777	3777	-2.26729275962747	-1.4259235276848	-1.51912967472086	-1.47799836386033	-0.649730908089435	-0.865939852531947	-0.376986332711419	0.608594387281513	0.490044225410059	0.803333979885652	1.70257750131224	0.843160086673241	0.999772852944253	-1.5164070198061	-1.41994857462251	-1.68997103413458
GNFNYIEFTR	EEVDELYREAPIDKKGNFNYIEFTRILKHG	IDKK	tr|A0A0D9RYD9|A0A0D9RYD9_CHLSB;tr|A0A0D9RYD7|A0A0D9RYD7_CHLSB	tr|A0A0D9RYD9|A0A0D9RYD9_CHLSB	MYL12A	151	160	0.00029405	127.42	16768000	3779	3779	0.173033520808723	-0.00252114810709665	0.0688113391234592	-0.137518623291248	-0.110494466820281	-0.286444992359669	-0.0559721894953521	0.397022355352695	0.233652660603322	0.0325259175991142	0.193273632879929	-0.261314929046409	-0.161631382131878	-0.0764494802863357	-0.295050131161454	0.0809630719957747
GNGGDAALALLLLDR	STPGSSRGTSPARMAGNGGDAALALLLLDR	ARMA	SARS2|N|Nucleoprotein	SARS2|N|Nucleoprotein		212	226	0.00028005	103.39	1695400	3781	3781	-0.393957747648377	1.09937841189802	-0.393957747648377	-0.393957747648377	1.09937841189802	-0.786652474039249	-0.786652474039249	-0.0381283284847368	-0.704378677468497	-0.704378677468497	0.689389922574742	0.421692978196142	0.180347746517618	-0.0301188731164324	-0.990892121688012	-0.990892121688012
GNGYISAAELR	SEEEIREAFRVFDKDGNGYISAAELRHVMT	FDKD	tr|A0A0D9S2A3|A0A0D9S2A3_CHLSB	tr|A0A0D9S2A3|A0A0D9S2A3_CHLSB	CALM1	97	107	2.0094e-06	149.23	28189000	3782	3782	0.460678592171469	0.0643619281933518	0.91331680210067	0.697417468820934	0.0452958274823886	-0.133966012346426	0.141008770842873	-0.257276681474774	-0.163105382519882	-0.321046271991474	-0.228310793891601	-0.436538327014322	-0.494437633525861	-0.331817679142574	-0.609984310356612	-0.424777347825927
GNHECASINR	LAYKIKYPENFFLLRGNHECASINRIYGFY	FLLR	tr|A0A0D9R869|A0A0D9R869_CHLSB;tr|A0A0D9S3I3|A0A0D9S3I3_CHLSB;tr|A0A0D9RE27|A0A0D9RE27_CHLSB	tr|A0A0D9RE27|A0A0D9RE27_CHLSB	PPP1CB	122	131	0.00048895	162.38	21247000	3783	3783	0.0831475929811856	0.00101742809837125	0.426053585551556	-0.324921460267707	-0.12650406163744	-0.322901954605249	-0.325755363742084	0.178627516191085	0.276087422591301	0.113327897722504	0.223868781425388	-0.248651845169517	-0.0216036235594211	-0.0161642714465549	-0.17583966990945	-0.0123757541288287
GNLADSASR	GKRPLGPPRAFIRHHGNLADSASRSGRHGR	IRHH	tr|A0A0D9S3U2|A0A0D9S3U2_CHLSB	tr|A0A0D9S3U2|A0A0D9S3U2_CHLSB	NLRX1	54	62	0.00030053	154.85	43992000	3784	3784	-0.183376759646341	-0.382527709605103	0.267880118885547	0.108594883105634	-0.430168604611142	-0.890698328284487	-0.294481349926939	0.443530806545797	0.715597688237424	0.63069806223219	0.758334948374308	-0.293120300883664	-0.176446556503276	-0.665567169734549	-0.385056464947572	-0.657417841704544
GNLGAGNGNLQGPR	PPPSFHLGGPAVGPRGNLGAGNGNLQGPRH	VGPR	tr|A0A0D9RKW3|A0A0D9RKW3_CHLSB	tr|A0A0D9RKW3|A0A0D9RKW3_CHLSB		374	387	6.4534e-09	182.64	20125000	3788	3788	0.128231797441521	-0.178921733322884	0.321225718067597	0.146943154460999	-0.0312636005751147	-0.168412846398532	0.256365586001458	0.48065302053394	0.227198250266823	0.523960718091566	0.0342705629509918	-0.405404233769005	-0.536825865101878	-0.231516987381827	-0.421485414713128	-0.906045770055538
GNLHVTQGAGR	APLVVICQGKIMLEDGNLHVTQGAGRFIPC	MLED	tr|A0A0D9RIB0|A0A0D9RIB0_CHLSB	tr|A0A0D9RIB0|A0A0D9RIB0_CHLSB	DPYSL3	571	581	1.9263e-05	128.01	37942000	3789	3789	0.386836228682249	-0.129374973469445	1.02668549232654	0.700447303902691	-0.0396988251123685	-0.543456955928109	0.228107251436494	-0.111944843390065	-0.0228794859076861	-0.0183689320382778	-0.212635566516053	-0.597932054858454	-0.472494863441957	-0.645061819942236	-0.466046563563047	-0.35682636102406
GNPGGFGNQGGFGNSR	KHNSNRQLERSGRFGGNPGGFGNQGGFGNS	GRFG	tr|A0A0D9SCQ7|A0A0D9SCQ7_CHLSB;tr|A0A0D9S8N2|A0A0D9S8N2_CHLSB	tr|A0A0D9SCQ7|A0A0D9SCQ7_CHLSB		278	293	2.7326e-17	220.69	104910000	3791;3792	3791	-0.20452218056689	-0.238699311628725	0.649692014073941	0.485278638955749	-0.383330789249911	-0.810309361476624	-0.771393529983424	-0.502732681447295	-0.14664235862709	-0.337717558472039	0.328618805314504	0.0130750297336884	-0.143994247020173	0.304890378523088	0.504288668146209	0.225416145965451
GPADGYAAIAQADR	DMGTTVNGDVFREANGPADGYAAIAQADRL	REAN	tr|A0A0D9RAG9|A0A0D9RAG9_CHLSB	tr|A0A0D9RAG9|A0A0D9RAG9_CHLSB	CLTB	82	95	2.7859e-05	110.31	25436000	3796;3797	3796	0.626834452429008	-0.152929811483813	0.711778837490758	0.909148262202837	-0.0774255179343554	-0.855623469185193	-0.191230706063673	-0.020204085426457	0.445783746982839	0.132149346659138	0.16073207720707	-0.790637655976292	-0.740899393314543	-0.875976218206713	-0.518213397935234	-0.550228928266876
GPALQEAYVR	______________________________	____	tr|A0A0D9RSH2|A0A0D9RSH2_CHLSB	tr|A0A0D9RSH2|A0A0D9RSH2_CHLSB	DBNL	9	18	0.0013223	121.73	49886000	3799	3799	0.46916225769911	-0.0243689525534699	0.872641431479238	0.855732423090862	0.074887697731991	-0.15839767057476	0.209300867550939	-0.068045620022551	0.034039869799258	0.0431584612104886	-0.21139107606963	-0.941423577120054	-0.82698909494431	-0.713657579848962	-0.638404294472072	-0.560996862823879
GPDEDLSHR	LFLVPLLWAPAAVRAGPDEDLSHRNKVSPA	AVRA	tr|A0A0D9QY96|A0A0D9QY96_CHLSB	tr|A0A0D9QY96|A0A0D9QY96_CHLSB	TMEM165	34	42	9.5572e-06	212.58	695870000	3801;3802	3802	0.375950572051345	0.0516647507278449	0.379150034071003	0.337582429751913	-0.134196033334522	-0.482527190559046	-0.00983311102088927	0.287026139991343	0.369083467193308	0.5399108075804	0.0186057682151706	-0.684002040115195	-0.473870752821761	-0.463725905470509	-0.547173669808363	-0.412979390602253
GPDGSAPDPAHYR	LGLLCALLPLHHGAPGPDGSAPDPAHYRER	HGAP	tr|A0A0D9RHC3|A0A0D9RHC3_CHLSB	tr|A0A0D9RHC3|A0A0D9RHC3_CHLSB	EDEM2	24	36	0.0006707	95.273	15467000	3804	3804	0.258616213319	0.127744544801322	0.0353387106577841	0.483798990704981	0.111719960334088	-0.410893587878973	0.0714324848716294	-0.0594672173768436	0.255084675770048	0.263774547225455	-0.261841911603242	-0.473095578391685	-0.4649407832359	-0.224939820332194	-0.0774871917071828	-0.0461522615702931
GPGTASRPSSSR	TTRSVSSSSYRRMFGGPGTASRPSSSRSYV	RMFG	tr|A0A0D9RJU1|A0A0D9RJU1_CHLSB	tr|A0A0D9RJU1|A0A0D9RJU1_CHLSB	VIM	17	28	7.1338e-07	150.44	2312100000	3807;3808;3809;3810;3811	3809	0.274461477362491	0.145592528289664	1.0568692147237	1.01690051525808	-0.205774683970861	-1.04084697731363	-0.881342108823907	-0.231066041622717	0.207960176332966	0.085251022488919	-0.182060778923153	-0.719560829432524	-0.740120412848803	-0.332319391461824	0.051437330607274	-0.517843050955224
GPISSGSSASSVTVTR	PADKASASGSGAQVGGPISSGSSASSVTVT	AQVG	tr|A0A0D9S4Z6|A0A0D9S4Z6_CHLSB	tr|A0A0D9S4Z6|A0A0D9S4Z6_CHLSB	LMNA	608	623	7.2046e-15	203.87	55587000	3813;3814	3814	-0.00204858760939727	0.374229001835695	0.812686498557143	0.820242184723904	0.198322973971846	-0.0816053088634762	-0.14266610894101	-0.0883581425340276	-0.0295394062965435	0.186257129803562	-0.804318709909905	-0.770397928858347	-0.762193231742677	-0.419937417896027	-0.263285765995931	-0.326242112507209
GPITITIVNPDGTR	KEDCTSVTDLPNAFDGPITITIVNPDGTRY	NAFD	tr|A0A0D9QZF5|A0A0D9QZF5_CHLSB	tr|A0A0D9QZF5|A0A0D9QZF5_CHLSB	CD44	141	154	4.8113e-10	155.08	24606000	3815	3815	0.427552745155204	0.226121810365998	0.763208642092019	0.301158334224092	0.187521449444205	-0.0504918384802945	0.293565366290232	-0.31122307418855	0.0825774453668945	0.256665769269326	-0.355273373426489	-0.510695219859735	-0.142577733219479	-1.09568260011478	-0.791028400814813	-0.452138522273449
GPLPAAPPAAPER	PLMDFGNDFVPPAPRGPLPAAPPAAPERQP	PAPR	tr|A0A0D9RNN8|A0A0D9RNN8_CHLSB	tr|A0A0D9RNN8|A0A0D9RNN8_CHLSB		92	104	2.0804e-09	155.15	57397000	3818;3819	3818	0.3228712192144	-0.0463546991727079	0.435580170040514	0.499343702369405	-0.0388784707739808	-0.449328297069409	-0.0954431407097619	0.0503740775993547	0.440295158649562	0.537194909710811	-0.174526185262409	-0.541019913436039	-0.34452704811656	-0.504340805045227	-0.346284713563826	-0.562910598365016
GPNNAHIQQVGDR	LAKTNRLAELEEFINGPNNAHIQQVGDRCY	EFIN	tr|A0A0D9R0N5|A0A0D9R0N5_CHLSB;tr|A0A0D9RGI6|A0A0D9RGI6_CHLSB	tr|A0A0D9R0N5|A0A0D9R0N5_CHLSB	CLTC	1012	1024	1.9708e-09	154.47	42641000	3824	3824	0.431301347946336	0.234389824119755	0.557170374972947	0.319563977128517	0.307661511910463	-0.0156554058586314	0.297169412123564	-0.178433465331249	-0.447042703645512	-0.167090995381756	-0.144646190472494	-0.856923832408296	-0.586980968000095	-0.436057034158155	0.0820616721747352	-0.19730255874386
GPPPPPGDENR	TPTVLPMGAPVPRPRGPPPPPGDENREMDD	PRPR	tr|A0A0D9R6Z5|A0A0D9R6Z5_CHLSB	tr|A0A0D9R6Z5|A0A0D9R6Z5_CHLSB	SF3B2	248	258	0.0031561	103.55	18778000	3831	3831	-0.153874598259874	-0.440771964419158	0.168785535080717	0.266883552970552	-0.6639481887561	-0.947968619343297	-0.860865351239142	-0.269614952594448	0.00077391844691898	-0.255500533921597	-0.336837627964878	-0.405814186655206	-0.613999898003526	0.717429244683005	1.11060317589308	0.736064201478378
GPSDSTGSNQNGER	NGPQNQRNAPRITFGGPSDSTGSNQNGERS	ITFG	SARS2|N|Nucleoprotein	SARS2|N|Nucleoprotein		19	32	6.1718e-38	276.2	6852400000	3832;3833;3834;3835;3836;3837;3838;3839;3840;3841;3842;3843;3844;3845;3846;3847	3837	-3.31685517928539	-2.90782213975239	-3.17227383252407	-3.08257363728282	-2.50791754426005	-2.19799752583875	-2.32611344680399	0.170823784693945	0.484788928225914	0.482155512718061	2.14129531343089	1.59875309141219	1.68522492999892	-3.35178169208147	-2.85192890686498	-2.94807752158173
GPSWDPFR	______________________________	____	tr|A0A0D9RZW6|A0A0D9RZW6_CHLSB	tr|A0A0D9RZW6|A0A0D9RZW6_CHLSB	HSPB1	13	20	0.011066	126.28	146520000	3849	3849	-0.202243627945634	-0.204926813330637	0.0339926193213852	-0.410743873221164	-0.423699889954934	-0.106230453164053	-0.441120549199818	-0.15617508848355	-0.151193815373412	-0.364816452320325	0.14774655308657	0.226964116340285	0.0547460052387903	0.572237864289127	0.440879236134753	0.422707646476753
GPTPSGTNVGSSGR	______________________________	____	tr|A0A0D9RFA7|A0A0D9RFA7_CHLSB	tr|A0A0D9RFA7|A0A0D9RFA7_CHLSB	SEC61B	3	16	6.2997e-09	168.82	114800000	3851;3852	3851	0.380305459183972	-0.321229851218205	0.432184248504326	0.306991663376235	-0.350905851738329	-0.509498898985219	-0.00260427207052645	0.258827542593587	0.561954580987746	0.666860892020537	0.498289787273572	-0.407835064981596	-0.0310557388768138	-1.34349159172991	-0.928846594236219	-0.993917358172181
GQESGGFSGPGENR	______________________________	____	tr|A0A0D9RBS5|A0A0D9RBS5_CHLSB	tr|A0A0D9RBS5|A0A0D9RBS5_CHLSB	EWSR1	5	18	3.19e-08	131.06	13025000	3858	3858	-0.969453657526541	-1.02848542763057	0.673612834761583	-0.00582446118435671	-0.809062168131171	-1.68907722504486	-1.34703992526011	-0.600891626075773	-0.971197608739438	-0.302967296459277	0.678074728525087	-0.167684360817253	-0.0965190702189629	0.861734115595435	1.12384740836131	0.79243822832251
GQGSALDHFLGFSQR	SAFSGPRLASASRNYGQGSALDHFLGFSQR	SRNY	tr|A0A0D9R443|A0A0D9R443_CHLSB	tr|A0A0D9R443|A0A0D9R443_CHLSB	ERAL1	65	79	5.499e-16	209.6	33944000	3862	3862	0.284163973417456	-0.152939485878228	0.284163973417456	0.284163973417456	-0.152939485878228	-0.152939485878228	-0.152939485878228	0.284163973417456	0.284163973417456	0.284163973417456	0.284163973417456	-0.152939485878228	-0.152939485878228	-0.528675248606274	-0.528675248606274	-0.528675248606274
GQHEKEAADR	GGRNFQTAHRRNMLKGQHEKEAADRKRKQE	NMLK	tr|A0A0D9RA63|A0A0D9RA63_CHLSB	tr|A0A0D9RA63|A0A0D9RA63_CHLSB	PSIP1	305	314	0.00025488	130.01	1168000000	3865;3866	3865	-0.0948805872627124	0.178678484280493	-0.251876724889096	0.0082763260873533	0.220083146414651	-0.0451619225589378	-0.379197042799834	-0.0534826959521593	-0.0134422154389285	0.138225591307534	-0.311158675060854	0.229338413228441	-0.00944563725742938	0.0314492729495799	0.2152256346304	-0.0382628974512082
GQNAAVVHR	VKLEVDQELSNGFKNGQNAAVVHRIESLPA	GFKN	tr|A0A0D9RIJ3|A0A0D9RIJ3_CHLSB	tr|A0A0D9RIJ3|A0A0D9RIJ3_CHLSB	TOR1AIP1	489	497	0.00022284	156.75	8865300	3871	3871	0.162918790690907	-0.0539328693065377	0.559890488295075	0.197965366881653	-0.146212719638955	-0.00288690579675229	-0.0910498775430021	-0.551342101811635	-0.0238213829578154	-0.147884820222613	-0.0352802156536447	0.00598387200564489	0.0926641305948646	0.0539704544627814	-0.205317107862819	-0.0968642428085164
GQPAEEIFESVGDR	DKKKEEFQKGHPDLQGQPAEEIFESVGDRE	PDLQ	tr|A0A0D9RZZ9|A0A0D9RZZ9_CHLSB	tr|A0A0D9RZZ9|A0A0D9RZZ9_CHLSB	LMAN1	316	329	0.00064364	96.673	6501800	3879	3879	0.28306464781428	-0.0882642423492005	-0.0517423322982744	0.101842577722866	-0.103198790897553	-0.304496166565525	-0.00437779015778065	-0.233474270875314	0.123685522807635	0.123685522807635	0.138646454617691	-0.17251557346573	0.369157898882285	-0.159387657817725	-0.0708436051150883	-0.135855555506918
GQPESGILR	SATGDSGSGKPFKIKGQPESGILRTGTFRE	FKIK	tr|A0A0D9RF00|A0A0D9RF00_CHLSB	tr|A0A0D9RF00|A0A0D9RF00_CHLSB	USP8	449	457	0.005298	123.5	76849000	3880	3880	0.447758741705644	0.0055560650601751	0.798516422534497	0.568971856879016	-0.0604221679910904	-0.708546829341025	-0.904174405875354	0.181765466894024	0.275897865276564	0.32394882211317	-0.197442093576237	-0.512332621831481	-0.638179930778233	-0.276030404547278	-0.156792766021685	-0.379260022769215
GQSQTSPDHR	PPGESYFGLSSLQLKGQSQTSPDHRSDTSS	LQLK	tr|A0A0D9RDA8|A0A0D9RDA8_CHLSB	tr|A0A0D9RDA8|A0A0D9RDA8_CHLSB	SRRM2	1059	1068	6.4639e-05	145.23	23146000	3887	3887	-0.189137068136013	-0.0975247351124376	1.12405079003638	0.559300397121613	-0.361663282762965	-1.53475278451364	-1.11163194464928	-1.03099436209527	-0.528013272691381	0.00569054094030242	-0.429969015777353	-0.574548595126574	-0.67107243807482	0.680184294357723	0.91084072186176	0.307767345422444
GQTFEYLKR	LLLLGSGQGPQQVGAGQTFEYLKREHSLSK	QVGA	tr|A0A0D9RXL5|A0A0D9RXL5_CHLSB	tr|A0A0D9RXL5|A0A0D9RXL5_CHLSB	LMAN2L	45	53	0.0031634	129.16	951140000	3888	3888	0.110112384363695	0.0914897103670386	-0.219938403590594	-0.184496801574001	0.063648788065724	0.0138759372767805	0.154784921987845	0.0983289691047736	0.0742421066719607	0.16864816734398	0.0601473288765202	-0.00292887715712934	0.0360840430470765	-0.0726756123193591	-0.481959404091858	-0.0461161442144625
GQVITIGNER	AASSSSLEKSYELPDGQVITIGNERFRCPE	ELPD	tr|A0A0D9S9M0|A0A0D9S9M0_CHLSB;tr|A0A0D9RYK7|A0A0D9RYK7_CHLSB;tr|A0A0D9RSK3|A0A0D9RSK3_CHLSB;tr|A0A0D9R480|A0A0D9R480_CHLSB;tr|A0A0D9R387|A0A0D9R387_CHLSB;tr|A0A0D9RE13|A0A0D9RE13_CHLSB	tr|A0A0D9S9M0|A0A0D9S9M0_CHLSB		245	254	8.3934e-05	156.57	4721800000	3892;3893;3894	3893	0.469299842451095	0.019264867422034	0.701461363516823	0.628937304643786	0.216478491391062	-0.292446723977542	0.228346285685032	0.157921277235822	0.281044160861974	0.429465313810296	0.0164595400224125	-0.967283057838403	-0.655363999617497	-1.13258970018868	-0.885012443826714	-1.16256453980524
GRPPGAPGGPQPPGSDR	DEKAEAPLAGDPRLRGRPPGAPGGPQPPGS	PRLR	tr|A0A0D9RN50|A0A0D9RN50_CHLSB	tr|A0A0D9RN50|A0A0D9RN50_CHLSB	SGPP1	57	73	4.3691e-11	133.28	61046000	3899	3899	-0.139823172839906	-0.139823172839906	0.287196431486982	0.287196431486982	0.00150961878947296	-0.57483732142115	-0.413425884575959	0.287196431486982	0.287196431486982	0.287196431486982	0.287196431486982	-0.35582587636642	-0.35582587636642	-0.060373312058281	-0.060373312058281	-0.060373312058281
GRPPQVLVLAPTR	PLIEKLHGELQDRKRGRPPQVLVLAPTREL	DRKR	tr|A0A0D9R5V2|A0A0D9R5V2_CHLSB	tr|A0A0D9R5V2|A0A0D9R5V2_CHLSB		326	338	0.00082892	94.551	8685200	3900	3900	0.2610540381909	0.112534800244684	-0.437099039411147	-0.389771942822709	0.040519861220036	0.148708538053784	0.109717277370621	0.0669143301772208	-0.210827643227504	0.073084172930491	-0.0664615974146507	0.0783179365069051	0.00943200019185904	0.0113597042825068	-0.210840721526038	0.201425180511413
GSAATPVIR	GKATPGPARPSRRTLGSAATPVIRESEDGT	RRTL	tr|A0A0D9RSW7|A0A0D9RSW7_CHLSB	tr|A0A0D9RSW7|A0A0D9RSW7_CHLSB	MRPS2	32	40	0.0024552	133.23	4108100000	3902;3903;3904	3902	0.0805780789506613	-0.234302494447909	0.376940337287859	0.155710983589303	-0.309766395893483	-0.436092237947988	-0.0710065248585359	0.279391774336355	0.555960826548062	0.447942966643833	0.410717639373424	-0.265055477913183	-0.268629354875257	-0.519300603480813	-0.430276848355337	-0.509117977741211
GSADSKPIDVSR	EKKGEKKEKKQQSVAGSADSKPIDVSRLDL	QSVA	tr|A0A0D9QVF5|A0A0D9QVF5_CHLSB	tr|A0A0D9QVF5|A0A0D9QVF5_CHLSB	AIMP1	242	253	0.013694	81.565	51635000	3905	3905	-0.320354704594758	0.163044093943884	0.0827332698722201	0.121829553633853	0.254470272620797	0.0651830867839785	-0.427026666291574	-1.04480559897787	-0.844804536916938	-0.844804536916938	-0.0419960033875663	0.0930866764603538	-0.0733554358887041	0.637162285199727	0.54031115563989	0.436390261416246
GSATPSGQESR	AVAPPTPAGKRDYVKGSATPSGQESRTAPG	DYVK	tr|A0A0D9S499|A0A0D9S499_CHLSB	tr|A0A0D9S499|A0A0D9S499_CHLSB	CBX2	431	441	0.0043995	98.943	51520000	3908	3908	0.522328048357561	-0.0879629973132856	0.959713428712768	0.626708192090756	-0.0858939480791445	-0.463129524506067	-0.4539864699356	0.121571951670764	0.423261008493634	0.454001285689709	-0.253366901721313	-0.422365660036799	-0.998695543819973	-0.844483534551484	-0.367223767735633	-0.943965261896934
GSDQSENVDR	WLGVWGVRTMQARGFGSDQSENVDRGAGSI	ARGF	tr|A0A0D9S814|A0A0D9S814_CHLSB;tr|A0A0D9SDU9|A0A0D9SDU9_CHLSB	tr|A0A0D9S814|A0A0D9S814_CHLSB		26	35	4.7971e-06	211.64	6199600000	3909;3910;3911;3912;3913;3914;3915;3916;3917;3918;3919	3916	0.604240579453079	-0.341397375816717	0.804707121914652	0.804436923605504	-0.578954421717199	-1.9580338139482	-0.562227268680952	0.542566443500694	0.957502492560933	0.899614922147178	0.601129978021946	-1.91223726190826	-1.2820787949244	-1.74848823016196	-0.951100494554814	-1.64163188588529
GSEADIDEGLYSR	LSEVPSVPTNGMAKNGSEADIDEGLYSRQL	MAKN	tr|A0A0D9RMJ4|A0A0D9RMJ4_CHLSB	tr|A0A0D9RMJ4|A0A0D9RMJ4_CHLSB	UBA1	45	57	1.1211e-08	162.32	94047000	3926;3927	3927	0.303457829227404	-0.0555310779239873	0.552473632746544	0.493900552130063	-0.127693061524448	-0.368460615919341	-0.0668029149742711	0.145102373424049	0.13181280975713	0.347647706858882	0.192133444187398	-0.631085753280301	-0.266006403507958	-0.629801231263798	-0.264793535358148	-0.490344463145401
GSFGGAGGHAPGVAR	RAIEMERGNFGGSFAGSFGGAGGHAPGVAR	GSFA	tr|A0A0D9R6L1|A0A0D9R6L1_CHLSB	tr|A0A0D9R6L1|A0A0D9R6L1_CHLSB	HNRNPM	598	612	2.2879e-14	151.54	84393000	3933	3933	-0.684710067882112	-0.64234427515421	-0.0251044858272726	-0.290319452135022	-0.628549307178645	-1.10386763451685	-1.03359471330984	-0.728813099054224	-0.615872221064355	-0.556550485824471	0.864053886941795	0.596482658622853	0.156954047358957	0.863319071330209	0.63096841295317	0.664806749837645
GSGSQVDSAR	PDDIYKTHLENNRFGGSGSQVDSARMNLAS	NRFG	tr|A0A0D9RML4|A0A0D9RML4_CHLSB	tr|A0A0D9RML4|A0A0D9RML4_CHLSB	PSMD2	360	369	0.00051645	125.75	29913000	3939	3939	-0.0230219606982881	-0.355714967759093	0.741115128248395	0.583672377006018	-0.95280470545311	-1.64450880560108	-1.2179220087205	-0.743009206623987	-0.149594368779991	-0.217580371922439	-0.0921698850240743	-0.333893681357003	-0.190198110557451	0.51621471754346	0.84237612848254	0.684952450437686
GSGSRPGTEGDTPR	QRGAKTPRSGQGSDRGSGSRPGTEGDTPRR	GSDR	tr|A0A0D9RIB0|A0A0D9RIB0_CHLSB	tr|A0A0D9RIB0|A0A0D9RIB0_CHLSB	DPYSL3	74	87	0.0021554	91.441	21513000	3940	3940	0.182300210847341	-0.125301196214237	0.189872582824772	-0.228015121962848	-0.253401868419475	-0.160862396364743	-0.016740315022586	0.414062330431302	0.25728484407353	0.45574957629337	0.182444659167106	-0.258030959422462	-0.17806493397519	-0.263687623314204	-0.265451521425007	-0.298346632677146
GSGVATETAESR	QTVPTGGKALSEKFQGSGVATETAESRRRS	EKFQ	tr|A0A0D9R0E6|A0A0D9R0E6_CHLSB	tr|A0A0D9R0E6|A0A0D9R0E6_CHLSB	SETD1A	206	217	0.00034303	112.13	19574000	3941	3941	-0.498768190095902	-0.387107230210212	0.444159120381821	0.504215932736784	-0.400391611285444	-1.06457523192308	-1.0347226130557	-0.586718029525809	0.0256885868024635	-0.0147129525390683	0.262390206703401	-0.146086539005843	-0.175576436293625	0.293051449072333	0.828702148522789	0.444997373685801
GSGYGGLAGGSSR	PAGAGSRSSSPGKLLGSGYGGLAGGSSRGP	GKLL	tr|A0A0D9RVV7|A0A0D9RVV7_CHLSB	tr|A0A0D9RVV7|A0A0D9RVV7_CHLSB	CLASP1	718	730	0.0070608	83.775	11047000	3942	3942	0.33646235590775	0.080269223172797	0.363101742615099	0.52554473582399	-0.111266662240308	-0.197935726520487	-0.262942582586509	0.234215352549027	0.413273387920785	0.379527787336389	-0.192470586567567	-0.441309148158353	-0.25975465576195	-0.432378105651518	-0.630714674295673	-0.554442066000162
GSGYQGGGYQQDNR	YQGGGYGGFQTSSYTGSGYQGGGYQQDNRY	SSYT	tr|A0A0D9RHG5|A0A0D9RHG5_CHLSB	tr|A0A0D9RHG5|A0A0D9RHG5_CHLSB		389	402	2.4769e-10	148.85	88605000	3943;3944	3943	-0.0842612748579521	0.0120041898200607	0.497454382659878	0.334332438509114	-0.119350573146349	-0.139561737403768	-0.409957995248337	-0.543247279296888	-0.361875069000061	-0.395090062372153	-0.0458307638093178	-0.000976461427467178	-0.294399881141669	0.283768210398692	0.476818271114328	0.235719197227394
GSHETDEEFDAR	PGPAAAIQSVRCYSHGSHETDEEFDARWVT	CYSH	tr|A0A0D9RPD6|A0A0D9RPD6_CHLSB	tr|A0A0D9RPD6|A0A0D9RPD6_CHLSB	COX5A	44	55	5.3497e-34	275.95	115890000	3945	3945	0.312418212602772	-0.137168756451288	0.970846597121461	0.66366634261076	-0.129357348720444	-0.515352709561391	0.0776217966129922	-0.0206733216274344	0.199371914065859	0.519184856528109	0.350889760474253	-0.677952045296746	-0.453120626109301	-1.34913197864138	-0.811830459859542	-1.07243227839787
GSHISQGNEAEER	ITEGIWQLVPPSLFKGSHISQGNEAEEREE	SLFK	tr|A0A0D9R9R3|A0A0D9R9R3_CHLSB	tr|A0A0D9R9R3|A0A0D9R9R3_CHLSB	UIMC1	167	179	4.3099e-09	159.5	26682000	3946	3946	-0.316704441772064	-0.0558916853612717	0.817207459059232	0.956546498313154	-0.264474548978189	-1.00107086612439	-1.52623895750017	-0.277225995756306	-0.329890484410251	0.0859784272813496	0.55852353800659	-0.34280265871377	-0.101033601228288	-0.31138656282224	0.432688175451669	-0.283302402861277
GSHIYNEEPQGPVR	QGHLDAASRSSLCVNGSHIYNEEPQGPVRH	LCVN	tr|A0A0D9RS61|A0A0D9RS61_CHLSB	tr|A0A0D9RS61|A0A0D9RS61_CHLSB	RAB11FIP5	340	353	1.3388e-10	145.81	22428000	3947	3947	0.135846018826988	0.135846018826988	-0.0769534546936829	-0.0769534546936829	-0.0604968452827488	-0.245221406166282	-0.0742276159245015	-0.0769534546936829	-0.0769534546936829	-0.0769534546936829	-0.0769534546936829	0.20646716959686	0.0596741046431635	0.0675185702240367	0.0973346767051551	0.0675185702240367
GSHSQGVAYPVR	TQEASVLVTIQQRLSGSHSQGVAYPVRIES	QRLS	tr|A0A0D9S8B1|A0A0D9S8B1_CHLSB	tr|A0A0D9S8B1|A0A0D9S8B1_CHLSB	HSPG2	2526	2537	2.2672e-06	202.65	183950000	3951	3951	0.346315318295694	-0.0878156714082124	0.253594898606704	0.450171669712472	-0.132667325544547	-0.959110371181073	-0.565558337049594	0.129477918641773	0.532722367649627	0.32883225664196	-0.275551529795823	-0.843568211782149	-0.451079860479821	0.00486973257798282	0.371775574100717	-0.122826300722749
GSLDLGGDSAGR	DDEEAGGRPAMEPGNGSLDLGGDSAGRSGA	EPGN	tr|A0A0D9RA32|A0A0D9RA32_CHLSB	tr|A0A0D9RA32|A0A0D9RA32_CHLSB	HNRNPU	58	69	1.1954e-05	187.33	492100000	3954;3955	3954	0.326632231126758	-0.090726128974589	0.943254972684706	0.511253720141427	0.0319186616403025	-0.419478463265749	-0.291880637283221	-0.247694765156865	-0.13088973370332	-0.0989614281081971	-0.176846480985739	-0.411705348085371	-0.470107528915284	-0.258232279943077	0.200617664873251	-0.2532236364808
GSLGPSPGPAR	ESSPIKGPGGPFKLLGSLGPSPGPAREGVG	FKLL	tr|A0A0D9QXN5|A0A0D9QXN5_CHLSB	tr|A0A0D9QXN5|A0A0D9QXN5_CHLSB	TSEN54	262	272	1.1219e-05	160.16	37596000	3957	3957	0.204067200736382	-0.0144502630158381	0.71210002436783	0.776949433122568	-0.0787254671151252	-0.496518249678115	-0.59519868275124	-0.0835805570934615	0.129023713052324	0.354173698286587	0.190623099654002	-0.319490361290729	-0.530781518807069	-0.577063297383677	-0.227108360914284	-0.486628942794386
GSLPSSGSLQAVSSR	NEEPQGPVRHRSSISGSLPSSGSLQAVSSR	SSIS	tr|A0A0D9RS61|A0A0D9RS61_CHLSB	tr|A0A0D9RS61|A0A0D9RS61_CHLSB	RAB11FIP5	360	374	2.4399e-13	167.37	11389000	3958	3958	-0.0703952729736231	-0.0537174967099089	0.11752892279566	0.0144819986315093	0.0578988868091966	-0.362625836524068	-0.0284704867636967	-0.0151802619819639	0.0440455370964665	0.306824376824384	0.128405517457403	-0.0728498001740582	0.0447359358477766	0.000767556946634141	-0.405418060474306	0.139666338456049
GSPGSPASGPGSQR	PLRGWAALALRCFGPGSPGSPASGPGSQRV	CFGP	tr|A0A0D9QXA5|A0A0D9QXA5_CHLSB	tr|A0A0D9QXA5|A0A0D9QXA5_CHLSB	TK2	20	33	2.7834e-06	118.9	38680000	3961	3961	0.372485851339399	-0.0391559451419632	0.152255412858717	0.522144297222499	-0.419135582483775	-0.758291772785803	-0.14427241671117	0.524230154628012	0.717640263049278	0.591209528084979	0.448226354911539	-0.398198643931874	-0.38091465627572	-1.20717286410602	-0.837275378928969	-1.09604352093638
GSPHITSSAPELR	SHSSSSLSEEPELWGGSPHITSSAPELRQR	ELWG	tr|A0A0D9QYV7|A0A0D9QYV7_CHLSB	tr|A0A0D9QYV7|A0A0D9QYV7_CHLSB	ESYT1	943	955	0.0032226	90.412	18047000	3962	3962	-0.0651848858201426	-0.0407993128499859	-0.00651317918757192	0.555024578889077	-0.101808796388955	-0.509051873555845	-0.0255283510946226	-0.0472738139622944	0.177637200222632	0.122355413673064	-0.03257375912756	-0.401011268699696	-0.266940174543488	-0.0198876262860249	0.223689395281879	0.114968571423394
GSPITIFQER	FHGTVKAENGKLVINGSPITIFQERDPSKI	LVIN	tr|A0A0D9RDR4|A0A0D9RDR4_CHLSB	tr|A0A0D9RDR4|A0A0D9RDR4_CHLSB		71	80	0.00065798	170.85	405380000	3963;3964	3963	0.597859969379981	0.0224982901814357	1.13413220154948	0.967306712458635	0.362771573696062	-0.148629249559623	0.552862866087862	-0.417051218708005	-0.237246079127652	-0.30809560908588	-0.291415405274768	-1.37403250435507	-1.1598220959951	-1.05418168016754	-0.750130856196968	-0.90470250066676
GSQEFLASASASAER	MAYRARSKSRDRFFQGSQEFLASASASAER	RFFQ	tr|A0A0D9R833|A0A0D9R833_CHLSB	tr|A0A0D9R833|A0A0D9R833_CHLSB	ZC3HAV1	258	272	1.8148e-14	165.36	81664000	3966;3967	3967	0.107513074862517	0.0134775506385731	0.421622797261969	0.326898074525669	-0.0843273190552279	-0.475591312913694	-0.66101192564718	-0.245214862184427	0.123305783824674	0.352752701058249	0.315331140633612	-0.0717443141760353	-0.0428907561971754	-0.192438787219288	-0.139575101546378	-0.20864325129311
GSSLSSESTR	PAVSQHTRTKSSRLQGSSLSSESTRHKAVE	SRLQ	tr|A0A0D9RR03|A0A0D9RR03_CHLSB	tr|A0A0D9RR03|A0A0D9RR03_CHLSB	APC	1357	1366	0.00021135	132.88	34272000	3977	3977	0.372196948066163	0.148478344412716	0.669706459913344	0.661479960320821	0.215473211872697	-0.354699761898316	-0.375618102381902	0.449999067801588	0.661848949081004	0.756501651659143	-0.3415528304335	-1.13382789981624	-0.991052623208628	-1.50844263419772	-0.821222284047527	-1.29358886328172
GSSSGKTDSGGGSR	RGERSKKLGGSGGSNGSSSGKTDSGGGSRR	GGSN	tr|A0A0D9S6H4|A0A0D9S6H4_CHLSB	tr|A0A0D9S6H4|A0A0D9S6H4_CHLSB	RBM15	82	95	0.0041311	86.803	19859000	3978	3978	0.357876350066878	0.114174908792129	-0.260533642783633	-0.370509112999576	0.495151788443263	0.304016696198204	-0.00705364933111867	0.249178581701195	0.181385800002662	0.181385800002662	-0.561604400281308	-0.0894378075079652	-0.253710204805702	-0.483532791776892	-0.0514672775615382	-0.329484032508589
GSSTSATNSTPVSSR	TYRKVVAARAPRKVLGSSTSATNSTPVSSR	RKVL	tr|A0A0D9RJ88|A0A0D9RJ88_CHLSB	tr|A0A0D9RJ88|A0A0D9RJ88_CHLSB		27	41	1.9497e-14	152	31363000	3979;3980	3979	0.621482194846656	0.0492447244392473	1.99749330508383	1.65524842303063	-0.586912533490018	-1.50897171617744	-1.15110469935683	-0.484552022328511	0.205789462237831	0.179484413709111	-1.27215770167183	-2.12196849720145	-1.23296699990227	-1.86903576153142	-1.97710723355392	-2.19034874685813
GSSVDLHR	SRQDVYGPQPQVRVGGSSVDLHRFHPEPYG	VRVG	tr|A0A0D9R121|A0A0D9R121_CHLSB	tr|A0A0D9R121|A0A0D9R121_CHLSB	CTNND1	267	274	0.0023478	175.38	98056000	3981	3981	-0.137368276615269	-0.376271524789311	0.101327039809957	0.547820158270066	-0.491795930513359	-0.965511285452072	-1.32221884413583	-0.422221532786885	-0.0704364917696983	0.0435968323141958	0.208414821994053	-0.196335327811583	-0.0100849081139245	0.549141753003183	0.736895716136301	0.358716855948606
GSVIDYELIDQDAR	RKLMVALAKGRRAEDGSVIDYELIDQDARD	RAED	tr|A0A0D9RI07|A0A0D9RI07_CHLSB;tr|A0A0D9SDK6|A0A0D9SDK6_CHLSB	tr|A0A0D9RI07|A0A0D9RI07_CHLSB		183	196	1.162e-15	228.93	74372000	3985	3985	0.376244684028153	0.376244684028153	-0.18844216418306	-0.18844216418306	0.456122753790771	0.205868067276867	0.780606109086118	-0.18844216418306	-0.18844216418306	-0.18844216418306	-0.18844216418306	-0.39831809644912	-0.39831809644912	-0.335093522899202	-0.335093522899202	-0.335093522899202
GSVQNKLNPR	ISFSGMSLSDTMTLRGSVQNKLNPRPGKVV	MTLR	tr|A0A0D9RQJ9|A0A0D9RQJ9_CHLSB	tr|A0A0D9RQJ9|A0A0D9RQJ9_CHLSB	CRYBG1	1017	1026	0.0032512	112.13	70973000	3989	3989	-0.622752468858491	-0.364866725392817	-0.499719801316695	-0.235920602593949	-0.31143441626513	-0.689084120101464	-0.747281488048353	-0.749257178495789	-0.717244897841497	-0.37666309754121	-0.139170401725721	-0.237280041899573	-0.32617763310088	1.09786993301447	1.20995036482394	1.01058764335903
GTAEDFADQFLR	______________________________	____	tr|A0A0D9RRU6|A0A0D9RRU6_CHLSB	tr|A0A0D9RRU6|A0A0D9RRU6_CHLSB	SURF4	8	19	5.91e-45	298.77	157240000	3997;3998	3997	0.485651775410139	0.230083162849847	0.746423965926538	0.667265792411812	-0.198650716189374	-0.707956321084492	0.0687573814393523	0.098145112347934	0.273538351629392	0.264750880489111	0.0352194796738614	-0.670172803970356	-0.402766556190769	-0.792752954263731	-0.603862063754597	-0.990083411859578
GTAPAAGVAPTR	KSTSTSSMKKTTTLSGTAPAAGVAPTRVKP	TTLS	tr|A0A0D9RTU4|A0A0D9RTU4_CHLSB	tr|A0A0D9RTU4|A0A0D9RTU4_CHLSB		1988	1999	5.0445e-07	167.12	2487300000	4006;4007;4008;4009	4009	0.253499127731638	-0.387685411606833	0.674437948808979	0.619108680589791	-0.274893154518208	-1.04319689059873	-0.240765769580016	0.448505526886231	0.834965777239753	0.909540182185096	0.431519988374863	-1.08519959582745	-0.610488871606694	-1.32439811018517	-1.08155188530966	-1.39626318996858
GTCGPGQPAR	KKPTNDSNPCRRTVSGTCGPGQPARSSSGP	RTVS	tr|A0A0D9QYE0|A0A0D9QYE0_CHLSB	tr|A0A0D9QYE0|A0A0D9QYE0_CHLSB	SPTY2D1	431	440	0.001451	121.09	19465000	4010	4010	0.397792641177608	0.217254326067383	0.651926206218758	0.695452129312601	0.280857508156673	-0.144114378000534	-0.130391602853581	0.374992796857885	0.44192147002792	0.819907016493025	-0.0575138009781793	-0.685356735913973	-1.27634081279242	-1.71819245542728	-1.86994142151542	-1.72625489530334
GTDPEDVIR	INFTMFLTMFGEKLNGTDPEDVIRNAFACF	EKLN	tr|A0A0D9RYD9|A0A0D9RYD9_CHLSB;tr|A0A0D9RYD7|A0A0D9RYD7_CHLSB;tr|A0A0D9RCB0|A0A0D9RCB0_CHLSB	tr|A0A0D9RYD9|A0A0D9RYD9_CHLSB	MYL12A	95	103	0.0029193	130.56	142950000	4012	4012	0.645172728426431	-0.0238873178372317	0.938392648737507	0.886580464569265	0.0916926892923125	-0.409999929847939	0.0888784797403457	-0.268265184849442	0.0493420311921584	-0.073494832130302	-0.0345529667600849	-0.753299204226228	-0.849903541383053	-0.608704733713552	-0.665631535448808	-0.787156994072254
GTGGGGLWGPGVR	GSLGRAAAALLRWGRGTGGGGLWGPGVRAA	RWGR	tr|A0A0D9RE23|A0A0D9RE23_CHLSB	tr|A0A0D9RE23|A0A0D9RE23_CHLSB	GLRX5	18	30	0.0039402	89.171	48220000	4015;4016	4015	0.076508896537645	0.00397049502888007	0.298755663727415	0.325050265817547	-0.150591511355534	-0.343608539870716	-0.0223653732150763	0.0762529999901355	0.457737625729369	0.46217041795961	0.0414444631797587	-0.23542944551813	-0.291332552049737	-0.445933063551185	-0.492846030291932	-0.250346621566723
GTGPGSSLEAR	NPPGPSPKTLAKMIGGTGPGSSLEARSPSD	KMIG	tr|A0A0D9R192|A0A0D9R192_CHLSB	tr|A0A0D9R192|A0A0D9R192_CHLSB	WIZ	114	124	0.002067	107.58	29253000	4017	4017	0.117466642727117	-0.225779096555652	0.490766894214334	0.686794134286341	-0.181117596343061	-0.604110597965572	-0.340225962611986	0.0727869275189454	0.436414239871844	0.285805430199587	0.101459300529551	-0.426567391224785	-0.223298581868986	-0.39161467172426	-0.239465707063922	-0.306806879651839
GTGPGVAVR	SAASGRPVGRREASLGTGPGVAVRVRFAPS	EASL	tr|A0A0D9R3A1|A0A0D9R3A1_CHLSB	tr|A0A0D9R3A1|A0A0D9R3A1_CHLSB	EARS2	30	38	0.0084882	117.4	229230000	4018	4018	0.370188454892251	-0.278874763682338	0.345505013409854	0.219616273622981	-0.194942140180172	-0.82876746931479	-0.183260966083895	0.232325665544593	0.600366605527808	0.586983625486717	0.531907753169927	-0.465279390380952	-0.362799272647815	-0.663505377327844	-0.556591966591022	-0.558746571165334
GTHTAVSSNDR	HYEDDGWDSLTGLLKGTHTAVSSNDRASLI	GLLK	tr|A0A0D9RPA4|A0A0D9RPA4_CHLSB	tr|A0A0D9RPA4|A0A0D9RPA4_CHLSB	ERAP1	626	636	3.8172e-06	155.33	9276400	4019	4019	-0.0156699347400989	-0.534140277711126	0.996997514491932	0.776152466628152	-0.394114980702586	-1.01231635960696	-0.575017630923465	-0.0240087097968448	-0.2592033724947	0.112699429399094	-0.455547966625797	-0.654535163514261	-0.678837140441278	0.379667343379892	0.199467424391024	0.427666876623595
GTIADAPGFDPLR	GTVTPAVPPTQFGSRGTIADAPGFDPLRDA	FGSR	tr|A0A0D9RAJ5|A0A0D9RAJ5_CHLSB	tr|A0A0D9RAJ5|A0A0D9RAJ5_CHLSB	ANXA11	193	205	0.0070105	83.862	8146900	4021	4021	-0.285978148426991	-0.0783137829765501	-0.36519020779426	-0.176161117282442	-0.0188520093191237	0.220663633843079	0.127991012303819	0.0978453257945306	-0.0997592712064581	-0.121368435552684	-0.238706642984311	0.176483444573714	-0.0537483990998467	0.209200400257722	0.22635148827822	0.184613775104743
GTLDPVEKALR	ITRARFEELNADLFRGTLDPVEKALRDAKL	DLFR	tr|A0A0D9S441|A0A0D9S441_CHLSB	tr|A0A0D9S441|A0A0D9S441_CHLSB	HSPA8	312	322	0.0010047	113.42	181290000	4028	4028	-0.365029942927931	0.01732687926306	-0.671778261609273	-0.60101343307604	-0.0259097439915216	0.532725348654971	0.10750573655398	-0.114737502505986	-0.343456728681095	-0.296723087329806	-0.346554348540299	0.521922749456953	0.0890892652531033	0.519918621822057	-0.101529883746648	0.310889160358627
GTNESLER	RRQVQSLTCEVDALKGTNESLERQMREMEE	DALK	tr|A0A0D9RJU1|A0A0D9RJU1_CHLSB;tr|A0A0D9S0P0|A0A0D9S0P0_CHLSB	tr|A0A0D9RJU1|A0A0D9RJU1_CHLSB	VIM	335	342	0.016577	120.99	135610000	4032	4032	0.78740080206087	0.389472411707942	1.00781903321564	1.15999025578351	-0.278335862636513	-0.773403816412799	-0.328335506124314	-0.101553546027521	0.144930513256226	0.0704442036187997	-1.06032956762915	-1.03986916961259	-0.955350218398134	-0.603701742052219	-0.602489390525738	-0.674320923528293
GTPPLTPSDSPQTR	PRGTPPPVFTPPLPKGTPPLTPSDSPQTRT	PLPK	tr|A0A0D9S4Y0|A0A0D9S4Y0_CHLSB	tr|A0A0D9S4Y0|A0A0D9S4Y0_CHLSB	ZCCHC8	494	507	1.6715e-09	160.67	61385000	4037;4038	4037	-0.203508022498433	-0.0965526044907189	0.0140330025610919	0.0747899452065892	-0.124996593442416	-0.234288358727644	-0.350456737929272	-0.337782976974278	-0.314458305341281	-0.122844734442456	-0.0640845923227737	-0.0238769514721034	-0.193174792281124	0.483281940657527	0.703512804557314	0.294998831659339
GTQTVNYVPSR	PKGLVEPVDVVDNADGTQTVNYVPSREGPY	DNAD	tr|A0A0D9R370|A0A0D9R370_CHLSB	tr|A0A0D9R370|A0A0D9R370_CHLSB	FLNA	1505	1515	1.6904e-05	129.84	45171000	4043	4043	0.710596857299507	0.112638823393795	0.756190359523139	0.751329298084223	0.261413041660539	-0.186886970666619	0.410625604803544	-0.397842681910829	-0.41253559293917	-0.037938068686884	-0.460513269421886	-0.75012528450213	-0.773743537234371	-0.466018692918382	-0.466909408170584	-0.587395286279132
GTQVDEGVR	PVRNLHQSGFSVSAVGTQVDEGVRSASKRI	VSAV	tr|A0A0D9RIB0|A0A0D9RIB0_CHLSB	tr|A0A0D9RIB0|A0A0D9RIB0_CHLSB	DPYSL3	658	666	0.0097582	114.97	24059000	4044	4044	-1.26360442864853	-0.990135168502354	0.800910967824183	0.384496770398772	-1.34921522852713	-1.75315690579631	-1.22963920496574	-1.58706674818563	-0.867156229882942	-1.54478088556617	0.253493503419134	-0.189412634120712	-0.304140634186823	1.1366122743849	1.41911607977502	0.956966551372556
GTTTLPISDEDR	GIQVKVINAAHSFYNGTTTLPISDEDRTPR	SFYN	tr|A0A0D9RHX0|A0A0D9RHX0_CHLSB	tr|A0A0D9RHX0|A0A0D9RHX0_CHLSB	GMPS	306	317	1.7733e-05	181.53	12248000	4051	4051	0.583985186484788	0.0233505336912749	0.359334161081948	0.665242384459513	0.172267665343888	0.12632394908048	0.468376604818011	-0.314862466297252	-0.195461648906138	-0.223805926463956	-0.234524791109946	-0.566776616924568	-0.509823215210854	-0.47303944640187	-0.198598668153302	-0.596452558611882
GTVAEDLR	RTRVQRPILRLLSCPGTVAEDLRRDERPSG	LSCP	tr|A0A0D9RGX1|A0A0D9RGX1_CHLSB	tr|A0A0D9RGX1|A0A0D9RGX1_CHLSB	MTPAP	34	41	0.0095968	128.61	147290000	4052	4052	-0.217141792348978	-0.376012049072353	0.109736786101705	-0.0741577830434033	-0.462301083599004	-0.631155721416366	-0.248942157145342	0.228250928887228	0.635707220347361	0.416787234642677	0.684517195395915	0.123921422425621	0.107648004495745	-0.573151145669635	-0.135743361801801	-0.493093026098698
GTVAEDLRR	RTRVQRPILRLLSCPGTVAEDLRRDERPSG	LSCP	tr|A0A0D9RGX1|A0A0D9RGX1_CHLSB	tr|A0A0D9RGX1|A0A0D9RGX1_CHLSB	MTPAP	34	42	0.00034832	203.29	280650000	4053	4053	-0.23761493365652	-0.468622591507015	0.163471594943988	-0.108225023578338	-0.399444497807971	-0.685293333806297	-0.391328366994198	0.396269186375643	0.512261317882379	0.657174738351247	0.889586677181601	-0.078124142071505	-0.0182509338848175	-0.490872399683764	-0.436236664623942	-0.552913930318642
GTVEEDLGKSR	LTFGSVRADDEVDVDGTVEEDLGKSREGSR	VDVD	tr|A0A0D9S294|A0A0D9S294_CHLSB	tr|A0A0D9S294|A0A0D9S294_CHLSB	HSP90B1	29	39	0.00090586	114.76	147870000	4054	4054	0.363550075108416	0.385104458867086	0.0576631155978465	0.150223537886654	0.726019500969764	0.801363632029766	0.973977848289664	-0.741425026525586	-0.926352938060229	-0.82482699068935	-0.867752415741038	-0.403692656322004	-0.355417372097136	-0.384628171548756	-0.653592446284427	-0.474430389187484
GTVTDFPGFDER	______________________________	____	tr|A0A0D9QUP4|A0A0D9QUP4_CHLSB	tr|A0A0D9QUP4|A0A0D9QUP4_CHLSB	ANXA5	7	18	1.9847e-08	218.11	204140000	4055;4056	4055	0.360988183774357	-0.0274419279096925	0.676078525977407	0.498542721024025	-0.348326926049076	-0.721476535207427	-0.633782696514247	-0.0407799044592748	0.341690551460125	0.444137453021273	-0.361203829537401	-0.668629692188891	-0.540735868763258	-0.0479354000640659	0.132093204259331	-0.105639458991645
GTVVTGTLER	PFLLPVEAVFSVPGRGTVVTGTLERGILKK	VPGR	tr|A0A0D9R1W7|A0A0D9R1W7_CHLSB	tr|A0A0D9R1W7|A0A0D9R1W7_CHLSB	TUFM	275	284	6.081e-05	142.98	25768000	4057	4057	-0.00319433661249362	-0.0756984988874811	0.0158177254723884	-0.325210689125252	0.0537878403372597	-0.145122599357123	0.00947723061391295	0.246955359769279	0.112989405778692	-0.191457679579077	-0.111826291203291	-0.115372029890141	-0.455669357002066	0.255257565629639	0.19854793366722	0.301625413962245
GTYSCSYVPR	SEGCPVEALVKDNGNGTYSCSYVPRKPVKH	DNGN	tr|A0A0D9R370|A0A0D9R370_CHLSB	tr|A0A0D9R370|A0A0D9R370_CHLSB	FLNA	729	738	0.0014717	120.99	21073000	4058	4058	0.467422622130805	-0.026540446584513	0.818809140886376	0.882531541806113	0.178310926755244	-0.0534315874557807	0.383553514302512	-0.386497601504496	-0.27430476715084	0.00113330621022246	-0.05089791253899	-0.714973963700433	-0.445169273924808	-0.778488714603681	-0.681945528787455	-0.942547335176313
GTYTVAYVPDVTGR	PEGKPKKTHIQDNHDGTYTVAYVPDVTGRY	DNHD	tr|A0A0D9R370|A0A0D9R370_CHLSB	tr|A0A0D9R370|A0A0D9R370_CHLSB	FLNA	1602	1615	9.4526e-07	124.21	31544000	4059;4060	4059	0.103840814995127	0.148054564999969	0.411141248437118	0.1061257195692	0.309487954378021	0.307917354295892	0.372078125162071	-0.36569891777746	-0.261410043826745	0.00664616384781359	-0.18927074185389	-0.158222553966624	-0.248965059256063	-0.31841848550355	-0.366463844234255	-0.264423169163247
GVAELGVTKR	MEAYEQVQKGPLKLKGVAELGVTKRKKKKK	LKLK	tr|A0A0D9R0E0|A0A0D9R0E0_CHLSB	tr|A0A0D9R0E0|A0A0D9R0E0_CHLSB	FAM32A	16	25	0.013711	98.04	24530000	4061	4061	0.712514458292564	-0.0194125896979483	1.44096792281991	1.60655676396551	-0.481351129095501	-1.22280728081023	-1.00168270223812	-0.20244299350876	0.471001603206671	0.313600761342135	-0.800733544897311	-1.81503096520973	-1.59543196650458	-1.3426737733302	-0.747129577047806	-1.77075879223345
GVAGVPAEFSIWTR	GGAHKVRAGGTGLERGVAGVPAEFSIWTRE	GLER	tr|A0A0D9RC89|A0A0D9RC89_CHLSB	tr|A0A0D9RC89|A0A0D9RC89_CHLSB	FLNC	2327	2340	5.0256e-06	112.44	7091400	4062	4062	-0.273923545878545	0.0876149048598558	-0.292871859385535	-0.262713568756128	0.423836157398762	0.254008818585138	-0.231089658412724	0.115535754285041	0.0942607792865365	-0.153037626604804	-0.459727736577002	0.509453657641794	0.122141341590186	0.0574096024080833	-0.595562832628302	0.114918070460292
GVASTEAQR	FARSLRLCRWGAKRLGVASTEAQRGVSFKL	AKRL	tr|A0A0D9QYG0|A0A0D9QYG0_CHLSB	tr|A0A0D9QYG0|A0A0D9QYG0_CHLSB	SPRYD4	20	28	0.0049967	124.08	38170000	4063	4063	0.2764559653433	-0.087142607471815	0.368484535190345	0.360033433928227	-0.236742131550143	-0.858666783316979	-0.225020292772364	0.185300785658104	0.773534120801045	0.474662375092134	0.315646019830236	-0.724466476713057	-0.304016975389804	-0.515558565756008	-0.553605479087691	-0.433384666571244
GVAVDYLPER	ASDDQSDQKTTPKKKGVAVDYLPERQKYEM	PKKK	tr|A0A0D9R8E6|A0A0D9R8E6_CHLSB	tr|A0A0D9R8E6|A0A0D9R8E6_CHLSB	P4HA1	277	286	0.00023313	131.44	22736000	4064	4064	0.032454762776447	-0.225532255578603	0.303913169767532	0.161890377167373	-0.0691990255379039	-0.566936034383036	-0.215965205599011	0.0243507254016339	0.195072486278621	0.190750637093028	0.635222927731587	0.0422921455933502	0.150518524009005	-0.529433807135667	-0.285212387086311	-0.376993985707706
GVMPSHFSR	GVGSMTKIYGGRQRNGVMPSHFSRGSKSVA	RQRN	tr|A0A0D9S109|A0A0D9S109_CHLSB	tr|A0A0D9S109|A0A0D9S109_CHLSB	RPS19	86	94	0.0069689	120.31	30857000	4074	4074	0.672319375744139	-0.382812505359854	1.69613667383806	1.30818214072728	-0.468003303641778	-1.3396983205376	-0.573295530064675	-0.24974006081224	0.248158704507165	0.330336714166349	-0.0545926271586204	-1.33440909233841	-1.27777926977081	-1.83756974676205	-1.04306171470001	-1.69115168920904
GVMTDVHR	GRPVRSHMQGSTRRMGVMTDVHRRFLQLLM	TRRM	tr|A0A0D9R299|A0A0D9R299_CHLSB	tr|A0A0D9R299|A0A0D9R299_CHLSB	NSMCE1	46	53	0.0030168	141.52	145100000	4075;4076;4077	4077	0.264801318829894	-0.165895849535448	0.619948539619307	0.436442161786808	-0.187398566871118	-0.655800049833953	-0.135961561996792	0.167968636731444	0.466469271932216	0.354936377133464	0.198115654801489	-0.62397702658596	-0.304642193798133	-0.443877159251037	-0.438213740163678	-0.451972384835234
GVNPTYPESR	LEILQKEDVKPYQVNGVNPTYPESRYTSDY	YQVN	tr|A0A0D9S4K5|A0A0D9S4K5_CHLSB	tr|A0A0D9S4K5|A0A0D9S4K5_CHLSB	ETS1	144	153	0.0047228	109.29	14423000	4079	4079	0.228585103165809	0.160003938946372	0.853486117599206	0.792074985123063	-0.00138869363772631	-0.650449814040974	-0.292602386845061	-0.0314784021827497	0.07828233532148	0.272618522156278	-0.0394738631244766	-1.20479636864566	-0.693134807091429	-0.574613270614837	-0.121343048781378	-0.214692402970022
GVNTFSPEGR	______________________________	____	tr|A0A0D9S6J3|A0A0D9S6J3_CHLSB	tr|A0A0D9S6J3|A0A0D9S6J3_CHLSB	PSMA5	11	20	0.0027957	114.39	42891000	4081	4081	-0.14650311399657	0.126972480532465	0.055959507849652	-0.208733649718115	-0.0269817010477721	-0.250623934149115	-0.158560918309859	0.473519030387088	0.0805597724965922	-0.0149674295889605	-0.00903012042027026	-0.0983936692762057	-0.167511700513096	-0.0745456497943092	0.104824129469409	0.141406220840185
GVPVEGSR	EGEKGAEAANVTGPDGVPVEGSRYAADRRR	TGPD	tr|A0A0D9R8L5|A0A0D9R8L5_CHLSB	tr|A0A0D9R8L5|A0A0D9R8L5_CHLSB	YBX3	163	170	0.010356	127.12	45046000	4086	4086	0.593503166894795	-0.00928503077693732	0.78120540733141	0.59215880978544	-0.00171311813698373	-0.278968277089846	0.125898388445958	-0.153842405340159	0.454072160446317	0.229906404897628	-0.285928482736345	-0.986177016367728	-0.665178775199043	-0.8595190134906	-0.409552271561948	-0.607975614478039
GVQVETISPGDGR	PPVALPARSASAAAMGVQVETISPGDGRTF	AAAM	tr|A0A0D9RDY2|A0A0D9RDY2_CHLSB	tr|A0A0D9RDY2|A0A0D9RDY2_CHLSB	FKBP1A	39	51	1.0963e-21	253.79	51426000000	4096;4097;4098;4099;4100;4101;4102;4103;4104;4105;4106;4107;4108;4109;4110;4111;4112;4113;4114;4115;4116;4117	4115	0.201519598241656	-0.085878167920858	0.436839896787439	0.373989846251294	-0.091089378887772	-0.295180312008318	0.0338553404081439	0.152613702757484	0.258456906915007	0.2664853105053	-0.0347621694905953	-0.484821868215547	-0.334613754269397	-0.37046391635095	-0.278740790885774	-0.170537000500408
GVSSESSGDR	KRRNRKKKKKPQRVRGVSSESSGDREKDST	QRVR	tr|A0A0D9R6Z5|A0A0D9R6Z5_CHLSB	tr|A0A0D9R6Z5|A0A0D9R6Z5_CHLSB	SF3B2	341	350	0.0003077	200.6	138460000	4120	4120	-0.109349084678442	-0.38896408442471	0.63222535112457	0.386148116111745	-0.297346403123814	-0.962462955477025	-0.944986264095895	-0.310559550036044	0.27012268179892	-0.0275121010688056	-0.210048262761099	-0.52159299688914	-0.772672517500184	0.503965643084282	0.835235462234209	0.338057013588819
GVVDSDDLPLNVSR	DDFHDMMPKYLNFVKGVVDSDDLPLNVSRE	NFVK	tr|A0A0D9S294|A0A0D9S294_CHLSB	tr|A0A0D9S294|A0A0D9S294_CHLSB	HSP90B1	435	448	9.8108e-07	124.1	16118000	4128	4128	0.393715497215809	-0.111841505484264	0.244921913426175	0.208871912113515	-0.223722944596585	-0.263238082727084	-0.465144972226877	0.100201528634469	0.361963137799877	0.438880660015848	0.0469716154086774	-0.261083673074184	-0.159054401477663	-0.0762567815046657	-0.343602192276327	-0.333444042335139
GVVDSEDLPLNISR	DSCDELIPEYLNFIRGVVDSEDLPLNISRE	NFIR	tr|A0A0D9RJ20|A0A0D9RJ20_CHLSB	tr|A0A0D9RJ20|A0A0D9RJ20_CHLSB	HSP90AB1	379	392	5.7368e-12	217.91	453690000	4129;4130	4129	-0.260580249739593	-0.169364741502745	-0.475127690971165	-0.287802082333816	-0.0344509998932003	0.329035735424563	0.0867610988783124	-0.0695067112661147	-0.42924177390633	-0.135057594982317	-0.282409679488964	0.317124732068564	0.235700989250511	0.40182652426969	0.0691029969290364	0.287907335842016
GVYYPDKVFR	TRTQLPPAYTNSFTRGVYYPDKVFRSSVLH	SFTR	SARS2|S|Spike	SARS2|S|Spike		35	44	0.0061891	107.45	92171000	4135	4135	-2.05716297467757	-1.5830239739018	-0.601666924909949	-0.601666924909949	-1.03317562487415	-0.507357317378542	-0.698862255836401	0.127040758546456	0.127040758546456	0.127040758546456	1.2287983836908	1.62714980496728	1.18091387451821	-1.2417016820035	-1.07058615167075	-1.23565394344307
GYALPHAILR	MDSGDGVTHTVPIYEGYALPHAILRLDLAG	PIYE	tr|A0A0D9S9M0|A0A0D9S9M0_CHLSB;tr|A0A0D9RYK7|A0A0D9RYK7_CHLSB	tr|A0A0D9S9M0|A0A0D9S9M0_CHLSB		168	177	0.0012416	122.13	48542000	4138	4138	0.898657919573882	0.149565850526649	1.22864337440495	0.858373646507905	-0.190420252754083	-0.449266060236137	-0.00435434554563099	-0.252778910381941	0.0475839215929349	-0.126783306283303	-0.087912004484523	-1.15171803199495	-0.670662024625617	-1.03931099441578	-0.917148801586608	-1.18365216955895
GYELLFQPEVVR	ANDTVDFPKRTSPARGYELLFQPEVVRIYI	SPAR	tr|A0A0D9R121|A0A0D9R121_CHLSB	tr|A0A0D9R121|A0A0D9R121_CHLSB	CTNND1	649	660	0.014459	80.69	10177000	4140;4141	4140	-0.15469462167582	0.0228984593689218	-0.623427012632974	-0.494875653374071	0.0488578003115757	0.174191827635649	0.141914547818557	0.0485638597420643	0.107497711693935	-0.145945913025881	0.123876563141426	0.141006426086272	-0.0307776918855494	0.0306782365407777	0.187589902500518	0.155523862573142
GYELSPTAAANFTR	AEYIQKNVQLYKMRNGYELSPTAAANFTRR	KMRN	tr|A0A0D9S7T7|A0A0D9S7T7_CHLSB	tr|A0A0D9S7T7|A0A0D9S7T7_CHLSB	PSMB2	72	85	1.9052e-10	147.33	21401000	4142	4142	0.520784891426899	0.0272022604908815	1.10754260574687	0.942044545146688	0.0122205643449005	0.107392595980061	0.349269425337687	-0.445315942346665	-0.0179763788065661	-0.0303736942069043	-0.461566273752207	-0.584091701694179	-0.839582055957732	-0.868151239100635	-1.17341638370936	-1.10160121493148
GYETEGIR	PGARAETNSRVSGVDGYETEGIRGLRALGV	SGVD	tr|A0A0D9RUU0|A0A0D9RUU0_CHLSB	tr|A0A0D9RUU0|A0A0D9RUU0_CHLSB	MCM6	275	282	0.0059481	135.77	39587000	4143	4143	0.258896221502554	-0.0154607427913158	0.393032806995862	0.230859164934612	0.175730361971948	-0.383127945568987	0.15644764970208	0.337115916015444	0.379322111651959	0.511058117598301	0.0830175067089715	-0.75376668793761	-0.669589236207798	-0.698887733240456	-0.471708525681609	-0.495366099615331
GYGFVEFEDSR	FFSGYGRLLEVDLKNGYGFVEFEDSRDADD	DLKN	tr|A0A0D9RNH2|A0A0D9RNH2_CHLSB	tr|A0A0D9RNH2|A0A0D9RNH2_CHLSB	SRSF6	36	46	2.4173e-06	150.61	19279000	4145;4146	4145	0.420178030226407	0.0579075500204335	0.477087848588405	0.598657788077959	0.299065684095893	0.100063507900928	0.444873294178523	-0.178040130004241	-0.263121509390042	-0.169983700723464	-0.108407750031052	-0.668107715727368	-0.218758541569128	-0.35840311793278	-0.579725883853758	-0.786006657296927
GYISAAELR	EEIREAFRVFDKDGNGYISAAELRHVMTNL	KDGN	tr|A0A0D9S2A3|A0A0D9S2A3_CHLSB	tr|A0A0D9S2A3|A0A0D9S2A3_CHLSB	CALM1	99	107	0.00073796	144.12	179300000	4150	4150	0.688441131019965	0.143046351332017	1.22424690164066	1.10473857816574	0.255995554783945	-0.318524879286915	0.420127119223388	-0.522931896861657	-0.0846613198604501	-0.332002625293002	-0.410051581882588	-1.25775552000503	-1.23710396515339	-1.13410758772447	-1.00986549646522	-1.05116462256856
GYLSLLQDSGEVR	PNIKRNDFQLIGIQDGYLSLLQDSGEVRED	GIQD	tr|A0A0D9RHD1|A0A0D9RHD1_CHLSB	tr|A0A0D9RHD1|A0A0D9RHD1_CHLSB		153	165	9.5878e-08	134.56	6242200	4165	4165	0.153531729216399	0.282018638826558	0.500491654559538	0.587868471912078	0.365094343068017	0.131170971543704	0.623072930845537	-0.109718904883873	-0.233289593781307	-0.2820325574954	0.0901733961936084	-0.255750486128434	-0.816091091521974	-0.834077974294782	-0.664830224074831	-0.813068499984144
GYNDGYGFGSDR	RGAYGGGYGGYDDYNGYNDGYGFGSDRFGR	DDYN	tr|A0A0D9SAP7|A0A0D9SAP7_CHLSB;tr|A0A0D9R7T1|A0A0D9R7T1_CHLSB	tr|A0A0D9R7T1|A0A0D9R7T1_CHLSB	HNRNPH1	248	259	7.8581e-07	151.26	41716000	4166	4166	0.42203078793309	0.196727201105684	0.705343489673199	0.76000901163774	0.104174059622378	-0.0996992283876443	0.370627047737726	-0.295055056955374	-0.154923923988898	0.17469982666274	-0.0712562936237554	-0.654580026963076	-0.674141563619936	-0.851735608006046	-0.531729128035708	-0.767413662469009
GYNHQQMSEGHR	LAAMAKDSESRRMLRGYNHQQMSEGHRQKS	RMLR	tr|A0A0D9R2K8|A0A0D9R2K8_CHLSB	tr|A0A0D9R2K8|A0A0D9R2K8_CHLSB	PHLDB2	1053	1064	0.00014052	120.96	18107000	4167	4167	0.640782885389756	0.332778494746714	0.576225256585533	0.657258192142847	-0.133370145690064	-0.145602238366044	-0.382615730716471	0.253408385934669	0.453442502874977	0.308447763874909	-0.232567935779301	-0.610354168484095	-0.85010709408745	-1.48651859165141	-0.453571373695951	-0.778645098823494
GYPHWPAR	PHAFKPGDLVFAKMKGYPHWPARIDDIADG	AKMK	tr|A0A0D9RDS6|A0A0D9RDS6_CHLSB;tr|A0A0D9RXJ7|A0A0D9RXJ7_CHLSB;tr|A0A0D9RA63|A0A0D9RA63_CHLSB	tr|A0A0D9RDS6|A0A0D9RDS6_CHLSB	HDGFL2	17	24	0.0016172	148.07	27123000	4168	4168	0.331260807795463	-0.146768794569678	0.597677157535658	0.463643988667182	-0.393942600191517	-0.88165731742123	-0.448066235776763	0.457506711589643	0.357967953972536	0.247002787081514	0.46438864560337	-0.696329422569701	-0.347020272308305	-0.419179924205988	-0.369856148684722	-0.389888176363759
GYPNGTSAALR	SMSFDPNLLHNNGHNGYPNGTSAALRETGV	NGHN	tr|A0A0D9S679|A0A0D9S679_CHLSB	tr|A0A0D9S679|A0A0D9S679_CHLSB	CSDE1	61	71	4.5408e-06	157.78	76961000	4169	4169	0.71966007503749	-0.433538745936766	0.797996456836956	0.148445617824086	-0.183756792260254	-0.76578849537309	-0.65312651454925	0.631534275017696	0.891978097031383	0.886901910009505	-0.304671598218354	-0.943316477132503	-0.893028156085219	-1.10542934977516	-0.818475296031709	-0.979425505178053
GYPTIKFFR	DATEESDLAQQYGVRGYPTIKFFRNGDTAS	YGVR	tr|A0A0D9S4M6|A0A0D9S4M6_CHLSB	tr|A0A0D9S4M6|A0A0D9S4M6_CHLSB	P4HB	100	108	0.0090249	116.37	66764000	4171	4171	0.0123477459635104	-0.108757789608603	-0.0770110655292241	-0.0240104718671013	-0.204724790327875	-0.0490508274379791	0.0157883891836351	0.248754404442771	-0.0643955694762565	0.141430742090525	0.000680206668637788	0.0509395478484825	-0.154426027504654	0.00196433516318737	-0.00556179179329867	0.147023911130823
GYSFTTTAER	GRDLTDYLMKILTERGYSFTTTAEREIVRD	LTER	tr|A0A0D9S9M0|A0A0D9S9M0_CHLSB;tr|A0A0D9RYK7|A0A0D9RYK7_CHLSB;tr|A0A0D9RFF1|A0A0D9RFF1_CHLSB	tr|A0A0D9S9M0|A0A0D9S9M0_CHLSB		197	206	3.2786e-10	234.81	1096900000	4174;4175;4176;4177	4176	-0.0254934113406972	-0.171920828472095	-0.0422687860360138	-0.113709505131448	-0.0388085616165672	-0.126032417040319	-0.095335272406261	0.285924027536891	0.0621314932402974	0.126606381687148	-0.0492291747439274	-0.0871045487985087	-0.263970164789618	0.169381515268747	0.0630872554481931	0.193844041743685
HDITQVPETR	SEEVHSYKVRVGRLKHDITQVPETREVYKS	GRLK	tr|A0A0D9RYY6|A0A0D9RYY6_CHLSB	tr|A0A0D9RYY6|A0A0D9RYY6_CHLSB	ZNF655	113	122	0.0047661	109.24	29810000	4189	4189	-0.189045333557426	-0.139754744702477	-0.160089768857175	-0.155898527469108	-0.250326299923969	-0.258343708911738	-0.166235645581665	-0.165067874682844	-0.339137201971354	-0.248085708959156	0.0501882688015688	-0.0286216427381818	0.128271009400599	0.567930750415156	0.453227226243962	0.454208939319286
HEEHDHGPEALHR	LICLLTFIFHHCNHCHEEHDHGPEALHRQH	CNHC	tr|A0A0D9RHV8|A0A0D9RHV8_CHLSB	tr|A0A0D9RHV8|A0A0D9RHV8_CHLSB	SLC39A10	26	38	1.6485e-08	165.7	89989000	4190;4191;4192	4192	-0.0805455257230168	-0.0790010814435527	-0.0805455257230168	-0.0805455257230168	-0.0459606826067676	0.243854355435925	0.315026121028761	0.0385082232309022	0.0385082232309022	0.0385082232309022	0.0385082232309022	-0.314505534872633	-0.260381186275897	0.1314111718033	-0.00105388096012465	-0.032797542057502
HEEQPAPGYDTHGR	SRPRYEQAPRASALRHEEQPAPGYDTHGRH	SALR	tr|A0A0D9R350|A0A0D9R350_CHLSB	tr|A0A0D9R350|A0A0D9R350_CHLSB	TJP1	1157	1170	5.2359e-06	111.83	10601000	4193	4193	-0.0268699134499655	-0.0268699134499655	0.0702610801494928	0.0702610801494928	-0.430227286024615	-0.212327513621611	-0.298796586050251	0.0702610801494928	0.0702610801494928	0.0702610801494928	0.0702610801494928	0.116787474342073	0.116787474342073	0.0706690881097592	0.0706690881097592	0.0706690881097592
HGEQQTPETAAQR	FLIGLLGAVWLLSSGHGEQQTPETAAQRCF	LSSG	tr|A0A0D9RRA4|A0A0D9RRA4_CHLSB	tr|A0A0D9RRA4|A0A0D9RRA4_CHLSB	ERO1A	22	34	1.0825e-09	148.96	72598000	4200;4201	4201	0.216065641618249	0.191248438998475	0.299375694440718	0.184452089427936	0.107710470335627	0.392427521325934	0.169530660400203	-0.192975044716753	-0.812560215293217	0.0199944656944118	-0.595731088111735	0.261102680891492	0.0516196504117488	-0.174648436827712	-0.535706032374665	-0.177198359823075
HGNLADSASR	QGKRPLGPPRAFIRHHGNLADSASRSGRHG	FIRH	tr|A0A0D9S3U2|A0A0D9S3U2_CHLSB	tr|A0A0D9S3U2|A0A0D9S3U2_CHLSB	NLRX1	53	62	0.00030714	175.93	514980000	4202;4203	4202	-0.195432398320456	0.0345653311221442	-0.416324809366165	-0.51739512622869	-0.086523478485557	0.305044589901946	0.333208439684643	0.0725080718568094	0.15002589338604	0.0351392121653924	0.0298363318393156	0.341813355743562	0.273014727208467	-0.101759934549608	-0.396099774721765	-0.245966673454339
HGPAKAISVSR	QPGLPPGMARARVLRHGPAKAISVSRTDPP	RVLR	tr|A0A0D9RSP2|A0A0D9RSP2_CHLSB	tr|A0A0D9RSP2|A0A0D9RSP2_CHLSB	PTPN14	783	793	0.011099	90.689	27072000	4204	4204	-0.299638329232609	0.0956161402110675	-0.331316928242455	-0.101274379957617	-0.0625738226567651	0.319885405324743	-0.355555621274833	-0.60783792904198	-0.761216637791207	-0.392282284236713	-0.478181997394412	0.357672653220795	0.231747170975092	0.667444976267289	0.338510316714015	0.45453816165645
HIEDQAEQFFR	LVAVLLLSFGSVAASHIEDQAEQFFRSGHT	VAAS	tr|A0A0D9S6Y3|A0A0D9S6Y3_CHLSB	tr|A0A0D9S6Y3|A0A0D9S6Y3_CHLSB	PIGK	29	39	6.6626e-17	240.37	113490000	4206;4207	4206	0.240271936872914	-0.0258757865345144	-0.36320946983821	-0.127768708778002	0.0156074775325864	0.0453580611309934	0.251295877923348	-0.0312595119528096	-0.00364696477051019	0.187326576579692	-0.0491243421944879	0.0975919928983784	0.11719255289041	-0.170426332843691	-0.107093706342516	-0.221069531253
HIEIFTDLSSR	DVIQHETIGKKFEKRHIEIFTDLSSRFSKS	FEKR	tr|A0A0D9R9Q4|A0A0D9R9Q4_CHLSB	tr|A0A0D9R9Q4|A0A0D9R9Q4_CHLSB	XRCC5	131	141	0.0011874	110.93	15048000	4208	4208	0.198129355410339	-0.262898518161011	0.251353564172581	0.00126949341556406	-0.376553915176244	-0.165295260527589	-0.168582239308538	0.102769833230672	0.254163534849591	0.221737067243396	-0.242557222166684	-0.282908039195381	0.446314086298541	-0.246014879735231	-0.0866172690625202	0.0414378757061511
HIGPDYIPTEEER	ADFREPNAEVPRPIPHIGPDYIPTEEERRV	RPIP	tr|A0A0D9RXA7|A0A0D9RXA7_CHLSB	tr|A0A0D9RXA7|A0A0D9RXA7_CHLSB	OCIAD1	20	32	7.3259e-10	146.79	105810000	4215	4215	-0.0833492966448888	0.111580541480438	0.111859412802566	0.111859412802566	-0.0263154972342756	0.10016893089285	0.199901912226533	-0.0369609817435096	-0.0369609817435096	-0.0369609817435096	0.19650070286495	0.0656446973502959	0.131786660932104	-0.428513352402796	-0.372328636579249	-0.177484723422163
HLAPTGNAPASR	MPSAIRQSGPRPTLRHLAPTGNAPASRGLP	PTLR	tr|A0A0D9S7P0|A0A0D9S7P0_CHLSB	tr|A0A0D9S7P0|A0A0D9S7P0_CHLSB	PABPC4	464	475	0.0018003	97.779	18366000	4224	4224	0.113127059252136	-0.115500423030999	-0.124084324540728	0.197652394018298	-0.00987891705450526	0.0544823528123533	-0.451632218641881	-0.125599538264986	0.0372126351101297	0.0951462108726459	-0.0272776295533467	0.134200653898176	0.156741506467512	0.0654099629727259	0.00716026939394336	-0.132469438431712
HLLLQNNLPAVR	ANLAICQWGFDDEANHLLLQNNLPAVRWVG	DEAN	tr|A0A0D9RXL9|A0A0D9RXL9_CHLSB	tr|A0A0D9RXL9|A0A0D9RXL9_CHLSB	CCT5	312	323	0.0011907	103.34	16102000	4227	4227	-0.0845673427033311	-0.240493626067277	-0.192020341702161	0.364631462394538	-0.178677957616908	0.509628143565651	0.0158345650831764	-0.103362034281153	-0.0930806299416133	0.165527752532438	-0.293282782412104	0.648926109006062	-0.0338210407639799	-0.309321004200995	-0.210997506238183	-0.499150898528412
HLLVVPESR	SEEEMSEDEERENENHLLVVPESRFDRDSG	ENEN	tr|A0A0D9S8X0|A0A0D9S8X0_CHLSB	tr|A0A0D9S8X0|A0A0D9S8X0_CHLSB		355	363	0.0053756	123.35	16997000	4228	4228	0.250680891721302	-0.131751834731462	0.274013042826303	-0.264347411603775	0.12482891612049	-0.0301218681760293	-0.214575291410249	0.146775083488438	0.202555823344426	0.0597344027354033	-0.299317882083464	-0.192748192714631	-0.259249346715019	0.0219095324939352	0.128927811196502	-0.0111944062065831
HNGPNDASDGTVR	______________________________	____	tr|A0A0D9R5E6|A0A0D9R5E6_CHLSB	tr|A0A0D9R5E6|A0A0D9R5E6_CHLSB	HNRNPH3	7	19	9.9705e-07	125.89	18245000	4232	4232	-0.390636651492681	-0.204657913865377	0.226065144043769	-0.453567032817551	-0.198660657059376	-0.480200667939474	-0.242122630568723	-0.0934678970142174	-0.31653926844117	-0.250378300431541	-0.783997148204244	0.0142496056794408	-0.142495898635496	1.15021980189356	0.336783243918105	0.561561974250661
HNPPSEAATPPVAR	SAGRGSISSGLEFVSHNPPSEAATPPVART	EFVS	tr|A0A0D9S3L7|A0A0D9S3L7_CHLSB	tr|A0A0D9S3L7|A0A0D9S3L7_CHLSB	ATXN2	488	501	0.001517	92.939	12550000	4233	4233	0.0932481394756531	0.0804176716629101	-0.108313935287685	0.318459032704129	0.0901730638356383	-0.165326561111272	-0.19720463362572	-0.112932772467468	-0.234267432836662	-0.37215034140597	0.224560049933162	-0.129633422477994	0.110072623999303	0.02848635197103	0.112685856318674	0.0872901464901362
HPGSLDDTTYER	QSVYLMNLRKSGTLGHPGSLDDTTYERLAE	GTLG	tr|A0A0D9R7X8|A0A0D9R7X8_CHLSB	tr|A0A0D9R7X8|A0A0D9R7X8_CHLSB	FXN	86	97	3.5351e-06	134.08	36029000	4239	4239	-0.286377391825059	-0.164774001928358	-0.0450707221860814	0.341558555860422	-0.256907880458029	-0.385289267555688	-0.691949478107924	-0.449042205220491	-0.505333748460645	-0.746148309498238	-0.0398457393451884	0.00710318682121436	-0.0530626224603067	0.788152224041762	0.748652554673914	0.534258933562818
HQHQAWGSR	AYVYLVSKASHISRGHQHQAWGSRPAAAEC	ISRG	tr|A0A0D9R4S1|A0A0D9R4S1_CHLSB	tr|A0A0D9R4S1|A0A0D9R4S1_CHLSB	FARS2	27	35	0.0020333	169.09	73651000	4246;4247	4246	0.115298216827371	-0.0288479305672411	0.062382395400818	-0.294513118527023	-0.151252249126059	-0.00359055372122513	0.35154962195056	0.24333561521096	0.212668438381269	0.431919859755556	0.0736921309049879	-0.158560462426822	0.0918145089257918	-0.414973486160475	-0.592362288669708	-0.35063039213674
HSASVSSATGTTEESR	TTISLTPSNSNTPLKHSASVSSATGTTEES	TPLK	tr|A0A0D9RHC6|A0A0D9RHC6_CHLSB	tr|A0A0D9RHC6|A0A0D9RHC6_CHLSB	RFX7	394	409	1.5613e-06	110.97	4557900	4254	4254	-0.18617087516419	-0.18617087516419	-0.545542438121361	-0.545542438121361	-0.18617087516419	1.24945011275864	0.767362116698473	-0.545542438121361	-0.545542438121361	-0.545542438121361	-0.545542438121361	1.24945011275864	-0.18617087516419	-0.646650123790199	-0.646650123790199	-0.646650123790199
HSEPGLEER	AFCRACQTPNFVRGLHSEPGLEERAERTVD	VRGL	tr|A0A0D9RNC2|A0A0D9RNC2_CHLSB	tr|A0A0D9RNC2|A0A0D9RNC2_CHLSB	MALSU1	48	56	0.017037	106.88	23018000	4255	4255	0.172298722842278	0.127385303855938	-0.289058625837035	-0.0674462346497117	0.0520391625835838	0.094132028890601	-0.0295668191963709	-0.153664226723491	0.213562323128225	0.186040763315038	-0.01119348734565	0.00305956419052712	0.119312156631747	-0.245842638084463	-0.335527038980067	0.016679635571254
HSGPEQQAR	AKDAYLQSLAKKICSHSGPEQQARTRGNAH	KICS	tr|A0A0D9RRQ8|A0A0D9RRQ8_CHLSB;tr|A0A0D9SC18|A0A0D9SC18_CHLSB	tr|A0A0D9RRQ8|A0A0D9RRQ8_CHLSB		21	29	0.0020251	135.71	4231800	4256	4256	-0.336395081733689	-0.365073681563659	-0.060069515399805	0.0046492138718195	-0.582000697636315	-0.631092557179391	-0.702634316871428	-0.660214641533875	-0.694355352969615	-0.676587508481079	0.0804563536658411	1.05255319274452	0.369465714384511	0.700133809697445	0.433601111305211	0.34009604134101
HSQPATPTPLQNR	AERYAPDKTSTVLTRHSQPATPTPLQNRTS	VLTR	tr|A0A0D9R8T1|A0A0D9R8T1_CHLSB	tr|A0A0D9R8T1|A0A0D9R8T1_CHLSB	PDLIM7	212	224	1.3913e-05	111.31	98391000	4263	4263	-0.10872050879365	0.0366037088202208	0.0992674853130729	-0.373628067007334	0.144337128772713	0.305248451889276	-0.212938017633373	-0.033278252971822	0.00715777774582513	-0.303950623662265	0.0350017964664354	0.265062949669332	0.00124647172772167	0.0658318173828046	0.0539151920877372	-0.158247754236619
HSSEFNVTR	DVVDEELSKLGLLDNHSSEFNVTRNYLDWL	LLDN	tr|A0A0D9RC15|A0A0D9RC15_CHLSB	tr|A0A0D9RC15|A0A0D9RC15_CHLSB	LONP1	451	459	0.0022828	134.23	17430000	4264	4264	-0.200591578818792	0.0616700262892176	-0.0656680231627808	0.0445213418230468	0.0106925478555528	0.0386849764171805	0.13320139433402	-0.124575681725873	-0.140043415610975	-0.0288493546841852	-0.281831440597366	-0.0176244345175064	0.0813398508380815	0.194035708693007	0.238822482573242	-0.0430684204153901
HSSLSSTTCSSPER	PLASVPWLSLRMCRAHSSLSSTTCSSPERQ	MCRA	tr|A0A0D9RIP1|A0A0D9RIP1_CHLSB	tr|A0A0D9RIP1|A0A0D9RIP1_CHLSB	CDK5RAP1	33	46	6.8221e-09	181.76	19046000	4265	4265	0.48732361248012	0.208199708724628	0.289751800561974	0.485070637211159	-0.102815328259655	0.0319521421835823	0.270667598154145	-0.116522286333265	0.441592751009504	0.441592751009504	-0.492889081583074	-0.70026448134441	-0.117211874066722	-0.310290319776738	-2.49998042071515	-0.338336053727044
HSTTEVTQPR	GNRIKFVIKRPELLTHSTTEVTQPRTNTPV	ELLT	tr|A0A0D9S030|A0A0D9S030_CHLSB	tr|A0A0D9S030|A0A0D9S030_CHLSB	GTF2I	545	554	0.011443	100.88	9929200	4269	4269	-0.0944943072059618	-0.00783374561947955	-0.106281473281719	-0.70326145114081	-0.410784321413473	-0.315243464143517	-0.130538279524417	-0.670277142474096	-0.509764638353445	0.0739454761745465	-0.100950921301441	0.379164728731006	0.0443270785261927	0.644889907128376	0.408306942520678	0.602135893124547
HSVGVVIGR	YGSRIGGGIDVPVPRHSVGVVIGRSGEMIK	PVPR	tr|A0A0D9RB84|A0A0D9RB84_CHLSB	tr|A0A0D9RB84|A0A0D9RB84_CHLSB	KHSRP	332	340	0.0059858	122.19	6616700	4270	4270	0.0558997316665267	-0.0344531479385731	-0.0467565257809923	-0.0533195060151283	-0.228684312094283	-0.0667190945638879	-0.0798522249741773	-0.0699843440477617	-0.217797421308302	0.0991344323462527	-0.160749354557383	0.183315293723755	-0.0418562805754289	0.189972986065451	0.279319222362582	0.0819048504470284
HTENTFSR	EVKSQNGEFMTHKLKHTENTFSRPGGRASV	HKLK	tr|A0A0D9RA00|A0A0D9RA00_CHLSB	tr|A0A0D9RA00|A0A0D9RA00_CHLSB	CALD1	250	257	0.009182	129.42	70952000	4275	4275	-0.203350509439127	0.315463799224985	0.080661873932514	-0.0219840815968891	-0.204945471520137	-0.381782059469802	-0.537738176803406	-0.419935813553085	-0.442214528376292	-0.222455759936243	0.102450025437728	0.331740287312126	0.397145382350658	0.23522770397155	0.370629111919753	0.085648854651761
HTFYNELR	HGIVTNWDDMEKIWHHTFYNELRVAPEEHP	KIWH	tr|A0A0D9S9M0|A0A0D9S9M0_CHLSB;tr|A0A0D9R480|A0A0D9R480_CHLSB;tr|A0A0D9RE13|A0A0D9RE13_CHLSB;tr|A0A0D9RYK5|A0A0D9RYK5_CHLSB;tr|A0A0D9RFF1|A0A0D9RFF1_CHLSB	tr|A0A0D9S9M0|A0A0D9S9M0_CHLSB		88	95	0.0014881	148.99	34295000	4276	4276	0.190413498749331	0.0978313642947038	0.361584064490112	0.227594862143226	0.337626813124007	0.693337580231679	0.487363506528148	-0.485036608958545	-0.444743079252949	-0.341983510963582	-0.177992655149523	-0.297607714725693	-0.251241122671546	-0.0364639914501481	-0.633537581078827	-0.610520817099424
HTPDTPTVEVVDR	EIGFTFPKMHDSLFSHTPDTPTVEVVDRKG	SLFS	tr|A0A0D9RTU4|A0A0D9RTU4_CHLSB	tr|A0A0D9RTU4|A0A0D9RTU4_CHLSB		1257	1269	0.011077	78.529	9043000	4279	4279	0.201641030547658	0.131701264667907	-0.288232608739601	-0.225298992585466	0.0130526903479419	0.293663800238092	0.369433204155893	-0.211999737221404	-0.238452619722341	-0.294337568401312	-0.0499167380895794	0.0292303426778236	-0.0965580379388572	0.0480987879225719	-0.270000479545882	0.312690335850287
HTTPQAQAQSLSR	QPLIALPQTLQPPLQHTTPQAQAQSLSRPA	PPLQ	tr|A0A0D9RGT8|A0A0D9RGT8_CHLSB	tr|A0A0D9RGT8|A0A0D9RGT8_CHLSB		845	857	0.00053039	98.592	10861000	4280	4280	-0.275693733279795	0.0515823293088021	0.408187919545845	0.337332743391929	-0.191635875672671	-0.229725902155864	-0.25792638483162	0.0130785847432848	-0.270191715963951	-0.248094248732993	-0.0204090647368905	-0.267146182471181	-0.45889614017627	0.394315212370823	0.422171013587476	0.141914761780728
HVALSVGGR	PGTRAQDIQCGLQSRHVALSVGGREILKGK	LQSR	tr|A0A0D9RD46|A0A0D9RD46_CHLSB	tr|A0A0D9RD46|A0A0D9RD46_CHLSB	NUDCD2	51	59	0.00022284	156.75	8586200	4281	4281	0.184765953436024	0.206654013692847	0.0304283175476445	0.113520902527002	-0.285299232319749	-0.443624221882151	-0.517195947469302	0.127734093184196	0.0423009579167769	0.506091762439952	0.230149281043153	-0.171973815576203	-0.427599705239506	0.143895368643187	-0.209865455412207	0.0503002788158151
HVASGTGEAEER	RSPVIGSEVFPPNSNHVASGTGEAEERIVV	PNSN	tr|A0A0D9RNP7|A0A0D9RNP7_CHLSB	tr|A0A0D9RNP7|A0A0D9RNP7_CHLSB	PML	544	555	9.7423e-07	205.12	200980000	4282;4283	4282	0.382939495370533	-0.0225459990252639	0.0982910706673789	-0.191980928261253	0.163746501241678	0.298038800689573	-0.0524396678475113	0.339335345608866	0.0409998131678637	0.13127885846932	-0.609822002781771	-0.182832364776436	-0.293793442826214	-0.24196668288165	-0.302006774323974	0.0753970997722396
HVAVTNMNEHSSR	PDEVMDTIDEGKSNRHVAVTNMNEHSSRSH	KSNR	tr|A0A0D9RGR4|A0A0D9RGR4_CHLSB;tr|A0A0D9RUE2|A0A0D9RUE2_CHLSB;tr|A0A0D9QXI4|A0A0D9QXI4_CHLSB	tr|A0A0D9RGR4|A0A0D9RGR4_CHLSB	KIF5B	191	203	0.0012833	93.766	12233000	4284	4284	0.280987478386651	-0.0800889659607995	0.207828542121767	0.259529990303697	0.0730799815562996	-0.136442445654195	0.0694844412399624	0.33335161203534	0.0585454193371647	-0.0553113536654797	-0.158736506656927	-0.486007553569934	-0.255540111039272	-0.249528434041429	-0.0353290868248218	-0.0775351750592543
HVVGDEDVVLR	EGRLPALRENRYLELHVVGDEDVVLREALQ	YLEL	tr|A0A0D9SDZ3|A0A0D9SDZ3_CHLSB	tr|A0A0D9SDZ3|A0A0D9SDZ3_CHLSB	RTL1	1224	1234	0.0042429	99.522	6365100	4288	4288	-0.209502396223761	0.277005832030955	-0.211819891115632	-0.404721826905277	0.357933544096577	-0.19169288343821	0.483195395366929	-0.362361614337261	-0.208737516609095	-0.622041834403001	-0.498536003039431	-0.269910328571273	0.505749803491224	-0.0948425066690227	0.429055637566313	0.283253911016367
HWTAPAALQVTVR	RRPLREVSGLLKRRFHWTAPAALQVTVRDA	KRRF	tr|A0A0D9RIA4|A0A0D9RIA4_CHLSB	tr|A0A0D9RIA4|A0A0D9RIA4_CHLSB	PDHB	24	36	3.3155e-06	123.28	34319000	4290	4290	0.0922277132201382	0.044707113725504	-0.331567800670002	0.13350092052902	-0.00427729750070198	-0.0114016071192509	0.148379128560735	-0.000994878897256383	0.0529911963753048	-0.0631399837027782	-0.0603448092724514	-0.204628357297513	0.00565313564498259	0.0642080458600835	-0.06232238333873	0.118408945627366
IAVDGEPLGR	______________________________	____	tr|A0A0D9RT22|A0A0D9RT22_CHLSB;tr|A0A0D9RMD9|A0A0D9RMD9_CHLSB	tr|A0A0D9RT22|A0A0D9RT22_CHLSB	PPIA	10	19	0.0016761	177.97	168730000	4302	4302	0.312844008664631	0.356003523936943	0.349464470751781	0.309935225264811	0.517231978945502	0.79916320098973	0.696528657415695	-0.846595204059524	-0.765300568123721	-1.01856308724102	-0.725857169896665	-0.415574682608582	-0.44173970922485	-0.188007357145459	-0.521207479241719	-0.202426786512254
IGGIGTVPVGR	PTDKPLRLPLQDVYKIGGIGTVPVGRVETG	DVYK	tr|A0A0D9RNJ1|A0A0D9RNJ1_CHLSB;tr|A0A0D9RV06|A0A0D9RV06_CHLSB;tr|A0A0D9SBS7|A0A0D9SBS7_CHLSB	tr|A0A0D9RNJ1|A0A0D9RNJ1_CHLSB		256	266	0.00094828	114.19	226120000	4305;4306	4305	-0.113791050780341	0.0611292992187052	-0.272827461422526	-0.137632054306115	0.314535165843057	0.252538320341946	0.243737556066961	0.0746257622671291	0.0651287208331708	-0.0493790097049137	-0.270036490848858	0.113602236732758	-0.376121516226847	0.0931126226145342	-0.0709576062362519	-0.134693879962341
IHAPPQELGPPVQR	QSPRRPPHPLPPRLTIHAPPQELGPPVQRI	PRLT	tr|A0A0D9RLG8|A0A0D9RLG8_CHLSB	tr|A0A0D9RLG8|A0A0D9RLG8_CHLSB	TPR	2087	2100	2.2071e-08	134.68	70341000	4310;4311	4310	-0.0573940172884384	-0.0242769018786236	-0.194604951399458	-0.407095136059683	-0.0193096725670085	0.089539725019139	0.0880381493371926	0.109425736600304	0.0641022980796651	0.0641022980796651	-0.0727050768713724	0.166340928471325	0.414275304664319	-0.168481077714101	-0.130114901458112	-0.0966831195556358
IIDEATANVDPR	LVCLARAILRKNQILIIDEATANVDPRTDE	NQIL	tr|A0A0D9RY70|A0A0D9RY70_CHLSB	tr|A0A0D9RY70|A0A0D9RY70_CHLSB	ABCC4	1199	1210	0.0020609	95.401	8436400	4312	4312	0.184597355419803	0.157051566474345	-0.0115053909059939	0.282658723792212	-0.214679246484007	-0.309805333488056	-0.0840398221824081	0.106928458373962	-0.685126253954803	0.169123253187557	-0.487275459470305	-0.0817554515237594	-0.316363535472201	0.196141610575682	0.376353218866626	0.262777371962927
IISDTSGDFR	NRVYKEMYKTDLEKDIISDTSGDFRKLMVA	LEKD	tr|A0A0D9RI07|A0A0D9RI07_CHLSB	tr|A0A0D9RI07|A0A0D9RI07_CHLSB		159	168	0.00010657	139.78	33819000	4313	4313	0.0421248570497918	0.131568729137088	0.0366298637566775	0.163181729398379	0.261915374866676	0.694998406286933	0.720907099983113	-0.553699947766003	-0.445333379766416	-0.516560081389324	-0.456955644846287	-0.00540436618423341	-0.388342274331195	-0.0403407288837578	-0.482592041284031	-0.0415362766511775
IPSAAAAAAAAGR	GLSVPNVHGALAPLAIPSAAAAAAAAGRIA	APLA	tr|A0A0D9RJZ5|A0A0D9RJZ5_CHLSB	tr|A0A0D9RJZ5|A0A0D9RJZ5_CHLSB	PTBP1	338	350	2.7491e-07	126.71	113740000	4322;4323	4322	-1.40185937843162	-1.3203556214145	-0.698871341082099	-0.86100133407127	-1.2790871886208	-1.32179177193533	-1.3091929386299	-1.05337676208025	-1.03749488642023	-1.02686659767666	0.695415600409582	0.60456956664209	0.715656932819721	1.27817776828636	1.10539822403364	1.0143963613657
IQTQPGYANTLR	FADIALAPMEAAKVRIQTQPGYANTLRDAA	AKVR	tr|A0A0D9S0X5|A0A0D9S0X5_CHLSB	tr|A0A0D9S0X5|A0A0D9S0X5_CHLSB	SLC25A3	189	200	3.2652e-06	134.75	9124500	4331	4331	-0.176742654649703	-0.115488595052528	0.0724273562733057	0.155796722396198	-0.195752913934777	-0.0674349489343591	-0.233905414570284	0.011390703804324	-0.182489768457466	-0.260665220049895	-0.274322679277549	-0.0655232067469339	-0.125188258792628	0.533262085683266	0.387340900705616	0.227273564718228
ISFHLPINSR	ALLLLFLLCPSLVLAISFHLPINSRKCLRE	LVLA	tr|A0A0D9RI92|A0A0D9RI92_CHLSB	tr|A0A0D9RI92|A0A0D9RI92_CHLSB	TMED10	32	41	6.1694e-05	143.5	1816400000	4336;4337;4338;4339;4340;4341	4339	-0.103720379910937	-0.0143344237804626	-0.0179992769679016	-0.0829525774782372	-0.0801409247375222	0.106659942393135	0.150220912936955	-0.0111458923431107	0.0303733981246716	0.154511507974906	0.101937137982581	0.212677861376261	0.0914727533157892	-0.0601269229221536	-0.412889895930426	-0.183335488066683
ISGLIYEETR	KPAIRRLARRGGVKRISGLIYEETRGVLKV	GVKR	tr|A0A0D9SD09|A0A0D9SD09_CHLSB	tr|A0A0D9SD09|A0A0D9SD09_CHLSB		47	56	7.9508e-05	153.97	186030000	4343;4344;4345;4346	4346	-0.0772657627364246	-0.112757952923639	-0.241718673547709	-0.178312224365869	0.0230232194568653	-0.00586973205789749	-0.0975427994713652	0.235697526248084	0.150242719651509	-0.0446217775592263	-0.0570252650277816	-0.00799170117904287	-0.16317013166316	0.0874616293300539	0.166294759255631	0.215340325129671
ISSNSSASILESR	QEYKPGNPPAEIGQNISSNSSASILESRSL	IGQN	tr|A0A0D9RTB5|A0A0D9RTB5_CHLSB	tr|A0A0D9RTB5|A0A0D9RTB5_CHLSB	EPRS	819	831	9.5942e-06	116.19	12244000	4351	4351	0.247372386763048	-0.358502162285614	-0.0797798692645932	-0.46926822447882	0.102447048638735	0.304911524299361	-0.0118028717596589	0.415430978826104	0.0407336725559075	0.195175671071443	-0.345981694339239	0.0506979516989504	-0.170583878854965	-0.276220506805961	0.10589795563406	-0.0838630985919138
ITQATETTTTR	EFKDEEETVTTKHIHITQATETTTTRHKRT	KHIH	tr|A0A0D9RDS8|A0A0D9RDS8_CHLSB	tr|A0A0D9RDS8|A0A0D9RDS8_CHLSB	CLINT1	264	274	0.00077488	116.55	21922000	4357	4357	-0.335012817015241	-0.0555593292937681	-0.358948480300036	-0.135078206843117	0.118567531654913	0.539084386641114	-0.255544652937929	-0.695850238648366	-0.680398634580975	-0.652289558787893	-0.357174416339784	0.317052199645345	0.304053561216847	0.619175442863618	0.406883920001963	0.23605055342392
IVALNAHTFLR	VDVIFADVAQPDQSRIVALNAHTFLRNGGH	DQSR	tr|A0A0D9RCQ0|A0A0D9RCQ0_CHLSB;tr|A0A0D9QUW2|A0A0D9QUW2_CHLSB	tr|A0A0D9RCQ0|A0A0D9RCQ0_CHLSB	FBLL1	240	250	1.9263e-05	128.01	13428000	4360	4360	0.119787391731487	-0.0154816161209209	-0.506219880584062	0.0635505281041214	-0.0795775277655977	0.0571004929042484	-0.251914225939536	0.457555867901203	-0.365654270647064	-0.00520292478836702	-0.195077509590393	0.228241215200665	-0.149154497741096	0.145924276676765	0.00435862396689519	0.197368028541017
IVLIDSTPYR	SNNELVRTKTLVKNCIVLIDSTPYRQWYES	VKNC	tr|A0A0D9S7H2|A0A0D9S7H2_CHLSB	tr|A0A0D9S7H2|A0A0D9S7H2_CHLSB	RPS8	101	110	7.7998e-05	153.08	15353000	4365	4365	-0.0607739268545876	-0.125497488123469	0.0823429207188494	-0.088073015678881	-0.00677458604679412	-0.0993887842042456	-0.0162475680423289	0.229106619238643	0.125745561575281	0.452275080149666	0.469459429343528	-0.098008869214177	-0.163305566450032	-0.235945822628702	-0.452379691811032	-0.350571660725148
IVNTNVPR	______________________________	____	tr|A0A0D9RF48|A0A0D9RF48_CHLSB	tr|A0A0D9RF48|A0A0D9RF48_CHLSB	MIF	5	12	0.00082456	153.71	66182000	4366	4366	1.69578896902927	-0.487628260405308	-1.19895665943773	-0.744155361156316	-1.02726652844746	-0.538497469087452	-0.738569194266056	0.0434573682403794	-0.0949673765458092	0.116594982449157	0.0600721618717325	1.0141928029647	0.585177842288123	-0.745898366795733	-1.01595652083763	-0.910941639941448
IYIDSNNNPER	HEGCEEPATHNALAKIYIDSNNNPERFLRE	ALAK	tr|A0A0D9R0N5|A0A0D9R0N5_CHLSB	tr|A0A0D9R0N5|A0A0D9R0N5_CHLSB	CLTC	702	712	0.012402	89.731	33488000	4368;4369	4369	0.133552041629341	-0.0184923373517347	-0.0370754928728285	0.228666499848306	-0.132276504384994	0.126673089404873	0.0649109572852041	0.111083162064693	-0.258082321407591	0.349447163194643	-0.378603036659607	-0.220650464231375	-0.236128593452606	-0.00687894312778143	-0.117784225544043	0.183511472496086
IYPPIPGEESSLR	EVEEKAAAPSHTRFSIYPPIPGEESSLRWA	TRFS	tr|A0A0D9RX97|A0A0D9RX97_CHLSB	tr|A0A0D9RX97|A0A0D9RX97_CHLSB	MRPS11	62	74	0.016227	77.379	14155000	4370;4371	4370	0.00364819713864178	0.135027937108187	0.284046293092387	-0.0827242852285176	-0.0402528247553661	0.0363464006292492	-0.246629858261484	0.17325426886916	0.441149812173832	0.130120513412591	-0.415467008718484	-0.210416606316499	-0.104497041459697	-0.172418346013472	0.0947492853992628	-0.29067845666125
KAGAATHNR	TKRVGLFHSDRSKLQKAGAATHNRRRASKA	SKLQ	tr|A0A0D9S7V1|A0A0D9S7V1_CHLSB	tr|A0A0D9S7V1|A0A0D9S7V1_CHLSB	PHC2	690	698	0.00085885	142.43	18125000	4373	4373	-0.952392836330282	0.100912657584819	-0.023683549427389	0.199705209739731	-0.378811300496125	-0.379714450918762	-0.978821997622022	-1.06689612379043	-1.37414238701499	-1.09895059380646	0.3279001724546	1.02560746981225	0.723467793734015	0.640757897261433	0.404199762881866	0.109567120149733
KAGFAGDDAPR	DDIAALVVDNGSGMCKAGFAGDDAPRAVFP	SGMC	tr|A0A0D9S9M0|A0A0D9S9M0_CHLSB;tr|A0A0D9RSK3|A0A0D9RSK3_CHLSB;tr|A0A0D9R480|A0A0D9R480_CHLSB;tr|A0A0D9R387|A0A0D9R387_CHLSB;tr|A0A0D9RE13|A0A0D9RE13_CHLSB;tr|A0A0D9RYK5|A0A0D9RYK5_CHLSB;tr|A0A0D9RFF1|A0A0D9RFF1_CHLSB	tr|A0A0D9S9M0|A0A0D9S9M0_CHLSB		18	28	0.0036831	101.6	504740000	4375	4375	-0.34320631258216	0.288231359099924	-1.4441232916905	-0.61970788319541	0.205278885192865	0.517527269308089	0.579354785759653	-0.0953543638301496	-0.459533537023924	-0.347235137690924	-0.130050153272462	0.306283830779538	-0.100449207551071	0.449253513457852	-0.0564109087821108	0.048601433648989
KAHQDALPR	GFLKPSSLIKASGRFKAHQDALPRLPVPPL	SGRF	tr|A0A0D9RPX1|A0A0D9RPX1_CHLSB	tr|A0A0D9RPX1|A0A0D9RPX1_CHLSB	CRAT	30	38	0.00027725	155.42	416870000	4378;4379	4378	-0.18101631509386	0.117588733644912	-0.978105800766617	-0.660616329412406	0.228213741770262	0.310528984356168	0.329018231312901	-0.123931689564973	-0.375075920177239	-0.165756811172789	-0.0750357157149605	0.389453363578805	0.401645384757154	0.0908720618757735	-0.0740737627231646	0.0698900525967483
KDVGRPQPGR	DLEQILIQWITTQCRKDVGRPQPGRENFQN	TQCR	tr|A0A0D9S3W2|A0A0D9S3W2_CHLSB	tr|A0A0D9S3W2|A0A0D9S3W2_CHLSB	TAGLN2	40	49	0.0002407	130.94	18019000	4395	4395	-0.111788852998079	-0.026960382176129	-0.343356175213682	-0.149641453677489	-0.000274972274721568	-0.0203889177273464	0.055561867020072	0.0964411120032136	0.00294752043823911	-0.0207427433588267	-0.192916585853053	0.100967588676391	-0.187361262675852	0.223109875558189	0.213174969930816	0.225804290472442
KGQDQGPPER	GRGGFGRGGGRGGFNKGQDQGPPERVVLLG	GGFN	tr|A0A0D9QV98|A0A0D9QV98_CHLSB	tr|A0A0D9QV98|A0A0D9QV98_CHLSB		60	69	0.013025	98.898	141040000	4413	4413	-1.57216814490228	-0.783283987942779	-1.24782259079565	-0.989138150168236	-1.15443936788271	-0.90767217447108	-1.01909058426884	-1.78158834687568	-1.43906154523457	-1.57684412893001	-0.337086595202762	0.656132544629568	0.383759198428088	1.56588969445163	1.34555894043158	1.329457311502
KGSVSHDTVQPR	YSGVIPPPPGRGQVKKGSVSHDTVQPRTSA	GQVK	tr|A0A0D9RWT9|A0A0D9RWT9_CHLSB	tr|A0A0D9RWT9|A0A0D9RWT9_CHLSB	REPS1	141	152	4.2216e-07	147.18	21740000	4416	4416	0.0143485998266886	0.0143485998266886	-0.243404559929459	-0.243404559929459	0.0143485998266886	-0.22908536192686	-0.489422974668582	-0.243404559929459	-0.243404559929459	-0.243404559929459	-0.243404559929459	-0.22908536192686	0.0143485998266886	0.576235350960041	0.576235350960041	0.576235350960041
KGTPSQSPVVGR	LKSLLGDSAPTLHLNKGTPSQSPVVGRSQG	LHLN	tr|A0A0D9R470|A0A0D9R470_CHLSB	tr|A0A0D9R470|A0A0D9R470_CHLSB	AGFG1	175	186	0.0070267	89.189	55034000	4419	4419	-0.714993434256209	-0.106229370392451	-1.06410187446754	-0.687556802425068	0.0846264465889725	0.253694369654312	-0.388347789051008	-0.577449129822009	-0.678285130610045	-0.564061304268644	0.255754814628304	1.10506229892196	0.843862418835167	0.293739658123584	0.0578655783448781	-0.0471428871437296
KIQPLAEATSR	KESGVDIAAGNMLVKKIQPLAEATSRSGCK	MLVK	tr|A0A0D9RBR7|A0A0D9RBR7_CHLSB	tr|A0A0D9RBR7|A0A0D9RBR7_CHLSB	GART	453	463	1.1677e-05	133.88	359410000	4425	4425	-0.456781736035643	-0.275346255278558	-0.764155005744445	-0.626016665366038	-0.130886571383403	-0.198468566813715	-0.725742188130047	-0.667479945948612	-0.764420047073182	-0.49525854119395	-0.405289517754571	0.0341491597094575	-0.18789889374208	1.09093020976118	1.08124269619288	0.991552856416118
KNPDVDTSFLPDRDREEEENRLR	EMEREEITTKKRKLGKNPDVDTSFLPDRDR	RKLG	tr|A0A0D9RYQ4|A0A0D9RYQ4_CHLSB;tr|A0A0D9SCN2|A0A0D9SCN2_CHLSB	tr|A0A0D9RYQ4|A0A0D9RYQ4_CHLSB	FAM50A	158	180	8.4474e-08	100.94	53785000	4445	4445	-0.158000647215821	0.26210383414776	-0.386692511332495	-0.273077616385558	0.111403985641482	0.310819656988789	-0.0772140160416456	-0.49640342866021	-0.307744745672555	-0.12128583821277	-0.246063687294058	0.412940503652963	-0.0167128372763346	0.275700226061402	0.0467844064774504	0.263922112825731
KPQESAHR	KTPEPAPRRTEITLVKPQESAHRRMEPPAS	ITLV	tr|A0A0D9QYM1|A0A0D9QYM1_CHLSB	tr|A0A0D9QYM1|A0A0D9QYM1_CHLSB	SEPTIN9	138	145	0.0059156	135.83	19208000	4454	4454	-0.169386787179567	0.305601469032371	-0.439940622028234	0.0599127818415563	0.391389658159596	0.23695868147799	0.0212382119337324	-0.39367337027666	-0.549887768349741	-0.246616808238022	-0.610878113733416	-0.114443767213275	-0.296823816723678	0.320409325217799	0.465680118200455	0.357181517493942
KPSPDAGPHGQGR	SLLLLLLLLRHGAQGKPSPDAGPHGQGRVH	GAQG	tr|A0A0D9S3V3|A0A0D9S3V3_CHLSB	tr|A0A0D9S3V3|A0A0D9S3V3_CHLSB	RCN3	21	33	1.5614e-07	129.37	62232000	4456	4456	0.183005462678815	0.183005462678815	-0.177586166294904	-0.177586166294904	0.183005462678815	0.0489188792623784	0.300538303779584	-0.177586166294904	-0.177586166294904	-0.177586166294904	-0.177586166294904	0.0489188792623784	0.183005462678815	-0.0723083134660162	-0.0723083134660162	-0.0723083134660162
KQESTVMVLR	SGSSARHMVMQKLLRKQESTVMVLRNMVDP	KLLR	tr|A0A0D9R949|A0A0D9R949_CHLSB	tr|A0A0D9R949|A0A0D9R949_CHLSB	PUF60	415	424	0.0080436	105.13	120930000	4460	4460	-0.671594737416283	-0.439690864969992	-0.797492607270074	-0.456297879845479	-0.445355404771278	-0.52710325276998	-0.889314961715044	-0.979346917550597	-1.22114364469798	-1.00499227805848	-0.485488618652708	0.694401571290867	0.221446034349968	1.35868134855576	0.970615805201798	0.930165174288229
KQPAPDTDTGAAR	AESGSASESPRRFVTKQPAPDTDTGAARLG	RFVT	tr|A0A0D9S6C9|A0A0D9S6C9_CHLSB	tr|A0A0D9S6C9|A0A0D9S6C9_CHLSB	ZSCAN18	357	369	2.8993e-08	140.33	41142000	4466	4466	-0.898611711312072	-0.38311122179415	-0.898611711312072	-0.898611711312072	-0.38311122179415	-0.38311122179415	-0.38311122179415	-0.898611711312072	-0.898611711312072	-0.898611711312072	-0.898611711312072	-0.38311122179415	-0.38311122179415	1.34945739970317	1.34945739970317	1.34945739970317
KSNSPGTASSGSSR	GKPTSRTQYKPPALKKSNSPGTASSGSSRL	PALK	tr|A0A0D9RLV0|A0A0D9RLV0_CHLSB	tr|A0A0D9RLV0|A0A0D9RLV0_CHLSB	ZC2HC1A	175	188	4.5618e-09	187.16	63522000	4473	4473	0.101317681429467	0.267726710589899	0.101317681429467	0.101317681429467	0.267726710589899	0.267726710589899	0.267726710589899	0.101317681429467	0.101317681429467	0.101317681429467	0.101317681429467	0.267726710589899	0.267726710589899	-1.24323344158849	-1.24323344158849	-1.24323344158849
KSTAQFHNLR	FGTLSDKYSSRRLFRKSTAQFHNLRFREQR	RLFR	tr|A0A0D9RYX8|A0A0D9RYX8_CHLSB	tr|A0A0D9RYX8|A0A0D9RYX8_CHLSB		105	114	0.00025665	129.89	42571000	4477	4477	-0.41672268299399	0.142673515905725	0.000843528247415289	0.0976494179381497	-0.0814701758362966	-0.219210926191854	-0.318044594232834	-0.659765962134464	-0.7597178483663	-0.475750811101231	0.175483867739638	0.502184372375231	0.180648209780118	0.519276806476	0.218966400117886	0.323212800575391
KSYHGGHLTIR	______________________________	____	tr|A0A0D9SCA3|A0A0D9SCA3_CHLSB;tr|A0A0D9S9Q0|A0A0D9S9Q0_CHLSB	tr|A0A0D9SCA3|A0A0D9SCA3_CHLSB		10	20	3.5715e-06	140.14	113490000	4485;4486	4485	-0.321320994733649	0.123468616669587	-0.321320994733649	-0.321320994733649	0.199057885662877	-0.0721735842585269	0.280905793362424	0.324141017056639	0.324141017056639	0.324141017056639	0.324141017056639	-0.138036235808306	0.123944720418113	-0.306792585152902	-0.355730454940092	-0.738222735940311
KTGSHSEPQAR	GGATNHISGNKIGWEKTGSHSEPQARGDPG	IGWE	tr|A0A0D9R403|A0A0D9R403_CHLSB	tr|A0A0D9R403|A0A0D9R403_CHLSB	FAM120A	411	421	0.0012559	110.58	10708000	4491	4491	-0.378956631086912	-0.329234513091519	-0.719942440792601	-0.349359667771325	-0.576764978047015	-0.304439901642327	-0.536026861579754	-0.844316817058458	-0.426845367398057	-0.247814711106771	-0.101928575077843	0.237358125498804	0.0395483559596947	0.936794126920722	0.909423609340045	0.847272640803148
KVFDFAGEEVR	EELEKPKETEKVKITKVFDFAGEEVRVTKE	VKIT	tr|A0A0D9QUM0|A0A0D9QUM0_CHLSB	tr|A0A0D9QUM0|A0A0D9QUM0_CHLSB	CFDP1	167	177	0.00059348	119.01	234410000	4506	4506	0.420823884605011	0.420823884605011	-0.0234865174644114	-0.0234865174644114	0.473251524151311	0.658159392377828	0.194426001968038	-0.0234865174644114	-0.0234865174644114	-0.0234865174644114	-0.0234865174644114	-0.420966979416933	-0.420966979416933	-0.724926150628852	-0.724926150628852	-0.724926150628852
KVHGSLAR	EALTTLEVAGRMLGGKVHGSLARAGKVRGQ	MLGG	tr|A0A0D9R5N6|A0A0D9R5N6_CHLSB	tr|A0A0D9R5N6|A0A0D9R5N6_CHLSB	FAU	75	82	0.0086007	130.56	1430300000	4510	4510	0.610380854532902	-0.432329519887543	0.684891329157476	0.893171049585605	-0.719054849892487	-0.919694032863321	-0.701365915691374	0.27818650371461	0.558162041385652	0.670594485301662	1.28237353149575	-1.00725056625902	-1.25177897566245	-1.77329535733305	-1.52092758576793	-2.00735423666303
KVSLQVHPDR	VRRQASDGEVRRGYHKVSLQVHPDRVGEGD	RGYH	tr|A0A0D9R8J7|A0A0D9R8J7_CHLSB	tr|A0A0D9R8J7|A0A0D9R8J7_CHLSB	DNAJC9	37	46	0.0040941	110.08	13350000	4512	4512	0.0471253136862015	0.427766890011482	0.134744771204302	-0.0516776935891447	0.291465872313076	0.0590697634890452	-0.121842174056459	-0.456970743673092	-0.571756064827567	-0.312145956325295	-0.68934847005833	-0.0295528114057302	-0.299624200688181	0.216465173525243	0.392620508315094	0.356716286394491
LAEGPGAEGPR	PTATEGPETKPVLMALAEGPGAEGPRLASP	VLMA	tr|A0A0D9S6E6|A0A0D9S6E6_CHLSB	tr|A0A0D9S6E6|A0A0D9S6E6_CHLSB	TRIM28	580	590	0.00069024	117.7	38483000	4517	4517	-0.467528066937216	-0.549240023173067	-0.119188270329903	-0.173645553019518	-0.469838057814242	-0.923175548332353	-0.0388533457513528	-0.523641889505481	-0.505340755233609	-0.485178179897765	0.00839365366386257	0.11349706624486	0.0189544461010482	0.994876111227261	0.826578220853898	0.661279065827001
LAPGGLAVVGR	SAGHGRDSDKRPSLGLAPGGLAVVGRSAGG	PSLG	tr|A0A0D9R192|A0A0D9R192_CHLSB	tr|A0A0D9R192|A0A0D9R192_CHLSB	WIZ	481	491	0.0010052	113.41	29669000	4518	4518	-0.0127357289624591	0.0459647057340859	-0.0314206156985739	0.253196074359666	0.138523781893619	0.0494649160039507	-0.186739800129004	0.0704600265604124	0.0696079647633156	0.0349364261265675	-0.140833171312998	0.146579433941338	-0.0551671389040246	-0.0799682345392004	-0.189892707658878	-0.203065715260991
LAYPAGSTQAIR	EASITVTVTGTQGANLAYPAGSTQAIRIEP	QGAN	tr|A0A0D9S8B1|A0A0D9S8B1_CHLSB	tr|A0A0D9S8B1|A0A0D9S8B1_CHLSB	HSPG2	2333	2344	5.3352e-08	210.08	69768000	4521;4522	4521	0.242295584141793	-0.241044180694407	0.133628368154523	-0.337176509799076	0.00387903519957428	-0.056693140479199	-0.107955246982941	0.128679243703265	0.207518457113706	0.138185504085901	-0.497283808572864	0.107214915506271	-0.0587971025135481	-0.284824912623128	0.251005023677219	0.11803459499686
LCLHFNPR	DAKSFVLNLGKDSNNLCLHFNPRFNAHGDA	DSNN	tr|A0A0D9R4M2|A0A0D9R4M2_CHLSB	tr|A0A0D9R4M2|A0A0D9R4M2_CHLSB	LGALS1	42	49	0.0049283	137.77	11276000	4523	4523	0.254792637720964	-0.144537217428982	0.834535411409925	0.815251266236668	0.328527771405913	0.309858913384395	0.47544358961827	-0.740850330448736	-0.361016155607487	-0.0659844336906632	-0.189046635381275	-0.634568108689398	-0.573209444201844	-0.583519996003551	-0.853202469905542	-0.459986825988966
LCPGQPTSSNADTR	LPGAVSSVRNPSTVCLCPGQPTSSNADTRA	STVC	tr|A0A0D9R749|A0A0D9R749_CHLSB	tr|A0A0D9R749|A0A0D9R749_CHLSB	C8orf33	72	85	0.00061655	97.273	29277000	4524	4524	-0.364177828958654	0.068140385202687	-0.535445384549754	-0.113472839646494	0.17357091086851	0.611383315723232	-0.0663567324512867	-0.295373889325877	-0.202266997463112	-0.641119231278497	-0.317722231607109	0.471343350937228	0.211828673577176	0.121345278299432	0.0686124853834517	0.190544385550272
LDIERPTYTNLNR	FMVDNEAIYDICRRNLDIERPTYTNLNRLI	CRRN	tr|A0A0D9R1G1|A0A0D9R1G1_CHLSB;tr|A0A0D9RWH9|A0A0D9RWH9_CHLSB;tr|A0A0D9R6X5|A0A0D9R6X5_CHLSB;tr|A0A0D9S0I5|A0A0D9S0I5_CHLSB;tr|A0A0D9RNW8|A0A0D9RNW8_CHLSB;tr|A0A0D9R1G2|A0A0D9R1G2_CHLSB;tr|A0A0D9R1G5|A0A0D9R1G5_CHLSB	tr|A0A0D9R1G1|A0A0D9R1G1_CHLSB	TUBA1A	217	229	4.0713e-08	174.39	113700000	4526	4526	0.40778208364063	0.40778208364063	-0.50634615956342	-0.50634615956342	0.40778208364063	0.54131734635802	0.589276376673599	-0.50634615956342	-0.50634615956342	-0.50634615956342	-0.50634615956342	0.54131734635802	0.40778208364063	-0.546309634177639	-0.546309634177639	-0.546309634177639
LDVGEAMAPPSHR	GSLQTGKPSAPKKLKLDVGEAMAPPSHRKG	KKLK	tr|A0A0D9RKY8|A0A0D9RKY8_CHLSB	tr|A0A0D9RKY8|A0A0D9RKY8_CHLSB	PELP1	597	609	8.514e-06	117.41	198630000	4532;4533;4534;4535	4535	-0.0711149705161249	-0.0185197469703568	-0.145860814334832	0.099293578941521	0.0326216604614969	-0.103846607662548	-0.0820273131894406	-0.0949010039461645	-0.0396997055923367	0.0643371193114193	-0.0499265414340102	0.0674088921833758	-0.118932773776061	0.110989243180671	0.151369571475179	0.147358610953642
LEKQNHTPR	______________________________	____	tr|A0A0D9RG34|A0A0D9RG34_CHLSB	tr|A0A0D9RG34|A0A0D9RG34_CHLSB		9	17	0.012574	110.31	117610000	4538	4538	-0.433382774021249	-0.435433600695298	-0.884765745792824	-0.785680819900348	-0.365618111731544	-0.358261019580829	-0.253570047066224	-0.449277295735431	-0.611720204652752	-0.535275432397255	-0.16215391932814	0.265600602147381	0.171306330071614	1.09300504411163	1.00866804085635	0.640902918313482
LELSEAER	______________________________	____	tr|A0A0D9S3M6|A0A0D9S3M6_CHLSB	tr|A0A0D9S3M6|A0A0D9S3M6_CHLSB	PIH1D1	9	16	0.015961	121.58	68310000	4539	4539	-0.348979641388391	-0.204527432597541	0.213700006544469	-0.141698272023867	-0.294039716162702	-0.391166402198578	-0.434040021685981	-0.422024906495796	-0.573904752292913	-0.424085799416119	-0.0836495240875044	0.0587710289107868	0.122979106814508	0.761983249470045	0.641139844251951	0.555347681356475
LEPGTMDSVR	EATGGKYVPRAILVDLEPGTMDSVRSGPFG	ILVD	tr|A0A0D9R7E7|A0A0D9R7E7_CHLSB;tr|A0A0D9R4H8|A0A0D9R4H8_CHLSB;tr|A0A0D9R4H6|A0A0D9R4H6_CHLSB;tr|A0A0D9S3A0|A0A0D9S3A0_CHLSB;tr|A0A0D9RY49|A0A0D9RY49_CHLSB;tr|A0A0D9RVN0|A0A0D9RVN0_CHLSB;tr|A0A0D9RB46|A0A0D9RB46_CHLSB	tr|A0A0D9R7E7|A0A0D9R7E7_CHLSB	TUBB	68	77	0.0014958	120.87	149270000	4540	4540	0.384202291053566	0.340826196692711	0.19061493624834	0.275509464131095	0.603232054841372	0.888924469581457	0.831813039601497	-0.663364833846838	-0.594242983596013	-0.661364784037683	-0.535140201448461	-0.316756919326439	-0.363950220223357	-0.565279104767552	-0.799808111427467	-1.06023889584638
LEPTVIDEVR	ETGAGKHVPRAVFVDLEPTVIDEVRTGTYR	VFVD	tr|A0A0D9R1G1|A0A0D9R1G1_CHLSB;tr|A0A0D9R1G2|A0A0D9R1G2_CHLSB;tr|A0A0D9R1G5|A0A0D9R1G5_CHLSB	tr|A0A0D9R1G1|A0A0D9R1G1_CHLSB	TUBA1A	70	79	7.4821e-05	151.22	117420000	4542;4543	4543	0.275197076212456	0.0747497014596161	0.0536564302367187	0.172967532477302	0.371454345749971	0.641334381185076	0.548662786289213	-0.669184020031961	-0.730977520313188	-0.364100393955622	-0.32714233712563	0.0492661884935111	0.11824908766087	-0.271715852617624	-0.533924544693424	-0.302846694366766
LFDQAFGLPR	GPSWDPFRDWYPHSRLFDQAFGLPRLPEEW	PHSR	tr|A0A0D9RZW6|A0A0D9RZW6_CHLSB	tr|A0A0D9RZW6|A0A0D9RZW6_CHLSB	HSPB1	28	37	0.00022447	132.01	13511000	4545	4545	-0.490091900990277	0.0452541783544994	-0.245113067337786	-0.191180763269892	0.164205015491869	0.0348421399744247	0.190614576614314	-0.238891195758556	-0.0966524548319601	-0.142272404739909	-0.213295028192445	0.0305354952710638	-0.210851343393622	0.329592826287724	0.391471355217597	0.316393708632402
LGFDEPTEQPVR	SSRVLRPPGGGSNFSLGFDEPTEQPVRKNK	SNFS	tr|A0A0D9QXE3|A0A0D9QXE3_CHLSB	tr|A0A0D9QXE3|A0A0D9QXE3_CHLSB		32	43	4.3286e-06	198.72	102410000	4548;4549	4548	-0.505778567143026	-0.139497534929963	-0.27712816435305	-0.129145940061567	-0.216371816397646	-0.476277940752883	-0.60182086335697	-0.376256709572367	-0.428230881919253	-0.457040487793107	0.0434853327640283	0.417542786443163	0.191868318061235	0.646539575497269	0.693625427130001	0.562152360601563
LGSAATPVIR	LGKATPGPARPSRRTLGSAATPVIRESEDG	SRRT	tr|A0A0D9RSW7|A0A0D9RSW7_CHLSB	tr|A0A0D9RSW7|A0A0D9RSW7_CHLSB	MRPS2	31	40	8.0809e-05	141.48	41913000	4556	4556	0.470609460201078	0.529114560872371	0.29233081713918	0.350339066291261	0.215980139567733	0.220633742447281	0.485255172941535	-0.0847054987588066	0.0240119499198427	-0.0492864238087764	-0.641440767222716	-0.54929018940598	-0.728465039982279	-0.611753393361971	-0.762991994544576	-0.238901076564397
LGSALRPSTSR	SSSRSYVTTSTRTYSLGSALRPSTSRSLYA	RTYS	tr|A0A0D9RJU1|A0A0D9RJU1_CHLSB	tr|A0A0D9RJU1|A0A0D9RJU1_CHLSB	VIM	40	50	0.0010616	112.64	181880000	4557	4557	0.0969844308505376	0.182607410605761	0.115070337150464	0.410650829868304	0.0379518804385196	-0.214991473206777	-0.402089137835617	-0.221391441026395	0.0371836923578069	-0.00211265801607397	-0.358872701444167	-0.00600818985128164	-0.143717447048496	0.114240565816648	0.126717925756707	0.00123003247729274
LGSDAELQIER	LLLLWVTGQAAPVAGLGSDAELQIERRFVP	PVAG	tr|A0A0D9RQS4|A0A0D9RQS4_CHLSB	tr|A0A0D9RQS4|A0A0D9RQS4_CHLSB	FKBP9	30	40	4.9933e-05	184.24	2138400000	4558;4559;4560	4559	-0.984908656868644	-0.211521325017662	-1.49533406254616	-1.51256223859082	0.0918120911564308	1.20760349366096	0.475357775525743	-1.04894260916904	-1.30141403580795	-1.36853123730418	-1.03275918824709	1.11599221071061	0.832251917400659	0.503743873236368	-0.253206769005723	0.25155683008205
LGTTAKEEMER	RAHFSPQLCTRNAVPLGTTAKEEMERFWNT	NAVP	tr|A0A0D9RTL7|A0A0D9RTL7_CHLSB	tr|A0A0D9RTL7|A0A0D9RTL7_CHLSB		30	40	0.00064078	118.37	886240000	4564;4565	4564	-0.736642578359678	0.10033951185345	-0.736642578359678	-0.736642578359678	0.28871131838212	0.713991733744983	0.531387638294118	-0.28609908952836	-0.28609908952836	-0.28609908952836	-0.28609908952836	0.325636734697343	0.341625292778996	0.441994611427882	-0.180433361983367	-0.361080468536812
LGVTPSVIR	RQRPEPQVTGTVGLHLGVTPSVIRKRYNLT	VGLH	tr|A0A0D9QWF8|A0A0D9QWF8_CHLSB	tr|A0A0D9QWF8|A0A0D9QWF8_CHLSB	TPP1	198	206	0.0029785	130.22	20967000	4566	4566	-0.0883170311879743	-0.0243588733037741	-0.0737178610832225	0.0507789169967481	-0.0980058999172831	-0.172237293732822	-0.0717562485526444	0.0127316487029763	0.025126785890448	0.246709019240074	0.157882037512213	0.0913586063211995	0.17431843228163	-0.12824852878992	-0.039521041910745	-0.141552962551382
LHLGVTPSVIR	SLRQRPEPQVTGTVGLHLGVTPSVIRKRYN	GTVG	tr|A0A0D9QWF8|A0A0D9QWF8_CHLSB	tr|A0A0D9QWF8|A0A0D9QWF8_CHLSB	TPP1	196	206	1.7728e-07	210.08	3418200000	4569;4570;4571;4572	4569	-0.00729437736980252	0.0505447000753107	0.026167313356965	0.0705282300797265	-0.0406693499284653	0.0155045472167122	0.103478915041954	0.10034602447012	0.108427991313682	0.189784516096913	-0.0134613117645939	-0.0282531830657689	-0.110229558903471	-0.228615277198174	-0.181339110375594	-0.120547425202329
LHLQVLSTR	YALLLLLICFNVGSGLHLQVLSTRKENKLL	VGSG	tr|A0A0D9RZ41|A0A0D9RZ41_CHLSB	tr|A0A0D9RZ41|A0A0D9RZ41_CHLSB	DSG2	24	32	0.00041217	152.11	18328000	4573	4573	0.517927991793875	0.400401450071327	0.343522670499331	0.516734204213692	0.197220238509004	-0.000835970510605257	0.457157663599647	0.0376417643258217	0.106699468957655	0.0787992165976109	-0.434595848677489	-0.956269431565168	-0.431149009532572	-0.579828599726168	-0.679082329122898	-0.785824038212119
LHSEPGLEER	AAFCRACQTPNFVRGLHSEPGLEERAERTV	FVRG	tr|A0A0D9RNC2|A0A0D9RNC2_CHLSB	tr|A0A0D9RNC2|A0A0D9RNC2_CHLSB	MALSU1	47	56	0.00013266	138.06	29787000	4575	4575	-0.00334715297637876	0.108524601845885	-0.115586782805324	-0.16227003658636	-0.0531043653084871	0.250265742863007	0.319426356319547	0.186440639653489	0.53087007329542	0.291740607270475	0.0521511325037087	0.0750908506663382	-0.164937929573478	-0.656485928046737	-0.754296493194895	-0.535087910065851
LHSEPGLEERAER	AAFCRACQTPNFVRGLHSEPGLEERAERTV	FVRG	tr|A0A0D9RNC2|A0A0D9RNC2_CHLSB	tr|A0A0D9RNC2|A0A0D9RNC2_CHLSB	MALSU1	47	59	8.6977e-06	117.2	19003000	4576	4576	0.137990018188683	-0.0739932125312206	0.317009810933717	0.562421049968452	-0.148375399280904	-0.18115497834634	-0.125004798267676	0.0382190257855239	0.292687893377407	0.338476237420956	-0.0104868301658779	-0.55304110115271	-0.241470060047771	-0.0972796219883211	-0.475219218901896	-0.25961723235855
LHTAPAAR	ASCRLAPVKHRGSGLLHTAPAARSDRSAPV	GSGL	tr|A0A0D9S2T2|A0A0D9S2T2_CHLSB	tr|A0A0D9S2T2|A0A0D9S2T2_CHLSB	ACSF3	32	39	0.00143	149.4	142480000	4577;4578	4577	-0.265665171764083	-0.11405420337974	-0.335248552541949	-0.380496137901723	-0.385645957578532	-0.0901213755768294	0.379603871461407	0.340159966827362	0.18326630394225	0.231086060024984	0.454160146609998	0.164026792989515	0.280867090278838	-0.292226419791154	-0.491148670109258	-0.202529405100149
LHTAVVSTPPR	QRWRRLRLQGLQACRLHTAVVSTPPRWLAE	QACR	tr|A0A0D9RZQ5|A0A0D9RZQ5_CHLSB	tr|A0A0D9RZQ5|A0A0D9RZQ5_CHLSB	TARS2	20	30	3.0358e-06	152.7	189330000	4579	4579	0.0949550331968244	0.413855517428807	-0.257144512369508	-0.248336923873705	0.132865458457559	0.0889836953918232	0.496641121205296	0.213524045675276	-0.119392611552366	0.271521248162473	0.149367338372821	0.00755120115680498	0.143258875756467	-0.780388045132769	-1.05159249651376	-0.359272772455287
LIHFGNDYEDR	GGLGGYMLGSAMSRPLIHFGNDYEDRYYRE	MSRP	tr|A0A0D9SBP1|A0A0D9SBP1_CHLSB	tr|A0A0D9SBP1|A0A0D9SBP1_CHLSB	PRNP	130	140	1.135e-05	134.13	7700200	4611	4611	-0.142079324651962	0.0584678576189719	0.165812835743941	-0.60436912509026	-0.127259129258959	-0.075632556096193	0.0356885882399584	0.106476855117259	-0.00798910085237053	0.146487648742466	0.13376579604736	0.0826047807915831	0.052262837739488	0.189392037440342	-0.136329508059576	-0.0554421301847183
LITPAVVSER	KATYDKLCKEVPNYKLITPAVVSERLKIRG	PNYK	tr|A0A0D9S3Q5|A0A0D9S3Q5_CHLSB;tr|A0A0D9SA45|A0A0D9SA45_CHLSB;tr|A0A0D9SB62|A0A0D9SB62_CHLSB	tr|A0A0D9S3Q5|A0A0D9S3Q5_CHLSB		67	76	0.018286	93.649	27270000	4612	4612	0.164558320973603	0.221062534982606	0.0880687226401548	0.185075314438116	0.103505390539337	-0.00680293744104474	0.162748583636263	0.0973465110171537	-0.211888199269907	-0.0326620293805178	-0.204517746385419	0.0518065898036994	0.0359309875731955	-0.269755654300374	-0.437957886772184	-0.125642914624015
LMDRPIFYYR	AIDGLNLLPALLQGRLMDRPIFYYRGDTLM	LQGR	tr|A0A0D9S2R0|A0A0D9S2R0_CHLSB	tr|A0A0D9S2R0|A0A0D9S2R0_CHLSB	GALNS	340	349	0.013771	97.965	54809000	4630	4630	0.361205811746834	-0.0215042359613222	0.200655499623799	0.560509763308141	-0.18867985352514	-0.32425390486543	0.150416451566583	0.126139001535747	0.432889857569992	0.418335131213303	0.201564504769238	-0.575482813704371	0.179162836919144	-1.11488437313039	-0.839872719147279	-0.813667954805604
LMSWASGSLHR	RVLRAPAARAVRALRLMSWASGSLHRLPRS	RALR	tr|A0A0D9RGV6|A0A0D9RGV6_CHLSB	tr|A0A0D9RGV6|A0A0D9RGV6_CHLSB	C16orf91	18	28	0.0017092	108.9	14559000	4632	4632	-0.0302702613779057	-0.21902110595936	0.0592533466850895	-0.189171007526054	-0.174530655804824	0.20464804411592	0.0520142884119036	0.217117046817136	0.053536594017089	0.0629329044620713	-0.00254132765623629	0.168617704366063	0.0456734740073334	-0.0594396632758277	-0.239383208859239	-0.0566785269643819
LNASGSTSTPAPSR	IPNQPPTAAHTANFLLNASGSTSTPAPSRT	ANFL	tr|A0A0D9S2A5|A0A0D9S2A5_CHLSB	tr|A0A0D9S2A5|A0A0D9S2A5_CHLSB	ACLY	439	452	1.5969e-06	122.33	27598000	4633	4633	-0.141329265281998	-0.164107454706135	0.063612805840387	0.312589133554182	-0.267083700446765	-0.534842310197986	-0.16079076644598	-0.169443360647823	0.138258305012796	0.178622373517995	0.245407865387761	-0.261907175640045	-0.109574322970366	-0.0402686040907783	0.175270353313651	0.409871804041769
LPDGQVITIGNER	MATAASSSSLEKSYELPDGQVITIGNERFR	KSYE	tr|A0A0D9S9M0|A0A0D9S9M0_CHLSB;tr|A0A0D9RYK7|A0A0D9RYK7_CHLSB;tr|A0A0D9RSK3|A0A0D9RSK3_CHLSB;tr|A0A0D9R480|A0A0D9R480_CHLSB;tr|A0A0D9R387|A0A0D9R387_CHLSB;tr|A0A0D9RE13|A0A0D9RE13_CHLSB	tr|A0A0D9S9M0|A0A0D9S9M0_CHLSB		242	254	8.4276e-05	109.15	13314000	4644	4644	0.662914011582957	0.21237999473353	0.485813818884729	0.274799252344881	-0.127321421455887	-0.390924646605085	0.0545206806566038	-0.082245581493352	-0.0222283031852681	0.181987979645781	-0.0825989711376586	-0.210697316018084	-0.354075316933814	-0.325046285424135	-0.396717564834608	-0.476350621071953
LPESFDAR	GPKPPQRVMFTEDLKLPESFDAREQWPQCP	EDLK	tr|A0A0D9RWL1|A0A0D9RWL1_CHLSB	tr|A0A0D9RWL1|A0A0D9RWL1_CHLSB	CTSB	80	87	0.0017589	147.06	4897100000	4658;4659;4660	4658	0.0370923789134098	0.0896875863693823	-0.140349016832872	0.00323045212730016	0.0425023603103965	0.126096741974592	0.290982399317589	-0.0437632806616731	0.108694814525205	0.0516818387674876	-0.137816607442179	0.0955482851618783	-0.151240109282713	-0.201375708156554	-0.262449102074781	-0.0152474094751455
LPLPPPPPPR	PPPGRGGRGGSRARNLPLPPPPPPRGGDLM	RARN	tr|A0A0D9R5A7|A0A0D9R5A7_CHLSB	tr|A0A0D9R5A7|A0A0D9R5A7_CHLSB		307	316	0.011119	101.28	21454000	4665;4666;4667	4665	-0.0240850254614293	-0.0267413030407733	0.00497794969781217	0.0355507474544561	-0.0154809451915994	0.0578861235446458	-0.00766921290731918	-0.0563673204902866	-0.123594245754938	-0.0736558944004325	-0.256873096413054	0.274592129711822	0.116857911723548	0.0115037731592639	-0.0319080239061407	0.0491990726008415
LPPLGGGLGAGTSTSR	LVGLPPPPPSPPGFTLPPLGGGLGAGTSTS	PGFT	tr|A0A0D9S1Q8|A0A0D9S1Q8_CHLSB	tr|A0A0D9S1Q8|A0A0D9S1Q8_CHLSB	TOMM40	37	52	9.2294e-16	206.55	131720000	4670;4671	4670	-0.331036593512394	-0.266735309149746	-0.0107480648520675	0.106191874971147	-0.306977954329587	-0.469044957103866	-0.804864369429508	-0.788629171700472	-0.383527442492192	-0.467514928251571	0.0343978345175331	0.350549356821663	0.0795522086573125	0.588164309209307	0.865441213421254	0.537966770346966
LPQETTVELR	LALTFCLLAARGGLLLPQETTVELRCGVGP	GGLL	tr|A0A0D9RKE5|A0A0D9RKE5_CHLSB	tr|A0A0D9RKE5|A0A0D9RKE5_CHLSB	IGDCC4	28	37	0.002065	118.03	149170000	4672;4673	4672	-0.165483843714472	0.0476657005589729	-0.289256861018467	-0.369451434496153	-0.123676492905884	0.169977436613873	0.026094774140023	-0.164653205036456	-0.17256886208913	-0.0491288202173392	-0.25725488565119	0.0607905276205776	-0.107031386612098	0.36729026871075	0.273168274176635	0.452824766116764
LPTSWDWR	KPAPLTAEIQQKILHLPTSWDWRNVHGINF	KILH	tr|A0A0D9S0P4|A0A0D9S0P4_CHLSB	tr|A0A0D9S0P4|A0A0D9S0P4_CHLSB	CTSC	231	238	0.0022434	143.61	188830000	4678	4678	0.0845486071927327	0.136474932265283	-0.221959262543447	-0.130983918103004	-0.0499260578618114	-0.190099948741805	0.267763132955765	0.148943381896213	0.35531157631425	0.0748469984892524	0.221192036271983	0.0431582047748098	-0.0574706526276513	-0.646121897291799	-0.183121248821803	-0.14356584130922
LQGATLQR	TGLVTVLRPLPMRRPLQGATLQRDVLLFEH	MRRP	tr|A0A0D9R326|A0A0D9R326_CHLSB	tr|A0A0D9R326|A0A0D9R326_CHLSB	TMEM223	25	32	0.0054455	136.75	278800000	4680;4681	4680	-0.133377172101577	-0.0977747590666768	-0.16310049001946	-0.143512123841708	-0.212613392156358	-0.0196169735897867	0.184823556451468	0.101494005994005	0.124837007915539	0.139220473201174	0.223179084484352	0.156789706897619	0.147886291881453	-0.124530968139906	-0.28351073868454	-0.0354178438311338
LQGGMLYPR	AWAVLGPLLWGCALALQGGMLYPRESQSRE	CALA	tr|A0A0D9S0B5|A0A0D9S0B5_CHLSB;tr|A0A0D9S0B4|A0A0D9S0B4_CHLSB	tr|A0A0D9S0B5|A0A0D9S0B5_CHLSB		23	31	0.0029193	130.56	1453300000	4682;4683;4684	4684	-0.16781519265859	-0.076961889912591	-0.300863113747763	-0.203990154257348	-0.0992310109508364	0.159956340848128	0.030623026384166	-0.020338156768568	0.0663060262865534	-0.0664451233514193	-0.0212935231192906	0.248198636134921	0.0860336092348964	0.240409229951287	-0.13567231940381	0.131580501071546
LQQQPVAVQGPEPAR	DLSHRNKVSPAFAQQLQQQPVAVQGPEPAR	FAQQ	tr|A0A0D9QY96|A0A0D9QY96_CHLSB	tr|A0A0D9QY96|A0A0D9QY96_CHLSB	TMEM165	53	67	2.8565e-13	169.04	22039000	4690	4690	-0.285855251535214	-0.285855251535214	0.307556998088685	0.307556998088685	-0.285855251535214	-0.181179458956299	-0.121531157757895	0.307556998088685	0.307556998088685	0.307556998088685	0.307556998088685	-0.181179458956299	-0.285855251535214	-0.200833597704708	-0.200833597704708	-0.200833597704708
LQTPNTFPKR	EAAKEAETPQAKKIKLQTPNTFPKRKKGEK	KKIK	tr|A0A0D9QZI5|A0A0D9QZI5_CHLSB;tr|A0A0D9RS58|A0A0D9RS58_CHLSB	tr|A0A0D9QZI5|A0A0D9QZI5_CHLSB	NOLC1	620	629	0.0072259	106.16	441940000	4697;4698	4697	-0.102034466093919	0.4137177923908	-1.22285836715499	-0.546000194087837	0.543297509240608	0.740593399531134	0.164229280003562	-0.346613145686551	-0.422611631900335	-0.453487420512032	-0.749563813638436	0.516047563947664	0.225753567173886	0.100734930607613	-0.171183690504616	-0.0638987889020592
LSAEVKNR	______________________________	____	tr|A0A0D9SC47|A0A0D9SC47_CHLSB	tr|A0A0D9SC47|A0A0D9SC47_CHLSB		14	21	0.0048586	137.9	106910000	4700	4700	-1.37912849144344	-1.07603842503032	-1.69967169420006	-1.50261253991443	-0.945694908656509	-0.455700741080678	-1.06517810934359	-1.92169315266362	-1.91696191766115	-1.68780500028351	-0.129621977627182	0.946015272651305	0.703316891845018	1.53339713637337	1.10531899785326	1.26306785980001
LSAGSGPGQYLQR	WPRGPAVGPGAPSRPLSAGSGPGQYLQRSI	PSRP	tr|A0A0D9S789|A0A0D9S789_CHLSB	tr|A0A0D9S789|A0A0D9S789_CHLSB	CPT2	25	37	0.0043624	88.441	87391000	4701	4701	-0.401330928560865	0.163308451464619	-0.547332474782361	-0.495958542084164	0.0266414821231687	0.358495009275988	0.312069676217113	-0.299126055493674	-0.164389644971466	-0.0874543879678953	-0.420669178088948	0.460593951175708	0.113627546722132	-0.00285178350061438	0.334349329562347	0.107289463014643
LSGAESETLKQR	______________________________	____	tr|A0A0D9RT35|A0A0D9RT35_CHLSB	tr|A0A0D9RT35|A0A0D9RT35_CHLSB	NUBPL	7	18	8.3924e-12	223.31	76626000	4702	4702	-0.331507591012132	0.353929126096633	-0.331507591012132	-0.331507591012132	0.353929126096633	0.353929126096633	0.353929126096633	-0.331507591012132	-0.331507591012132	-0.331507591012132	-0.331507591012132	0.353929126096633	0.353929126096633	-0.115680100697434	-0.115680100697434	-0.115680100697434
LSPADDELYQR	CPPVELPWAPRRGHRLSPADDELYQRTHIS	RGHR	tr|A0A0D9RRU4|A0A0D9RRU4_CHLSB	tr|A0A0D9RRU4|A0A0D9RRU4_CHLSB	NDUFAF3	34	44	9.1133e-06	135.86	18623000	4706	4706	-0.20393310289119	-0.235124698412026	-0.481906667548876	-0.260789945060629	-0.182230012018524	0.255662192476835	0.117816505478241	-0.245956140671152	-0.414390031620943	0.171399607816093	-0.576965882876017	0.625782633572256	0.471961509348486	0.335295477835953	0.0182152707728377	-0.033964554106542
LSQASTLQANR	DESQEDVLMDEAPSNLSQASTLQANREDSM	APSN	tr|A0A0D9RJB7|A0A0D9RJB7_CHLSB	tr|A0A0D9RJB7|A0A0D9RJB7_CHLSB	HUWE1	2390	2400	0.00057443	119.27	19760000	4707	4707	0.254894765315397	0.120079766935024	-0.259583677989615	0.114625003308392	0.129134891671839	0.355555341639398	0.131546543526931	0.22442838053959	0.390051799455005	0.231967534868183	-0.607661273515209	-0.127884311616496	0.0156076577837385	-0.568355811159623	-0.528986749973699	-0.453192212667931
LSSELSQAR	TEAEKNERVQRQLLTLSSELSQARDENKRT	QLLT	tr|A0A0D9RJV9|A0A0D9RJV9_CHLSB	tr|A0A0D9RJV9|A0A0D9RJV9_CHLSB	EZR	532	540	0.0019069	136.39	76626000	4714	4714	0.107025693292257	-0.236603948505391	0.382650344604835	0.519108555208176	-0.455087923596911	-0.982265586137755	-0.206006327848257	0.560821425883233	1.1108656439582	0.997149231954576	-0.0865487115238684	-1.09668889809413	-1.07893560317139	-1.15344892644416	-0.528413409191881	-0.789991375884735
LTEAPLNPKANR	FYNELRVAPEEHPVLLTEAPLNPKANREKM	HPVL	tr|A0A0D9S9M0|A0A0D9S9M0_CHLSB;tr|A0A0D9RSK3|A0A0D9RSK3_CHLSB;tr|A0A0D9R480|A0A0D9R480_CHLSB;tr|A0A0D9R387|A0A0D9R387_CHLSB;tr|A0A0D9RE13|A0A0D9RE13_CHLSB;tr|A0A0D9RYK5|A0A0D9RYK5_CHLSB;tr|A0A0D9RFF1|A0A0D9RFF1_CHLSB	tr|A0A0D9S9M0|A0A0D9S9M0_CHLSB		105	116	0.00023732	116.74	29499000	4723	4723	0.130785777029601	-0.0062731368013553	0.130785777029601	0.130785777029601	-0.0062731368013553	-0.0062731368013553	-0.0062731368013553	0.130785777029601	0.130785777029601	0.130785777029601	0.130785777029601	-0.0062731368013553	-0.0062731368013553	-0.345073599045873	-0.345073599045873	-0.345073599045873
LTEFQTNLVPYPR	SITASLRFDGALNVDLTEFQTNLVPYPRIH	LNVD	tr|A0A0D9R1G1|A0A0D9R1G1_CHLSB;tr|A0A0D9RWH9|A0A0D9RWH9_CHLSB;tr|A0A0D9R6X5|A0A0D9R6X5_CHLSB;tr|A0A0D9S0I5|A0A0D9S0I5_CHLSB;tr|A0A0D9RNW8|A0A0D9RNW8_CHLSB;tr|A0A0D9R1G2|A0A0D9R1G2_CHLSB;tr|A0A0D9R1G5|A0A0D9R1G5_CHLSB	tr|A0A0D9R1G1|A0A0D9R1G1_CHLSB	TUBA1A	252	264	7.2664e-11	208.27	27040000	4724;4725	4725	0.0998248699046616	0.0998248699046616	-0.284310557781838	-0.284310557781838	0.516765343174269	0.700431965813256	0.753988222540416	-0.284310557781838	-0.284310557781838	-0.284310557781838	-0.284310557781838	0.00915870995825135	-0.131860454299711	-0.285874083124457	-0.670669849997823	-0.285874083124457
LTETYVQDR	GGPHVKARVANPSGNLTETYVQDRGDGTYK	PSGN	tr|A0A0D9R370|A0A0D9R370_CHLSB	tr|A0A0D9R370|A0A0D9R370_CHLSB	FLNA	1304	1312	0.013901	109.29	21115000	4726	4726	0.463143547082299	0.273579476515873	0.189896540401068	0.384929053642573	0.406775060730105	0.742577918183189	0.564772904710492	-0.462522867254246	-0.478964608270858	-0.728838483857239	-0.620135532073353	-0.321319533219518	-0.448801932916681	-0.282975974173851	-0.244430850914621	-0.756571228985504
LVAPGHER	RGESEEPSSPQSLCHLVAPGHERSGCETPV	SLCH	tr|A0A0D9RN25|A0A0D9RN25_CHLSB	tr|A0A0D9RN25|A0A0D9RN25_CHLSB	SYNE2	6398	6405	0.010405	127.02	71966000	4742	4742	-0.500957284662078	-0.35473701359075	-0.0729782013171232	0.303011700980056	-0.358704064559472	-0.543202609999861	-1.04967536945958	-0.504245931494184	-0.325072507646452	-0.233837375066011	0.367488949931989	0.0861843991540334	-0.0626917654018291	0.545971801927831	0.682974340681115	0.722050547520348
LVINGSPITIFQER	THGKFHGTVKAENGKLVINGSPITIFQERD	ENGK	tr|A0A0D9RDR4|A0A0D9RDR4_CHLSB	tr|A0A0D9RDR4|A0A0D9RDR4_CHLSB		67	80	0.0029793	89.507	3271100	4744	4744	0.608968152560965	0.608968152560965	-0.533870409951107	-0.533870409951107	0.139913104498103	0.668695068192935	0.869159940946374	-0.533870409951107	-0.533870409951107	-0.533870409951107	-0.533870409951107	0.364663785253555	0.219243232215413	-0.757188780698959	-0.616180715908114	-0.757188780698959
LVLDEADR	DFLESGKTNLRRCTYLVLDEADRMLDMGFE	RCTY	tr|A0A0D9RNA2|A0A0D9RNA2_CHLSB;tr|A0A0D9RUN2|A0A0D9RUN2_CHLSB;tr|A0A0D9QVI6|A0A0D9QVI6_CHLSB;tr|A0A0D9S0E1|A0A0D9S0E1_CHLSB;tr|A0A0D9R2U6|A0A0D9R2U6_CHLSB;tr|A0A0D9S537|A0A0D9S537_CHLSB;tr|A0A0D9S2K2|A0A0D9S2K2_CHLSB	tr|A0A0D9R2U6|A0A0D9R2U6_CHLSB	DDX17	243	250	0.00031643	157.33	37938000	4745	4745	0.781238817209599	0.258426428058648	0.346537951618849	0.384347468753689	-0.323738506814287	0.0063550712477823	0.00506533275290882	0.335300409511498	0.418975790908694	0.473499453399285	-0.883766806681717	-0.561721239185715	-0.629405512539366	-0.532208033503698	-0.880090370058004	-0.704371170287566
LVLVGGSTR	KALRDAKLDKAQIHDLVLVGGSTRIPKVQK	QIHD	tr|A0A0D9SD81|A0A0D9SD81_CHLSB	tr|A0A0D9SD81|A0A0D9SD81_CHLSB		334	342	0.016497	107.29	33877000	4746	4746	0.54155489298501	0.331636860544386	0.683926991838249	0.535599796252378	0.440818874163967	0.363448172651993	0.670645242335012	-0.396949063552852	-0.399101547842227	-0.458639040713286	-0.437391442761827	-0.695235013756406	-0.635011127424243	-0.896922815293448	-0.92128987048313	-0.548427098816798
LVRPPVQVYGIEGR	QVRCFSTSVVRPFAKLVRPPVQVYGIEGRY	PFAK	tr|A0A0D9SDT2|A0A0D9SDT2_CHLSB	tr|A0A0D9SDT2|A0A0D9SDT2_CHLSB		27	40	2.4165e-06	119.96	20402000	4748	4748	-0.293378607762953	-0.293378607762953	0.208723907693674	0.208723907693674	-0.235801320939997	-0.284399664636279	-0.340823305722823	0.208723907693674	0.208723907693674	0.208723907693674	0.208723907693674	0.218842261836182	0.242429235867641	-0.147078049592029	-0.284186336532031	-0.147078049592029
LWSSAGSR	RPGRDRALTQLQARALWSSAGSRAVAVDLG	QARA	tr|A0A0D9RP20|A0A0D9RP20_CHLSB	tr|A0A0D9RP20|A0A0D9RP20_CHLSB	PNPT1	38	45	0.0006441	198.87	1270600000	4753;4754	4754	0.0151241706838912	-0.118301611520245	-0.00817908172385481	-0.00704219540337067	-0.0417339429077689	-0.195821999142397	0.0401009909656079	0.174380778981366	0.354806404743199	0.357822710482439	0.224577950573856	0.0581285473765693	-0.0215717204330553	-0.244323087920737	-0.435321030013071	-0.436878966964769
LYASSPGGVYATR	TYSLGSALRPSTSRSLYASSPGGVYATRSS	TSRS	tr|A0A0D9RJU1|A0A0D9RJU1_CHLSB	tr|A0A0D9RJU1|A0A0D9RJU1_CHLSB	VIM	52	64	1.3159e-08	163.12	55008000	4756;4757	4756	0.160017331378649	0.0561187729825124	0.306593361161678	-0.00654700352561047	0.0908808032568313	-0.0210654269460418	-0.224708410394561	-0.28791108808415	-0.19691448200321	-0.116234266800993	-0.184286217136877	0.481357964445294	0.037014154480162	0.0368085538714519	-0.155385082014388	-0.210017316636078
MAAAGGGGGGGR	QQPDEQRRRSGAMVKMAAAGGGGGGGRYYG	AMVK	tr|A0A0D9QVC3|A0A0D9QVC3_CHLSB	tr|A0A0D9QVC3|A0A0D9QVC3_CHLSB	HNRNPL	35	46	2.9231e-05	125.81	19072000	4779;4780	4780	-0.150192998226044	0.0354049296743351	0.105773963337363	0.0351252319105038	0.407605730366659	0.400589455770691	0.418191965346427	-0.0633130231978324	-0.23212937342681	-0.199855639725029	-0.537648911763188	-0.881277724092725	-0.691988718100969	0.225428871325064	0.20634025524486	0.186229872033284
MFIVNTNVPR	______________________________	____	tr|A0A0D9RF48|A0A0D9RF48_CHLSB	tr|A0A0D9RF48|A0A0D9RF48_CHLSB	MIF	3	12	0.00024502	130.66	110450000	5784;5785;5786;5787	5787	-0.110625956001471	0.127933662912257	0.013769187341101	-0.0222562244940268	-0.0399904796643691	-0.264399694713397	0.128031797688641	0.232817399496232	0.134284689424431	0.189651373012379	0.188044438090296	0.0610978483402165	-0.0756287415254205	-0.341718416492813	-0.216323252822874	-0.161057592435976
MHPASVQDQTTVR	WVSFADTPPTSTLLTMHPASVQDQTTVRTV	TLLT	tr|A0A0D9RWT9|A0A0D9RWT9_CHLSB	tr|A0A0D9RWT9|A0A0D9RWT9_CHLSB	REPS1	245	257	1.7202e-08	141.34	63274000	5866	5866	0.161062322955784	-0.304557694131668	-0.148049086650211	0.614986926475186	0.304126714484228	0.00910377175400641	-0.660393181598502	-0.212921192829466	-0.533360314895744	-0.46107426316529	-0.219046279914969	-0.0941322697306881	-0.042954300222885	0.476459292478405	0.0065806084552051	0.402471735465335
MLADHAAR	______________________________	____	tr|A0A0D9RQ38|A0A0D9RQ38_CHLSB	tr|A0A0D9RQ38|A0A0D9RQ38_CHLSB	XPO1	7	14	0.0091142	129.55	247580000	5985	5985	0.0712854562811448	0.125396937416899	-0.0494100477810718	-0.26799607130527	-0.432509397197762	-0.248434207421484	-0.160767524369684	0.447361884618463	0.406174866774576	0.730091638238082	0.155355494053051	0.0633035146990781	0.20672199521329	-0.8237941072721	-0.498816480110527	-0.617735398961919
MLPQAATEDDIR	DEEEEEKASNIVMLRMLPQAATEDDIRGQL	VMLR	tr|A0A0D9RMK2|A0A0D9RMK2_CHLSB	tr|A0A0D9RMK2|A0A0D9RMK2_CHLSB	RBM10	200	211	1.0639e-06	140.24	26371000	6049	6049	0.198313260170337	-0.139338387009203	0.0873389153933068	0.234953396482836	0.0259438989891787	-0.330705280422945	-0.13237397034879	0.110596022460132	0.00970737166326126	0.351512802466496	-0.0385950226514534	-0.493132440187481	-0.24268684653301	-0.0262729526587753	0.129132502047664	0.0181248708288286
MNQPPQIAPKR	GVQQFPTGVAPAPVLMNQPPQIAPKRERKT	APVL	tr|A0A0D9RMM1|A0A0D9RMM1_CHLSB	tr|A0A0D9RMM1|A0A0D9RMM1_CHLSB	EIF4G1	132	142	0.010911	90.827	25730000	6256	6256	0.25116241477754	0.25116241477754	-0.441326555911098	-0.441326555911098	0.269170083499536	0.481529127402559	-0.355826201833198	-0.441326555911098	-0.441326555911098	-0.441326555911098	-0.441326555911098	0.263665450892783	0.263665450892783	0.18781703655443	0.18781703655443	0.18781703655443
MPPYTVVYFPVR	LRWSFVVVAAAACAIMPPYTVVYFPVRGRC	ACAI	tr|A0A0D9R8K4|A0A0D9R8K4_CHLSB	tr|A0A0D9R8K4|A0A0D9R8K4_CHLSB	GSTP1	174	185	2.2964e-06	199.08	631060000	6325;6326;6327;6328;6329;6330;6331	6329	-0.0713582566875288	-0.0761331690824144	-0.0244627449215143	0.0591668800921078	-0.0907379067103415	-0.0709285612655496	0.166232309150782	-0.0405389454182521	0.0795277775679772	0.158186260144183	0.198557617457528	-0.0667645852977239	-0.108563272774667	-0.186412282312235	-0.0972192786628717	0.101801160481896
MQGSLEAHVNGFR	KLKDLYIRPNIAQKRMQGSLEAHVNGFRFT	AQKR	tr|A0A0D9RVC3|A0A0D9RVC3_CHLSB	tr|A0A0D9RVC3|A0A0D9RVC3_CHLSB	SUPT16H	676	688	1.5418e-07	129.54	10317000	6360	6360	-0.179048255400619	0.19609469052167	0.318899250878922	-0.273557556819097	0.0869253708412719	-0.245932087780164	-0.113387592555632	0.195273543645	-0.126810962686536	0.60080649310253	0.0467861119442777	0.0546928455818722	0.00727850773347018	-0.685014835571866	-0.224960864172986	-0.0968965149391456
MQNPQILAALQER	GEETKIKARQLTVQMMQNPQILAALQERLD	TVQM	tr|A0A0D9QVJ9|A0A0D9QVJ9_CHLSB	tr|A0A0D9QVJ9|A0A0D9QVJ9_CHLSB	NAP1L1	43	55	2.0345e-08	186.76	190750000	6430;6431;6432	6430	0.496150552560029	0.0484200973409648	0.00132391440789642	0.0367285279750671	-0.31059029358116	-0.369459400427894	-0.557117755420414	-0.314108395734081	-0.323068092904925	0.0136747863232598	0.306167201706858	0.333943026978495	0.200987291915794	0.0490861022492481	-0.0277719661447675	-0.00935449845061656
MQVSSLQR	IVEGKREKKKVERLTMQVSSLQRAPFIIAQ	ERLT	tr|A0A0D9R8P8|A0A0D9R8P8_CHLSB	tr|A0A0D9R8P8|A0A0D9R8P8_CHLSB		65	72	0.0068601	133.98	45385000	6463	6463	0.0572142065195924	0.237529217101587	0.359492754792928	0.271072804857462	0.10887916297977	-0.147244694786597	-0.271390932068834	0.182591143795442	0.221252508616226	0.202245506173593	-0.328493747921878	-0.220322998741578	-0.187445999108691	-0.342496669131143	-0.121033120111022	-0.342354697671714
MSSGAHGEEGSVR	VSRLLGRSGPQLGRPMSSGAHGEEGSVRLW	LGRP	tr|A0A0D9S4I3|A0A0D9S4I3_CHLSB	tr|A0A0D9S4I3|A0A0D9S4I3_CHLSB		24	36	0.0065062	84.734	23005000	6478	6478	0.320698078515168	0.537574884788547	1.8493667046161	1.10814908300638	-0.218727782871581	-0.778952006869573	-0.325650164708247	-0.402014217236744	0.535718192436324	-0.412515528226465	-1.45941444986453	-2.30130021120345	-3.1184843042237	-1.86705198337936	-0.28488560913285	-0.821144622700329
MVADTPENLR	KKPYCNAHYPKQSFTMVADTPENLRLKQQS	QSFT	tr|A0A0D9S3E5|A0A0D9S3E5_CHLSB	tr|A0A0D9S3E5|A0A0D9S3E5_CHLSB	LASP1	64	73	7.4131e-05	172.23	3985600000	6515;6516;6517;6518;6519	6515	0.443782523225069	0.28356633172037	0.297931129154176	0.404479580424743	0.283529737368991	-0.113566234852385	-0.466817347325604	0.183722972671697	0.335586196088848	0.234669545580522	-0.370589927996026	-0.551925497315196	-0.66447200106969	-0.460661703465433	-0.261054733940302	-0.353560551575395
MVLELYVSDR	______________________________	____	tr|A0A0D9RZX9|A0A0D9RZX9_CHLSB	tr|A0A0D9RZX9|A0A0D9RZX9_CHLSB	NARS	12	21	0.0013483	121.6	211780000	6542;6543;6544	6543	0.469229763627172	0.181942961355911	0.502017356817341	0.410114515836026	0.0586884370435071	-0.197111686416132	0.0683100164433967	0.114937549376606	0.24687914308918	0.321483136463753	-0.00545255816418915	-0.474638117528194	-0.364589691165008	-0.620920355347136	-0.932876183703653	-0.765817002397881
MVPGSEGPAR	VSAAAAVAVAATARGMVPGSEGPARAGGLV	TARG	tr|A0A0D9S422|A0A0D9S422_CHLSB	tr|A0A0D9S422|A0A0D9S422_CHLSB	MED25	42	51	0.0030242	113.26	189850000	6573;6574	6574	0.0440026470772394	0.0151614031949271	-0.0560797143292778	-0.0949776791500935	0.0401669868329789	-0.144388863967548	0.208352843369978	0.291013544042648	0.394503215641969	0.398191458124413	0.131290578951324	-0.240407430031156	-0.366106097770883	-0.341950207815316	-0.267827471082539	-0.360490613841251
MYIDSYNSR	QRTHISLLQREAAQAMYIDSYNSRGFMING	AAQA	tr|A0A0D9RRU4|A0A0D9RRU4_CHLSB	tr|A0A0D9RRU4|A0A0D9RRU4_CHLSB	NDUFAF3	58	66	0.0059858	122.19	32772000	6606	6606	-0.0411319224698309	-0.0488076962756285	-0.026157978342263	-0.0968661808517702	0.228398635713432	0.0828312534751537	0.263246040968067	0.397684172204838	0.213610658013636	0.344541488978561	-0.0270841245091262	-0.29814923907011	-0.31765741450716	-0.468674231329261	-0.328097590739104	-0.233674692362312
NAHIQQVGDR	TNRLAELEEFINGPNNAHIQQVGDRCYDEK	NGPN	tr|A0A0D9R0N5|A0A0D9R0N5_CHLSB;tr|A0A0D9RGI6|A0A0D9RGI6_CHLSB	tr|A0A0D9R0N5|A0A0D9R0N5_CHLSB	CLTC	1015	1024	7.2927e-05	150.1	24463000	6631	6631	-0.302061935798274	-0.0414635174565944	-0.619031540353186	-0.148423219184299	0.150041782558472	0.51251848385736	0.337964787234885	-0.306801632251084	-0.472365177676294	-0.324568661446904	-0.194153828562896	-0.247920714019813	-0.208833581884049	0.661214670821959	-0.213748698164894	0.595401870146402
NASGSTSTPAPSR	PNQPPTAAHTANFLLNASGSTSTPAPSRTA	NFLL	tr|A0A0D9S2A5|A0A0D9S2A5_CHLSB	tr|A0A0D9S2A5|A0A0D9S2A5_CHLSB	ACLY	440	452	5.5179e-09	159.99	66319000	6635;6636	6635	-0.534700701161935	-0.344388390672004	-0.411815245731298	-0.37083731723988	-0.50861340624412	-0.399040695516525	-1.10240687930012	-0.29738532885041	-0.513956729931071	-0.0543036902109029	-0.138114869291752	0.303658463262507	-0.177748689675092	0.989645667571651	0.846816485622961	0.833238264954935
NDENEHQLSLR	GCELKADKDYHFKVDNDENEHQLSLRTVSL	FKVD	tr|A0A0D9RBD8|A0A0D9RBD8_CHLSB	tr|A0A0D9RBD8|A0A0D9RBD8_CHLSB	NPM1	35	45	1.8629e-07	209.43	50622000	6637	6637	0.124549054126496	0.212191712756305	0.0709662553860004	-0.0574850904800191	0.393954842880466	1.07184613450556	0.625877649833224	-0.720471505152773	-0.517141454471453	-0.503405627736289	-0.517120932190365	-0.322226589588606	-0.226070067941122	-0.266042982650353	-0.542991281358161	-0.154939791793057
NEATGGKYVPR	HGDSDLQLDRISVYYNEATGGKYVPRAILV	SVYY	tr|A0A0D9R7E7|A0A0D9R7E7_CHLSB;tr|A0A0D9RVN0|A0A0D9RVN0_CHLSB	tr|A0A0D9R7E7|A0A0D9R7E7_CHLSB	TUBB	52	62	0.0045441	98.407	29797000	6641	6641	-0.6208749860237	-0.157038545407419	-1.60283484093708	-1.13678853047219	0.371954070998426	1.01172558174305	0.181886235239697	-0.512338906522468	-0.749131024442997	-1.44503910271427	-0.604443656590997	0.719416280635357	0.321623351722798	0.749512206601486	0.140524811649583	0.29069738634665
NEDRHDDYFQER	SRSRESSRRHRDLLHNEDRHDDYFQERNRE	DLLH	tr|A0A0D9R272|A0A0D9R272_CHLSB	tr|A0A0D9R272|A0A0D9R272_CHLSB	CPSF7	435	446	3.3192e-06	134.61	20149000	6642	6642	-0.208436700648986	-0.561791979985464	-0.208436700648986	-0.208436700648986	-0.561791979985464	-0.561791979985464	-0.561791979985464	-0.208436700648986	-0.208436700648986	-0.208436700648986	-0.208436700648986	-0.561791979985464	-0.561791979985464	0.970097066149767	0.970097066149767	0.970097066149767
NLEKQNHTPR	______________________________	____	tr|A0A0D9RG34|A0A0D9RG34_CHLSB	tr|A0A0D9RG34|A0A0D9RG34_CHLSB		8	17	0.0022542	117.09	13198000	6660	6660	0.623751144445338	-0.358768821094929	-0.250984099274556	-0.542873132828183	-0.383223229552413	-0.132021008343586	-0.26591385756627	-0.193185801609367	-0.160518009679208	-0.160518009679208	-0.142997443508426	0.807699840858635	0.390891166411434	0.0020181289186123	0.0363966397046093	-0.024243893705958
NLNNSNLFSPVNR	GAFMPKKSIKKLVLKNLNNSNLFSPVNRDS	LVLK	tr|A0A0D9QW51|A0A0D9QW51_CHLSB	tr|A0A0D9QW51|A0A0D9QW51_CHLSB	NUP98	587	599	5.7488e-10	145.81	10166000	6662	6662	-0.151132336388262	-0.103072721617003	-0.244189208148925	0.213914676223769	-0.152411151015365	-0.5268379963514	-0.513130460516176	0.141678228353012	-0.440624559030656	0.433218188235319	0.374713075647749	-0.042359552224079	-0.0157249962027147	0.239712899198742	0.228174819510522	0.0984271804854717
NLPLPPPPPPR	PPPPGRGGRGGSRARNLPLPPPPPPRGGDL	SRAR	tr|A0A0D9R5A7|A0A0D9R5A7_CHLSB	tr|A0A0D9R5A7|A0A0D9R5A7_CHLSB		306	316	0.0098105	91.636	9190800	6663	6663	-0.859014169086075	-0.421100026034046	-0.956813772160943	0.00998945821113798	-0.20158465139531	-0.0481079246420911	-0.0423582187891858	-1.17957184832563	-0.642070626258035	-0.364603513967339	-0.185309478023664	-0.0815325621512419	0.115823882743713	1.20176338666352	0.405610308339714	0.985419327630831
NLPNQVHR	TQFINPETPGYVGFANLPNQVHRKSVKKGF	VGFA	tr|A0A0D9R0E2|A0A0D9R0E2_CHLSB	tr|A0A0D9R0E2|A0A0D9R0E2_CHLSB	SEPTIN2	22	29	0.0017351	170.32	319170000	6664	6664	0.0146304562705114	-0.335033837983341	-0.519952793083148	-0.160364351821438	0.132474582581602	-0.103592490521811	-0.184548480681722	-0.818282010424671	-0.448677224912683	-0.920860644964118	-0.0735218990481546	0.21120577693478	0.150953653501681	0.782484509003789	0.370094347218602	0.713002589253381
NLQNSTVLVR	QAKQRSPAKAKPPVRNLQNSTVLVRGPASV	PPVR	tr|A0A0D9RGL9|A0A0D9RGL9_CHLSB	tr|A0A0D9RGL9|A0A0D9RGL9_CHLSB	TCOF1	831	840	6.4665e-05	145.25	50111000	6665	6665	-0.151868227399717	-0.0693251248947985	-0.757320347357976	-0.838977597322019	-0.13861316726103	0.637774894761468	0.525658938312789	-0.0522082808805567	-0.296432362830982	-0.429657452570091	0.00350088872172577	0.714917493470322	0.45537314675302	0.153633121087217	-0.594259802193389	-0.35583047456767
NNELSPVALR	LIVTALRANSAVKLQNNELSPVALRQMSCA	VKLQ	SARS2|pp1ab|Replicase;SARS2|pp1a|Replicase;SARS2|nsp9|Coronavirus	SARS2|pp1ab|Replicase		4141	4150	0.00027741	128.52	44758000	6667	6667	-2.91231943862007	-1.47716306825421	-1.95262939221549	-2.00586678781758	-0.972843636946841	0.0119407337810055	-0.286662718027479	-0.124866816139568	-0.194900481044758	-0.222426747470078	1.07807033719413	1.99397956980722	1.40834664273673	-1.31227873211743	-1.24026682830294	-1.18334104716718
NNTALQSVSLR	CTKVKQKQQKAALLKNNTALQSVSLRSKTT	ALLK	tr|A0A0D9S508|A0A0D9S508_CHLSB	tr|A0A0D9S508|A0A0D9S508_CHLSB	ARHGEF2	93	103	5.5744e-05	169.52	28284000	6668	6668	0.160026632103655	0.549539962848885	0.478071458381264	0.520379935139193	0.352000064671157	0.627920639158898	-0.459471804837346	-0.376747532985421	-0.251141347851788	-0.185814616246425	-1.00617370907874	-0.218860648421643	-0.579046165005111	-0.0352444343645366	-0.452668513777821	-0.285749557342562
NPQILAALQER	ETKIKARQLTVQMMQNPQILAALQERLDGL	QMMQ	tr|A0A0D9QVJ9|A0A0D9QVJ9_CHLSB	tr|A0A0D9QVJ9|A0A0D9QVJ9_CHLSB	NAP1L1	45	55	3.0186e-06	196.07	675760000	6678;6679;6680;6681	6681	-0.944858750685575	-0.396555166632345	-0.322857064615028	-0.414367128977195	-0.397335162012867	0.227874634025659	-0.766839969277705	-1.13266163604124	-1.30739614274189	-1.44115231034411	0.00482473984482984	1.01462749765288	0.271830927811161	1.09748349930408	0.550917775483881	0.66780132978641
NQELHVQQDNSER	LRQQNGTASSRKTLRNQELHVQQDNSERKR	KTLR	tr|A0A0D9RKG5|A0A0D9RKG5_CHLSB	tr|A0A0D9RKG5|A0A0D9RKG5_CHLSB	GPKOW	319	331	2.8214e-11	217.2	116750000	6685	6685	0.237074169604618	0.237074169604618	-0.810949489817587	-0.810949489817587	0.328175942175383	0.52742996698744	-0.0808827097295339	-0.810949489817587	-0.810949489817587	-0.810949489817587	-0.810949489817587	0.608042763478683	0.608042763478683	0.235570676780367	0.235570676780367	0.235570676780367
NQGPQESVVR	ENEVKSTQEEIRTLRNQGPQESVVRKEVLK	RTLR	tr|A0A0D9R981|A0A0D9R981_CHLSB	tr|A0A0D9R981|A0A0D9R981_CHLSB	PPL	925	934	7.3206e-05	150.27	22216000	6686	6686	-0.534050472324768	-0.0545969956562017	-0.446800025892593	-0.287308874689711	-0.148358529703282	0.245144498622411	-0.352724255534234	-0.367208828509177	-0.472001753048217	-0.396431667962565	-0.264886545832284	0.424952918893325	-0.0311816182762625	0.683817980772758	0.576700648102891	0.501437494640339
NQITNNQR	KRVVMRVDFNVPMKNNQITNNQRIKAAVPS	PMKN	tr|A0A0D9REC9|A0A0D9REC9_CHLSB;tr|A0A0D9R2U2|A0A0D9R2U2_CHLSB;tr|A0A0D9RHG3|A0A0D9RHG3_CHLSB	tr|A0A0D9REC9|A0A0D9REC9_CHLSB		32	39	0.0023276	143.01	24400000	6688	6688	-0.203536533953542	0.104564857315063	-0.649893019458962	-0.089988241416307	0.703533994872153	1.15822494700726	0.776764822650864	-0.735775777274264	-0.667401252233436	-0.894710351989056	-0.831132472613073	0.0941917528209037	-0.497573253253774	0.0310359601514492	-0.367869131911932	0.00495219675589845
NQPPQIAPKR	VQQFPTGVAPAPVLMNQPPQIAPKRERKTI	PVLM	tr|A0A0D9RMM1|A0A0D9RMM1_CHLSB	tr|A0A0D9RMM1|A0A0D9RMM1_CHLSB	EIF4G1	133	142	0.0014717	120.99	201330000	6689;6690	6689	-0.697261977753545	-0.135176386658738	-1.17888956450697	-0.652923252467128	0.0543304613840903	0.825454873182528	-0.460827714157428	-0.859689130652971	-0.825137572995677	-1.19649146581378	-0.657620339903448	1.02367879243512	0.339408843172563	0.967148245544964	0.195625921972316	0.349016820628339
NSATSQSASSSNHSSR	TDLAEELNARLTIFGNSATSQSASSSNHSS	TIFG	tr|A0A0D9RHB5|A0A0D9RHB5_CHLSB	tr|A0A0D9RHB5|A0A0D9RHB5_CHLSB	NEDD4	310	325	8.469e-15	156.49	4940400	6694	6694	-0.0998826662343934	-0.0998826662343934	-0.0181487824254296	-0.0181487824254296	-0.0998826662343934	-0.344872737247786	-0.0998826662343934	-0.0181487824254296	-0.0181487824254296	-0.0181487824254296	-0.0181487824254296	-0.344872737247786	-0.0998826662343934	0.354153716344926	0.354153716344926	0.354153716344926
NSLGGQDDTR	GRALLVPPKAKPFLSNSLGGQDDTRGKGSL	PFLS	tr|A0A0D9RB71|A0A0D9RB71_CHLSB	tr|A0A0D9RB71|A0A0D9RB71_CHLSB	SH3PXD2B	808	817	1.4377e-06	219.5	59337000	6695;6696	6696	-0.656027024877197	0.0270458127541826	0.0586625930831275	0.0550030134891669	-0.00033580829755448	0.287963578501097	-0.832907549675061	-0.905892399480009	-0.639367093358531	-0.769949689376946	-0.13169028461669	0.88159160943126	0.057572467060352	0.567380864826527	0.180422139902178	0.390612165457465
NSLKEANHDGDFGITLAELR	MGDMANNSVAYSGVKNSLKEANHDGDFGIT	SGVK	tr|A0A0D9QUU6|A0A0D9QUU6_CHLSB	tr|A0A0D9QUU6|A0A0D9QUU6_CHLSB	ATP2B1	16	35	3.6115e-13	130.05	26898000	6697;6698	6698	-0.236238747369305	-0.22303382779233	-0.108730703611995	-0.111715530369137	-0.405660625484646	-0.360919706940054	-0.308406210932493	0.125899702721534	-0.00420343167230604	-0.0606840750116825	-0.199123105307119	0.0813041685531228	-0.212630494403642	0.631667352500474	0.393532060451117	0.483607483671323
NSSPTSTSPSSR	ASQDVSLSYPQHHVGNSSPTSTSPSSRYER	HHVG	tr|A0A0D9S350|A0A0D9S350_CHLSB	tr|A0A0D9S350|A0A0D9S350_CHLSB		106	117	5.549e-05	124.67	14038000	6701	6701	-0.228746525951135	0.0595693408221194	-0.600531393434599	-0.485620751929516	0.309574726716983	0.860962595939384	-0.788406090856109	-0.594141083258756	-0.221790456887079	-0.794701734293215	-1.35024977819775	0.819334038661109	-0.0124017728592985	0.602596686946467	0.168085400922002	0.274437040378859
NSTSQAFAEVLR	______________________________	____	tr|A0A0D9R2W7|A0A0D9R2W7_CHLSB	tr|A0A0D9R2W7|A0A0D9R2W7_CHLSB	GTPBP8	12	23	1.1211e-06	155.02	41817000	6702	6702	-0.277057069568264	0.00338819000777028	-0.877124111407256	-0.424466251349717	-0.086705229446828	0.669618838999449	0.250864060395597	0.0908975677595982	-0.30657255379725	-0.127095501116648	-0.15108011373188	0.50901437765317	0.377941160925662	0.204584644913824	-0.476730141077166	-0.18901879361136
PAAGLPHR	LSLSRFVGGDGVGGDPAAGLPHRRFEYKYS	VGGD	tr|A0A0D9RZZ9|A0A0D9RZZ9_CHLSB	tr|A0A0D9RZZ9|A0A0D9RZZ9_CHLSB	LMAN1	37	44	0.0083587	131.04	13375000	6710	6710	-0.135788345147284	-0.127132036396976	0.285328242980016	0.378287121548052	-0.102357869215746	0.53078441186624	0.273642344107835	-0.0624657566246586	-0.0232658536259675	-0.019210356857655	-0.0931722123160975	-0.219858970888525	-0.187092601770594	-0.214746031038533	-0.476929537109515	-0.17213909535943
PAEGDGAQPEETPR	FEHQRAPRVSQGSKDPAEGDGAQPEETPRD	GSKD	tr|A0A0D9R2T1|A0A0D9R2T1_CHLSB	tr|A0A0D9R2T1|A0A0D9R2T1_CHLSB	GANAB	193	206	3.1997e-06	117.7	17957000	6712;6713	6713	0.0764897687232977	-0.226473095544063	-0.36261194006516	-0.435092915544135	0.24613297310912	0.937969168963486	0.500946743828377	-0.909801055032976	-0.732525959198626	-0.273929281866716	-0.203426617867196	0.109917806782321	-0.105195589200079	0.329454908448369	-0.274212598016068	0.182043425945476
PAMQPAEIQFAQR	______________________________	____	tr|A0A0D9R6I2|A0A0D9R6I2_CHLSB	tr|A0A0D9R6I2|A0A0D9R6I2_CHLSB	RRP1B	3	15	1.1685e-09	173.04	115730000	6720;6721;6722	6722	-0.310949222764596	-0.10228072414216	-0.663072304616919	-0.522298515662286	-0.157691604377557	0.6671139517948	0.214286290526189	-0.387192009184332	-0.506499198824175	-0.341645494987695	-0.260655343831255	0.765795868328837	0.477502861424398	0.412278224828214	-0.176603506757007	-0.16901174147274
PDFQPELSGAGSR	______________________________	____	tr|A0A0D9RZX2|A0A0D9RZX2_CHLSB	tr|A0A0D9RZX2|A0A0D9RZX2_CHLSB	TXNL1	11	23	0.0023884	91.855	7678100	6736	6736	-0.403737855309961	-0.0933416874951752	-0.59417148951933	-0.398220338785391	-0.0522706044983933	1.10229755188934	0.307809453221536	-0.909658820098031	-0.856753171303918	-0.958404548699136	-0.804029774988425	0.917410527528192	0.501773029376581	0.410217659055867	-0.424639488144652	-0.0205394377692666
PEIETHER	PGIFLLGQRKRFSTMPEIETHERDSELFSP	FSTM	tr|A0A0D9RNV8|A0A0D9RNV8_CHLSB	tr|A0A0D9RNV8|A0A0D9RNV8_CHLSB	TRMT5	109	116	6.2214e-10	169.09	76699000	6750;6751	6751	-0.165092024811545	-0.387818703476273	0.0502246428178106	0.777188218199705	-0.0382874325817357	0.149396022498389	-0.081846059513635	-0.239541958626779	-0.200860419380269	-0.0620911084980571	-0.0437292686437272	0.144977446763699	-0.0416895008522835	0.0840589061450731	-0.179930129898526	-0.149070692909719
PENTVFDAKR	ERLIGDAAKNQLTSNPENTVFDAKRLIGRT	LTSN	tr|A0A0D9RMF3|A0A0D9RMF3_CHLSB	tr|A0A0D9RMF3|A0A0D9RMF3_CHLSB	HSPA5	88	97	0.013659	98.105	24980000	6752	6752	-0.0398306175382615	0.0392274692304412	-0.686386294263162	-0.450620094551937	0.337482464116827	1.28973232061508	0.555049571865396	-0.651534454146187	-0.602654650152544	-1.06234454234562	-0.5625412384936	0.210018193132234	0.119886611945585	0.0935334217242672	-0.513316072165907	0.00990135543021356
PEVLPKPQMR	______________________________	____	tr|A0A0D9S9R6|A0A0D9S9R6_CHLSB	tr|A0A0D9S9R6|A0A0D9S9R6_CHLSB		3	12	0.0027943	114.4	259460000	6753	6753	-0.695251655321336	-0.297899494059578	-1.24592368398643	-1.3134356717841	-0.13211980225087	0.996678576039167	0.202604853535028	-0.669013762173697	-0.915565412103764	-0.904968149616332	-0.570179226933284	1.02474014701451	0.181112763658613	0.993109018177063	-0.124998679068761	0.314780693600434
PGAQGVAELLR	GASCRRGVSSFLVPPPGAQGVAELLRDATG	LVPP	tr|A0A0D9QZY6|A0A0D9QZY6_CHLSB	tr|A0A0D9QZY6|A0A0D9QZY6_CHLSB	MCAT	30	40	0.013164	89.171	9255900	6764	6764	-0.266078267032668	-0.281785588129648	0.00957091206632883	-0.505867965012624	-0.0910384630456777	0.344832109476988	-0.0651043704471529	0.1389646557581	-0.185078519119639	-0.168234128858202	0.00812993283120681	0.350453404210619	-0.00384263947952894	0.442769724288954	-0.104309445058069	0.0456820673945748
PGSPGSPASGPGSQR	RPLRGWAALALRCFGPGSPGSPASGPGSQR	RCFG	tr|A0A0D9QXA5|A0A0D9QXA5_CHLSB	tr|A0A0D9QXA5|A0A0D9QXA5_CHLSB	TK2	19	33	2.0974e-06	112.62	13894000	6786	6786	0.100890714698418	-0.266858767414524	0.428583533295853	0.580610891869906	-0.391999978143009	-0.12899151847273	0.0543944386110526	-0.381546938460195	-0.234922776904107	0.0646950607294299	-0.304510484841521	-0.157412484141331	0.143216439733255	0.164975269890529	-0.19601427651453	0.100372348191277
PISFPAASR	PSLPPRRPLSAPSWAPISFPAASRSNMDGA	PSWA	tr|A0A0D9RQ19|A0A0D9RQ19_CHLSB	tr|A0A0D9RQ19|A0A0D9RQ19_CHLSB	GARS	43	51	0.0033015	128.36	57381000	6801	6801	-0.380220709682596	-0.277149980724587	-0.332424850852003	-0.237505214490786	-0.238672787481566	0.504411921889401	-0.000608146067922965	-0.214255911220466	-0.135471207090924	-0.211133039219438	-0.0911091201406146	0.668063169738546	0.00736894469415419	0.492308122900348	-0.304128894876712	0.154057675943712
PLINPISHR	FIKTEDPDLPAFYFDPLINPISHRHSVKSQ	FYFD	tr|A0A0D9RN81|A0A0D9RN81_CHLSB	tr|A0A0D9RN81|A0A0D9RN81_CHLSB	PRPF8	354	362	0.0027669	131.44	6619400	6810	6810	0.11604182965496	0.272759881789349	0.0113343231384595	0.316332994011828	0.0629886409082981	0.608679122507413	0.374174448354029	-0.198580257863597	-0.191236643398134	-0.42500102273275	-0.196071290309884	-0.0444658949921972	-0.318671279951724	-0.395902074456787	-0.483858021964889	-0.0321958646527002
PLIPIVVEQTGR	LALQRSLHATAARALPLIPIVVEQTGRGER	ARAL	tr|A0A0D9RBE5|A0A0D9RBE5_CHLSB	tr|A0A0D9RBE5|A0A0D9RBE5_CHLSB	CLPP	57	68	2.2299e-05	176.95	355640000	6811;6812	6812	-0.533153139077403	-0.271806209626895	-0.464389602407483	-0.259680829814124	-0.122183595531504	0.620246510540054	0.133691307704244	-0.234371715275685	-0.266651931067759	-0.184608853482246	-0.240336705625434	0.52463269777096	0.233461966733141	0.36980366461927	-0.00955840678578216	0.0841510387231612
PNETNEIANANSR	ASSVLRCGKKKVWLDPNETNEIANANSRKR	VWLD	tr|A0A0D9RIF7|A0A0D9RIF7_CHLSB;tr|A0A0D9S3C9|A0A0D9S3C9_CHLSB	tr|A0A0D9RIF7|A0A0D9RIF7_CHLSB		24	36	9.668e-09	194.98	48430000	6854;6855	6854	0.0200764815237486	0.121315574165298	-0.00102500018697253	0.0577869470963189	0.355784585996822	1.01282555377109	0.442278506848557	-0.528816987339208	-0.393984216364625	-0.583641905081012	-0.722108980745186	-0.189520132143865	-0.186558981097412	-0.0417862505045859	-0.395210968236485	-0.019240533149179
PNGGPEGEEQIR	SIAKKIDAAQNWLADPNGGPEGEEQIRGAL	WLAD	tr|A0A0D9R9G7|A0A0D9R9G7_CHLSB	tr|A0A0D9R9G7|A0A0D9R9G7_CHLSB	VCL	398	409	0.0016092	99.522	12690000	6859	6859	-0.198268061169627	0.0608133294910222	0.0941385842032261	-0.0547707784491658	0.324305465968545	1.22171952254683	0.485930312971086	-0.495497313603589	-1.35940076306017	-1.1370801396615	-0.75600959425578	0.107467609683779	-0.300249735232402	0.337513353658244	-0.100860427398019	-0.253246036921167
PNIVGSEHYDVAR	YPAVDPLDSTSRIMDPNIVGSEHYDVARGV	RIMD	tr|A0A0D9QYB1|A0A0D9QYB1_CHLSB	tr|A0A0D9QYB1|A0A0D9QYB1_CHLSB	ATP5F1B	410	422	5.1346e-10	145.43	23511000	6861	6861	0.0915428427580425	-0.0802776687435244	-0.0650017015258193	-0.169566859811875	0.203510624109514	0.698022826579772	0.278808765182523	-0.352661527529302	-0.090164839220759	-0.171038011169628	-0.208433565198574	-0.0689324503343639	-0.0868784104646964	0.053411738015211	-0.25285574736125	-0.138428755792715
PNQPVENAR	DNCAPGLCPDWEAWDPNQPVENAREAMQQA	EAWD	tr|A0A0D9RC89|A0A0D9RC89_CHLSB	tr|A0A0D9RC89|A0A0D9RC89_CHLSB	FLNC	211	219	0.0019388	136.21	31563000	6866	6866	0.131114558276258	0.0119589814497574	0.00750960632487391	-0.22776885258181	0.410029335601419	1.61087417768757	0.936419240173665	-0.730804162638712	-1.01838826831047	-1.89917519071919	-1.10992845411903	0.129556986234671	-0.336565246625735	-0.0616357065372755	-0.980843447196851	-0.831055700782276
PNTHENLTYR	RILADPSDDTKGFFDPNTHENLTYRQLLER	GFFD	tr|A0A0D9R924|A0A0D9R924_CHLSB	tr|A0A0D9R924|A0A0D9R924_CHLSB	PLEC	3573	3582	0.00017946	134.98	13843000	6867	6867	-0.344449216164954	-0.0362819911208622	-0.332572456326892	-0.41055657457515	0.0594018444123171	0.467691224983052	-0.16587410879768	-0.259618088626696	-0.808455307840999	-0.644176942841503	-0.605675260402216	-0.313126503965653	-0.539508612430852	0.688534301802738	0.524303245177894	1.08973504206498
PPSWSVLAGHSR	GLIQTARALAVNPRDPPSWSVLAGHSRTVS	NPRD	tr|A0A0D9RDS4|A0A0D9RDS4_CHLSB	tr|A0A0D9RDS4|A0A0D9RDS4_CHLSB	TLN1	1644	1655	3.1689e-06	134.99	15840000	6873	6873	-0.333063516538916	-0.0541464810860375	-0.704748625719043	-0.212366570558378	0.0284486455934014	0.570247727103797	0.592588222417153	-0.250915199536924	-0.459551346553526	-0.559227102501246	-0.348737208199379	0.210510278203173	0.225996643194796	0.121576494816483	0.0608165029696443	0.338567966156212
PPYTVVYFPVR	RWSFVVVAAAACAIMPPYTVVYFPVRGRCA	CAIM	tr|A0A0D9R8K4|A0A0D9R8K4_CHLSB	tr|A0A0D9R8K4|A0A0D9R8K4_CHLSB	GSTP1	175	185	8.0723e-07	179.37	4859700000	6874;6875;6876;6877;6878;6879;6880;6881;6882;6883;6884;6885;6886;6887;6888;6889	6882	-0.337001814315135	-0.224608840087817	-0.549214143402005	-0.426170620702894	-0.239447210225718	0.675900266815557	0.0477430310641218	-0.28895830466184	-0.324282008251134	-0.36278963551433	-0.232108792567941	0.574151097302714	0.152087094865217	0.522927146872534	-0.156705067848611	0.340730572792872
PPYTVVYFPVRGR	RWSFVVVAAAACAIMPPYTVVYFPVRGRCA	CAIM	tr|A0A0D9R8K4|A0A0D9R8K4_CHLSB	tr|A0A0D9R8K4|A0A0D9R8K4_CHLSB	GSTP1	175	187	1.0527e-10	194.17	25198000	6890;6891	6890	-0.528429113359415	-0.30822920069721	-0.125008007930683	-0.125008007930683	-0.275003698570347	0.597800930149315	0.00271690581620017	-0.455831551280105	-0.455831551280105	-0.455831551280105	-0.369644036036923	0.604508872438642	-0.0280873713513996	0.80020986708512	-0.14301743289369	0.279671262382696
PQNQHTFEAR	QVDHLNLLKQFEHLDPQNQHTFEARDLELL	EHLD	tr|A0A0D9S327|A0A0D9S327_CHLSB	tr|A0A0D9S327|A0A0D9S327_CHLSB	NUCB1	143	152	0.01525	96.113	5184700	6893	6893	-0.0815752605047	-0.261585140150421	-0.104221226674512	0.010808952499366	-0.0596801059401	0.49692119516309	0.215790442324233	-0.02594072652534	-0.582679489689236	-0.0579808076037651	-0.346107886945216	0.0980903002699356	0.0959565293621904	0.286282314522114	-0.473634033539811	0.350469819236274
PRPPDDPSFGPHQR	QSLLFLTSVVPFVLAPRPPDDPSFGPHQRL	FVLA	tr|A0A0D9R472|A0A0D9R472_CHLSB	tr|A0A0D9R472|A0A0D9R472_CHLSB	ADAM17	18	31	2.8438e-06	118.73	18059000	6897	6897	-0.176770970701073	-0.176770970701073	-0.022098449868687	-0.022098449868687	-0.124916111233536	0.267272321423397	-0.044456468299376	-0.022098449868687	-0.022098449868687	-0.022098449868687	-0.022098449868687	0.1413222252211	0.1413222252211	0.0123394852958771	0.0123394852958771	0.0123394852958771
PSGGGNVQHR	RGGFPPRGPRGSRGNPSGGGNVQHRAGDWQ	SRGN	tr|A0A0D9RBS5|A0A0D9RBS5_CHLSB	tr|A0A0D9RBS5|A0A0D9RBS5_CHLSB	EWSR1	235	244	4.2018e-06	213.03	14509000	6899	6899	-0.373752928160731	0.0508597348006528	-0.437554251213266	-0.478304484708681	0.343137717417898	0.790349018868714	0.580180566552306	-0.176533408197022	-0.300279736150451	-0.449660449208977	0.0631220834333908	0.417694559081038	-0.109716678642525	0.021430639198531	-0.665755110183446	-0.215325553047465
PSWAPISFPAASR	LLARPSLPPRRPLSAPSWAPISFPAASRSN	PLSA	tr|A0A0D9RQ19|A0A0D9RQ19_CHLSB	tr|A0A0D9RQ19|A0A0D9RQ19_CHLSB	GARS	39	51	1.6058e-10	143.24	29100000	6916;6917	6916	-0.604369500889812	-0.267374377028614	-0.961814572633213	-0.832028497569166	-0.31374000314455	0.493772662252846	0.200088498536676	-0.0673986647221133	-0.373658483770251	-0.434091356659102	0.0333351196079598	0.934150464214271	0.342133401849532	0.523848179675432	-0.316549061256689	0.22148548788933
PTNTVFDAKR	ERLIGDAAKNQVAMNPTNTVFDAKRLIGRR	VAMN	tr|A0A0D9S441|A0A0D9S441_CHLSB	tr|A0A0D9S441|A0A0D9S441_CHLSB	HSPA8	63	72	0.0021134	117.79	122940000	6922	6922	-0.27290844402212	0.138704188722962	-0.811032751080474	-0.688600926214637	0.418588861220389	1.51902338590663	0.83323008061481	-1.06067249360553	-1.16784317728318	-1.64593478450638	-1.18470172428593	0.451768237610191	-0.136355569586241	0.337129352431567	-0.435481892827911	-0.100701005502999
PTPSHTPAGAATPGR	GSETPGATPGSKIWDPTPSHTPAGAATPGR	KIWD	tr|A0A0D9RGG4|A0A0D9RGG4_CHLSB	tr|A0A0D9RGG4|A0A0D9RGG4_CHLSB	SF3B1	256	270	0.00056232	95.854	14212000	6923	6923	-0.154072429563204	0.0697588059327926	0.134716711809041	0.0333164204250799	0.193168418624573	0.0459804224130103	0.397600351475814	-0.0600553997587457	-0.28945997537778	0.0429510746630876	0.215000497150845	-0.460501835194845	-0.329121041275239	-0.699585739500689	0.471952459246122	-0.0836143022241812
PVGQPALKTEER	TQGMILPTVNGESVDPVGQPALKTEERKAK	ESVD	tr|A0A0D9RH65|A0A0D9RH65_CHLSB	tr|A0A0D9RH65|A0A0D9RH65_CHLSB	AHSA1	175	186	6.2203e-06	127.37	19905000	6930	6930	-0.781321767776728	0.648026844923095	-0.781321767776728	-0.781321767776728	0.648026844923095	0.648026844923095	0.648026844923095	-0.781321767776728	-0.781321767776728	-0.781321767776728	-0.781321767776728	0.648026844923095	0.648026844923095	-0.248665164151547	-0.248665164151547	-0.248665164151547
PVLHFYVR	______________________________	____	tr|A0A0D9RDP7|A0A0D9RDP7_CHLSB	tr|A0A0D9RDP7|A0A0D9RDP7_CHLSB	PFAS	3	10	0.0077224	132.29	13465000	6931	6931	-0.154525681443707	-0.63830706786598	-0.726688755675307	-0.28249680094185	-0.171923122320885	0.483459268925955	-0.0285708810815032	-0.143041124374344	-0.0187435041327166	0.0438337546534852	-0.103366895565035	0.526952876699508	-0.13093689502369	0.60387614825413	-0.0317285075211677	0.0839792461309496
PYTVVYFPVR	WSFVVVAAAACAIMPPYTVVYFPVRGRCAA	AIMP	tr|A0A0D9R8K4|A0A0D9R8K4_CHLSB	tr|A0A0D9R8K4|A0A0D9R8K4_CHLSB	GSTP1	176	185	0.001165	122.52	13268000	6961	6961	-0.277356914746917	-0.0496959426826435	0.022485846757767	-0.326084179293615	-0.19391368404075	0.46856887050395	0.196615997603547	-0.133898797170223	0.0455006087152034	-0.368767126498977	-0.157100346109516	0.240535935197843	0.17112932550246	0.298953619767777	-0.229742471676547	-0.0199136603654863
QAKQESNEYR	ADLSEAANRNNDALRQAKQESNEYRRQVQS	DALR	tr|A0A0D9RJU1|A0A0D9RJU1_CHLSB	tr|A0A0D9RJU1|A0A0D9RJU1_CHLSB	VIM	311	320	0.00051645	99.815	26514000	7079;7080;7081;7082;7083;7084;7085	7083	-0.0787402048358418	0.309287344791055	-0.122138854793827	-0.122138854793827	0.0147202724166429	0.25678727419538	0.0550356957164537	-0.166283495739365	-0.166283495739365	-0.166283495739365	-0.561696459700779	0.206056738287169	-0.065874161751311	0.238944135885655	0.134304373805373	-0.00735384350705682
QAVPTESTDNRR	ARPATSTLNRFSALQQAVPTESTDNRRVVQ	SALQ	tr|A0A0D9RMM1|A0A0D9RMM1_CHLSB	tr|A0A0D9RMM1|A0A0D9RMM1_CHLSB	EIF4G1	1094	1105	8.6594e-08	143.42	165350000	7203;7204;7205	7205	-0.637701906866351	-0.596673777146854	-0.0410910333047267	-0.0331888424030884	-0.547350778152833	-1.31317736857041	-1.60835784680584	-0.681472858791074	-0.58289207664008	-0.453801451167266	0.0442969014357738	0.261706463728537	-0.0203022083844797	1.17012846445296	1.02439949263331	0.856250911846116
QDALSQLMNGPIR	SHLVRLCQRHVRHLQQDALSQLMNGPIRKK	RHLQ	tr|A0A0D9QZX8|A0A0D9QZX8_CHLSB	tr|A0A0D9QZX8|A0A0D9QZX8_CHLSB	SCPEP1	306	318	1.3286e-09	163.99	150730000	7236;7237;7238;7239;7240;7241	7237	-0.231732683359009	-0.0431124672955116	-0.169972533515489	-0.0720627837760697	-0.116495609639459	-0.0481560830197696	0.0149926640462855	0.0737650263836581	-0.0210173600246749	0.111579641761106	-0.132494736796981	-0.0139337110090253	-0.140641284161034	0.20482380908547	0.216401126693906	0.257140735148151
QDQSGGGGGGYGQQDR	GGGGGGSGGGGGYGNQDQSGGGGGGYGQQD	GYGN	tr|A0A0D9R082|A0A0D9R082_CHLSB	tr|A0A0D9R082|A0A0D9R082_CHLSB	FUS	204	219	0.0023907	84.375	8836300	7310	7310	0.210831612259847	0.629610545755104	0.210831612259847	0.210831612259847	0.195273745692361	0.107393479911188	0.0272325514137197	0.126966609273305	0.126966609273305	0.126966609273305	0.126966609273305	-0.161196085985076	-0.362174379191368	-1.70269461266041	-0.981841829415626	-0.17509352252541
QDSEAAINR	______________________________	____	tr|A0A0D9R2D3|A0A0D9R2D3_CHLSB;tr|A0A0D9SE11|A0A0D9SE11_CHLSB	tr|A0A0D9R2D3|A0A0D9R2D3_CHLSB		15	23	0.00025998	155.84	31316000	7311	7311	-0.697417877036199	-0.224998469599431	-0.815632478235125	-0.869446067819736	0.13840836644443	0.0459446312733702	0.0604625312195141	0.0827774292230389	-0.175399526533509	-0.288871897641131	-1.13981037575327	-0.632740358600804	-0.828813536821314	0.92614779479453	0.982524333134841	0.952607973324007
QESFAEHR	______________________________	____	tr|A0A0D9R0F2|A0A0D9R0F2_CHLSB	tr|A0A0D9R0F2|A0A0D9R0F2_CHLSB	HDLBP	9	16	0.00068021	162.88	23797000	7484	7484	-0.292943003261025	-0.233407570183136	-0.366423915046084	-0.280605151659909	-0.460667951750847	-0.245689694240849	-0.329373487552077	-0.0349990812345158	-0.0280987951947664	0.0906478147967926	-0.012743154135854	0.194870444364508	-0.199235840036212	0.559480368046598	0.541404407948	0.496400980340021
QESGGFSGPGENR	______________________________	____	tr|A0A0D9RBS5|A0A0D9RBS5_CHLSB	tr|A0A0D9RBS5|A0A0D9RBS5_CHLSB	EWSR1	6	18	3.671e-08	172.76	61488000	7485	7485	-2.26879780162563	-2.19532510429977	-1.10017210876312	-1.23153361274583	-1.76946534703691	-2.15498972264555	-2.12775710664625	-1.86698217426796	-1.93841835891947	-1.90679969052436	-0.308719994910234	0.380770935488311	0.282819572572418	1.81079361530974	1.81269086263443	1.47826967291538
QGAGEQGRPVR	SNPPVQGEVMEGADNQGAGEQGRPVRQNMY	GADN	tr|A0A0D9S7K7|A0A0D9S7K7_CHLSB	tr|A0A0D9S7K7|A0A0D9S7K7_CHLSB	YBX1	155	165	0.0034323	102.52	10544000	7582	7582	-0.0203255853586279	-0.0954455780668841	-0.131242617951155	-0.000246695468723363	0.121940874970715	-0.267230835024815	-0.23459865628731	0.568843659287356	0.497229360871933	0.55424972243553	-0.316413341075866	0.0885051549866287	-0.102918839671047	-0.597097787025623	-0.50273839024829	-0.20334528653223
QGIGEPQSPSR	DCELSAKLLRRADLNQGIGEPQSPSRRVFN	ADLN	tr|A0A0D9S8I7|A0A0D9S8I7_CHLSB	tr|A0A0D9S8I7|A0A0D9S8I7_CHLSB	EFHD2	67	77	0.0061748	94.309	19087000	7640	7640	-0.661505948737992	-0.622978772348994	-0.0761879895932907	-0.446104982977227	-0.546867296935381	-0.788949510440338	-0.58295456953365	-1.18297140931819	-1.25860003710344	-0.765728083360332	-0.0772121258598266	0.381818388598956	0.232336282211921	1.20494248436989	0.898709478574607	1.044863511291
QINWTVLYR	NAKCESAFLSKRNPRQINWTVLYRRKHKKG	RNPR	tr|A0A0D9R1R4|A0A0D9R1R4_CHLSB	tr|A0A0D9R1R4|A0A0D9R1R4_CHLSB	RPL24	48	56	0.0022139	104.21	15355000	7881;7882;7883	7882	-0.0658894522146144	-0.0643792247868772	-0.186892695892509	-0.068542934687507	-0.0533698733889712	-0.0223353222824674	-0.163418217179613	0.113379870849567	-0.100758197791171	0.0606806594333072	-0.139311733864099	0.135614372262773	-0.0981822666483251	0.128388189207884	0.123618831105814	0.303862929675659
QIQPQQLVLR	RSKGTAEKLKPEDITQIQPQQLVLRLRSGE	EDIT	tr|A0A0D9RG78|A0A0D9RG78_CHLSB	tr|A0A0D9RG78|A0A0D9RG78_CHLSB	ITGB1	113	122	0.010556	91.065	9491900	7896;7897	7896	-0.263585855375014	0.197946056827786	-0.0964811365862945	0.144253070135128	-0.050049580172417	-0.00495514009950343	0.100079026296093	0.0621843960970997	-0.331451379224081	-0.0305621852761463	0.137860120252125	0.344395277725337	0.293269432098731	-0.0804059742653047	-0.416069733269192	-0.257107077982429
QITVNDLPVGR	SFRGLFIIDDKGILRQITVNDLPVGRSVDE	GILR	tr|A0A0D9S7F9|A0A0D9S7F9_CHLSB;tr|A0A0D9R2M0|A0A0D9R2M0_CHLSB	tr|A0A0D9S7F9|A0A0D9S7F9_CHLSB	PRDX1	141	151	1.6977e-12	141.95	13980000	7920;7921;7922;7923;7924;7925	7921	-0.364690408849158	-0.122656280129573	-0.259295767217608	-0.205871213211178	0.0431745721880378	0.187239895568774	-0.11657829507701	0.080559524143121	-0.0085487762810736	-0.204154215783525	-0.0422802823252892	0.098222063166825	0.109100072252623	0.277225938000231	-0.0368566672842053	0.361420694358203
QIYGYDSR	QHRDSGSSGKSRRKRQIYGYDSRFSIFGKD	RRKR	tr|A0A0D9S957|A0A0D9S957_CHLSB	tr|A0A0D9S957|A0A0D9S957_CHLSB	PRSS23	129	136	0.002314	138.78	126800000	7932;7933	7932	0.0277554052751738	-0.307276880752591	-0.192321990327589	-0.172841100548634	-0.372599081934706	-0.878308863468793	-0.323929321572903	0.583719155876144	0.889893281411141	0.76780458186795	0.155747033922305	-0.431642475331874	-0.465719730363194	-0.410165340465532	0.112984008122391	-0.274241244209249
QKLIEVDDER	RLGGVQLLQDEATGCQKLIEVDDERKLRTF	ATGC	tr|A0A0D9RAL5|A0A0D9RAL5_CHLSB	tr|A0A0D9RAL5|A0A0D9RAL5_CHLSB	RPS6	30	39	0.0051969	86.772	44797000	8006;8007	8007	-0.260762709362397	-0.0684340371247654	-0.359200398810763	-0.359200398810763	0.0566376686487046	0.293634501895391	0.422926257518107	-0.175348898796061	-0.175348898796061	-0.175348898796061	0.0918342593768184	0.438338557281383	0.232916454194611	0.0249709010313855	-0.0688502821283408	-0.281757646328199
QLLLTADDR	SIGTENTEENRRFYRQLLLTADDRVNPCIG	RFYR	tr|A0A0D9R1H5|A0A0D9R1H5_CHLSB	tr|A0A0D9R1H5|A0A0D9R1H5_CHLSB		61	69	0.00060582	195.79	54874000	8311;8312;8313;8314;8315	8313	0.0513986276751776	-0.0646537891871403	0.138593646987998	0.0952247273320083	-0.164172071494852	-0.513396892047955	-0.202534046696516	0.25377825385015	0.311157971446946	0.214819594022386	0.120975529555177	-0.227993300456566	-0.381551747645083	-0.131109415837315	0.183510370638134	0.0358986065459025
QLVHELDEAEYR	AVTKAAKQPHVGDYRQLVHELDEAEYRDIR	GDYR	tr|A0A0D9RUF7|A0A0D9RUF7_CHLSB	tr|A0A0D9RUF7|A0A0D9RUF7_CHLSB	PSME1	188	199	3.2642e-08	125.71	20457000	8459;8460;8461	8459	-0.340206659080367	-0.0362869759267968	0.124072919075807	0.103588194967982	0.00814367820099222	-0.187167088195136	0.026291923598086	0.181833369213779	0.19436432678822	-0.083986368152202	0.0509632314865515	-0.124859437519727	-0.127833154176595	0.0851234737238278	-0.123632391171498	0.136692114997436
QNPQILAALQER	EETKIKARQLTVQMMQNPQILAALQERLDG	VQMM	tr|A0A0D9QVJ9|A0A0D9QVJ9_CHLSB	tr|A0A0D9QVJ9|A0A0D9QVJ9_CHLSB	NAP1L1	44	55	1.0268e-05	108.56	45397000	8604;8605;8606;8607	8604	-0.523135289396906	-0.356241184315245	-0.142214926462494	-0.0747619770964532	-0.193540858437997	-0.204544303408621	-0.47769335757611	-0.345344325701331	-0.449493048616616	-0.360050467461241	0.0233156204399846	0.399780947343872	0.159145532909664	0.586022734654844	0.659189783262699	0.460316020299023
QPETHFGR	QPGKLRSPFLQKQLTQPETHFGREPAATVS	KQLT	tr|A0A0D9RSH2|A0A0D9RSH2_CHLSB	tr|A0A0D9RSH2|A0A0D9RSH2_CHLSB	DBNL	298	305	0.0004171	115.49	48201000	8654;8655	8655	-0.375487156306821	-0.20019148214103	-0.276711647991035	-0.165449688361874	-0.22837495650346	-0.335908118462674	-0.353071393472715	-0.319436164927124	-0.309040219801643	-0.294278890588913	0.215471698664309	0.104757880294224	0.00410275240056792	0.625840114497701	0.576562683533344	0.599426904613413
QQHHQGPPPGGPGGR	GGEPRGGRQHHPPYHQQHHQGPPPGGPGGR	PPYH	tr|A0A0D9S7U2|A0A0D9S7U2_CHLSB	tr|A0A0D9S7U2|A0A0D9S7U2_CHLSB	SFPQ	254	268	9.9344e-07	117.03	32026000	8825;8826;8827;8828;8829;8830;8831;8832;8833;8834	8827	-0.364660439505058	-0.470882392809054	-0.510786084985734	-0.576010511134623	-0.485258387758845	-1.01629132849933	-0.681186513706127	-0.360516909659466	-0.356925149182894	0.0926271770568632	0.297186943514352	0.0880999699019483	0.0247405664986943	0.816637756210378	1.11800934085218	0.51597277750064
QQPEDDSKR	RNENMAKGLQRALLQQQPEDDSKRSPRPQD	ALLQ	tr|A0A0D9QY64|A0A0D9QY64_CHLSB	tr|A0A0D9QY64|A0A0D9QY64_CHLSB	SRP68	402	410	0.0086848	117.02	36795000	8891	8891	-1.89869264127685	-1.39305988897121	-1.36685563079254	-1.62055619589589	-1.67287517940772	-1.65804932064928	-2.16993855948663	-2.08706310187963	-2.83368414394129	-1.79944888229011	-0.969603661078183	0.636329191043914	0.128945981803234	1.95924601778495	1.50479665858553	1.69489612961742
QQPPLQPSPVTTR	EMQTRRATRLQQQYSQQPPLQPSPVTTRRG	QQYS	tr|A0A0D9RIJ3|A0A0D9RIJ3_CHLSB	tr|A0A0D9RIJ3|A0A0D9RIJ3_CHLSB	TOR1AIP1	137	149	0.0063055	85.081	16646000	8896	8896	0.0544929535497596	0.144151771669935	-0.0799673224744054	0.074573126147817	-0.0423480653251268	-0.388857293801748	-0.48366747391208	0.0940772470995895	0.134020730661687	0.037801412917569	-0.220741783232598	-0.0506318554853877	-0.173277405037934	0.185303763726777	0.348685148318143	0.131107903327167
QQPSQGLGPR	TSDGESVTHHIRRLNQQPSQGLGPRGYDPN	RRLN	tr|A0A0D9R772|A0A0D9R772_CHLSB	tr|A0A0D9R772|A0A0D9R772_CHLSB	GNL1	65	74	0.0001969	159.79	100880000	8897;8898;8899	8897	-0.352670362904823	-0.0283179883759159	-0.0117628355540093	-0.0641701330992847	-0.0489952491037281	-0.253208753011684	-0.490788542525248	-0.275140351716241	-0.0388490210034491	-0.197560789617953	-0.0422408696970527	-0.0866176975786638	-0.188247176530406	0.460685826375484	0.5851129278075	0.517964411519053
QQSELQSQVR	SFTMVADTPENLRLKQQSELQSQVRYKEEF	LRLK	tr|A0A0D9S3E5|A0A0D9S3E5_CHLSB	tr|A0A0D9S3E5|A0A0D9S3E5_CHLSB	LASP1	76	85	4.7991e-16	219.72	645320000	8946;8947;8948;8949;8950	8947	-0.0530153435403401	0.384887227805767	0.367017603891148	0.418301058067326	0.303393651700127	-0.199654125408874	-0.605864311239587	-0.268940507977856	-0.232321292911783	-0.218260518598553	-0.972989024098564	-0.879221147212761	-0.954798989465294	0.28825908929338	0.710663446872699	0.459289733762785
QSYAPPRPGAR	PLPHEEEPSEVPQLRQSYAPPRPGARPTHW	PQLR	tr|A0A0D9RC89|A0A0D9RC89_CHLSB	tr|A0A0D9RC89|A0A0D9RC89_CHLSB	FLNC	1752	1762	0.00023719	113.63	41827000	9115;9116;9117;9118;9119	9119	-0.426107546227691	0.0625948502117351	-0.23891652771297	-0.147977891894186	-0.106304162166664	-0.0990389207832479	-0.408371215529567	-0.20326274880709	-0.172456540409152	-0.409643497814616	-0.289927802745544	-0.367197650942469	-0.488147439744112	0.723513874239582	0.769461605678592	0.743881218023175
QTSGKTTQTHR	KVGVKEEVLPVGKLTQTSGKTTQTHRETAG	GKLT	tr|A0A0D9QWP1|A0A0D9QWP1_CHLSB	tr|A0A0D9QWP1|A0A0D9QWP1_CHLSB	MKI67	2016	2026	6.6625e-05	122.39	20721000	9218;9219	9219	-0.499353519362111	0.148001818654082	-0.0720520658776869	-0.0720520658776869	0.460959113724187	0.655805611239575	-0.00155132547705433	-0.4859784317141	-0.4859784317141	-0.4859784317141	-0.497206735649198	0.341963612668204	-0.0742934403117822	0.123695353097578	0.112157506575792	0.128199685015758
QTSPSPKAGAATGR	RAAPTAVHPVRDYAAQTSPSPKAGAATGRI	DYAA	tr|A0A0D9QYB1|A0A0D9QYB1_CHLSB	tr|A0A0D9QYB1|A0A0D9QYB1_CHLSB	ATP5F1B	49	62	1.3692e-09	142.32	464990000	9221;9222	9222	-0.220037384717714	-0.706160484696059	-0.220037384717714	-0.220037384717714	-0.706160484696059	-0.706160484696059	-0.706160484696059	-0.220037384717714	-0.220037384717714	-0.220037384717714	-0.220037384717714	-0.706160484696059	-0.706160484696059	1.07324949106703	1.07324949106703	1.07324949106703
QTTQDAPEEVR	YSSRDLPSHTKIKYRQTTQDAPEEVRNRDF	IKYR	tr|A0A0D9S1L0|A0A0D9S1L0_CHLSB	tr|A0A0D9S1L0|A0A0D9S1L0_CHLSB	CWC15	45	55	2.0974e-24	261.35	237650000	9225;9226;9227	9226	-0.500942117719718	0.125978792174692	0.0522939921573577	0.0553059130189157	0.0758203483299501	-0.177339572227403	-0.76642517879525	-0.538128433033506	-0.336821187479786	-0.338454190884247	-0.607357287115013	-0.215968265483404	-0.478872117651819	0.787052257405458	0.906028425927057	0.5794552900185
REPAATVSRPR	PFLQKQLTQPETHFGREPAATVSRPRTDLP	THFG	tr|A0A0D9RSH2|A0A0D9RSH2_CHLSB	tr|A0A0D9RSH2|A0A0D9RSH2_CHLSB	DBNL	305	315	8.4434e-06	136.38	160260000	9496;9497;9498;9499	9498	-0.0264739574630561	-0.0587583402789204	0.0280628377217572	0.135868562423025	-0.199087019253423	-0.219115180936333	-0.822836329213079	-0.589815027757099	-0.410073948439775	-0.537356927300651	-0.314402328196525	0.180355727846839	-0.000184660986503103	0.770132795625357	0.586400816110105	0.479216322785993
REPAEQPGDGER	HAQSSKADSLLAVVKREPAEQPGDGERTDC	AVVK	tr|A0A0D9RC52|A0A0D9RC52_CHLSB;tr|A0A0D9RC61|A0A0D9RC61_CHLSB	tr|A0A0D9RC52|A0A0D9RC52_CHLSB	SAFB	295	306	3.421e-08	142.83	148640000	9500;9501	9501	-1.45764952172037	-0.855885447891105	-1.09343067650932	-1.14214612954612	-1.60486230371905	-1.59061285484723	-1.29732354823035	-1.70709888886902	-2.17695867821872	-1.66440264442347	0.0165096950153403	-0.0241859458284532	0.035534367907849	1.63423393118932	1.75399138128941	1.461599674911
REQEITAVQAR	KAAAGEAKVKKQLVAREQEITAVQARMQAS	QLVA	tr|A0A0D9RGV0|A0A0D9RGV0_CHLSB	tr|A0A0D9RGV0|A0A0D9RGV0_CHLSB	RRBP1	791	801	7.1509e-05	126.12	18061000	9502	9502	-0.222271415397746	0.0266534567126674	0.0205084231308778	0.262809080612688	-0.229008909277795	-0.217681050491201	-0.177018244991585	-0.208001951003353	-0.207564824994771	-0.0206461359104162	-0.207056239592713	-0.314379397312966	-0.594264345673074	0.434729215664068	0.708126763963374	0.352270037756694
RGDLPFVMPR	DAMNREVSSLKNKLRRGDLPFVMPRRMARK	NKLR	tr|A0A0D9R6E6|A0A0D9R6E6_CHLSB	tr|A0A0D9R6E6|A0A0D9R6E6_CHLSB	MYH9	1923	1932	0.00028279	128.17	74153000	9505;9506	9505	-1.62067866527264	-0.623079537372323	0.0188061854124482	-0.136644595644036	-0.467757277683828	0.423493538998878	-0.324657541262455	-1.38156727977982	-1.248092196206	-1.35780310806776	-0.49967910134142	0.650194285067176	0.296807331891426	0.965287326117266	0.923803188132154	0.757384368935791
RGEADRDTYR	PRPKGLEGERPARLTRGEADRDTYRRSAVP	ARLT	tr|A0A0D9SBL4|A0A0D9SBL4_CHLSB;tr|A0A0D9SC16|A0A0D9SC16_CHLSB;tr|A0A0D9SAT0|A0A0D9SAT0_CHLSB	tr|A0A0D9SBL4|A0A0D9SBL4_CHLSB		119	128	0.0026388	115.18	28829000	9507	9507	0.431540406178287	0.362517728378577	0.555815275302682	0.714654433347346	0.153285376029912	-0.29048981886948	-0.531687545378761	0.342072345628126	0.517193896288187	0.511199278559839	-0.379789683305887	-0.734630248010309	-0.739232843967628	-0.783176291647445	-1.00991868667093	-1.1112818943228
RNDDDEEEAAR	KREEMRLEAERIAYQRNDDDEEEAARERRR	IAYQ	tr|A0A0D9RA00|A0A0D9RA00_CHLSB	tr|A0A0D9RA00|A0A0D9RA00_CHLSB	CALD1	29	39	0.016116	87.001	3064400	9509	9509	-1.04689543176192	-1.09327425449284	-2.07026096825002	-2.60192281519326	-1.26658753761025	0.143542391195196	-0.972733848309337	-1.95469469520504	-2.92145020500047	-1.44723944334204	0.269587851238181	0.580311182196352	0.148079366215134	1.76534758953968	1.31375055950164	1.11357723458397
RPAPAAAASAR	EAGIAGEAQSKKPVSRPAPAAAASAREPRI	KPVS	tr|A0A0D9RV97|A0A0D9RV97_CHLSB	tr|A0A0D9RV97|A0A0D9RV97_CHLSB	DHX29	44	54	8.2375e-05	125.97	69080000	9510;9511	9511	0.334519854866104	0.178186481107459	0.547739654139289	0.641301171506139	0.0338378289301889	-0.341667778932193	-0.598500014520152	-0.00240202669252623	0.235225806865808	0.271391509394284	-0.101892064992603	-0.364980858687262	-0.500250464622541	-0.490138344818327	-0.256932133679541	-0.384098756406624
RPELEDSTLR	VAAPATQVTQVTLQRRPELEDSTLRYLQDL	TLQR	tr|A0A0D9R924|A0A0D9R924_CHLSB	tr|A0A0D9R924|A0A0D9R924_CHLSB	PLEC	528	537	0.00027195	128.88	30799000	9514	9514	-0.154825221723351	-0.191389821974412	-0.0509707369542349	-0.297835752804594	-0.145748407273911	-0.151083258740832	-0.286300224193395	-0.126661234257665	-0.255334189638315	-0.281305049751581	-0.112752064224914	-0.0725423043307367	-0.224242757202234	0.642771674866337	0.656812795938017	0.460915763287549
RPENEQLR	IENQEHRRAEVHKVSRPENEQLRNDNKRQV	HKVS	tr|A0A0D9QX96|A0A0D9QX96_CHLSB	tr|A0A0D9QX96|A0A0D9QX96_CHLSB		246	253	0.019806	117.89	216720000	9515;9516	9515	-0.116939329616472	-0.0604057681807577	0.199103706730405	0.338764242692957	-0.315068302206726	-0.455456579769012	-1.08677659473754	-0.464055098112286	-0.319594133256055	-0.371384922784552	-0.26065668436728	0.11670685535196	-0.170166438441344	0.568657557945387	0.737890147927577	0.530507720565085
RPGPGTLYDVPR	PPPAPDLYDVPPGLRRPGPGTLYDVPRERV	PGLR	tr|A0A0D9QUM3|A0A0D9QUM3_CHLSB	tr|A0A0D9QUM3|A0A0D9QUM3_CHLSB	BCAR1	380	391	0.0014964	100.55	14795000	9517	9517	0.0909029363982931	-0.122088764548351	0.114812197485291	0.211028757130522	-0.198004226492485	-0.308770352114046	-0.288856207458806	0.0517790576241322	0.17529430039789	-0.0900566269158378	-0.137561425762492	-0.336666517494223	-0.275614061218298	0.191481145246255	0.487533222801081	0.139990411479704
RPGTEGPGVSISEER	______________________________	____	tr|A0A0D9RN82|A0A0D9RN82_CHLSB	tr|A0A0D9RN82|A0A0D9RN82_CHLSB	DHX35	12	26	8.2917e-14	196.22	95323000	9518	9518	-0.328338203594469	-0.156022555313316	-0.328338203594469	-0.328338203594469	-0.395982651328737	-0.198175053110276	-0.713629973717244	-0.171791302284171	-0.171791302284171	-0.171791302284171	-0.171791302284171	0.483596410025661	0.112486781933414	0.515176432896781	0.719216399268976	0.44996321374997
RPNNNPGGSLR	______________________________	____	tr|A0A0D9R3W4|A0A0D9R3W4_CHLSB	tr|A0A0D9R3W4|A0A0D9R3W4_CHLSB	TRIP12	4	14	1.9501e-05	127.83	9189000	9521	9521	0.670003745565832	0.135470795929837	0.351608799853403	0.0715844304257253	0.0459438013541589	-0.324983790498032	-0.0111340938479999	0.534276396936771	0.169316958974713	0.322086686174252	-0.0333381231240781	-0.522032763069501	-0.336404700330185	-0.568242114131313	-0.857927726630449	-0.630348874614557
RPNPDILDHER	KGEEELRRLEAALVKRPNPDILDHERKRRV	ALVK	tr|A0A0D9RDA8|A0A0D9RDA8_CHLSB	tr|A0A0D9RDA8|A0A0D9RDA8_CHLSB	SRRM2	52	62	0.00018314	124.6	37078000	9522	9522	-0.16881266632974	-0.297999686790363	0.21400479201238	0.313949472277928	-0.466854903009073	-0.607976635190898	-0.37478290585223	-0.288187127509623	-0.101416185365113	-0.143948014664597	0.468362812751864	0.0252520844306338	0.142019983104991	0.195406189366057	0.500903213415254	0.0317914083155598
RPQETVIR	LTTQQVKPEKPSTLQRPQETVIRELQPQQQ	STLQ	tr|A0A0D9RHZ1|A0A0D9RHZ1_CHLSB	tr|A0A0D9RHZ1|A0A0D9RHZ1_CHLSB	AFDN	1479	1486	0.017484	120.12	119740000	9533	9533	0.0364326295488503	-0.0132395406676511	0.198833572203568	0.237377308441529	-0.136409253010007	-0.397823066531722	-0.613990308496968	-0.286783031338474	-0.190103560884156	-0.0627144121239934	-0.276398515317024	-0.10727441908354	-0.282683347257195	0.539965567043829	0.489046819781823	0.319080263728359
RPTPTFHSSR	LPSPEVISSSGSKLKRPTPTFHSSRTSLAG	SKLK	tr|A0A0D9S7P7|A0A0D9S7P7_CHLSB	tr|A0A0D9S7P7|A0A0D9S7P7_CHLSB	MACF1	7440	7449	0.0026954	114.89	26936000	9535	9535	0.307171066433227	-0.0992515454069199	-0.00761053098747385	0.370232322321371	-0.259063339930894	-0.601964392866929	0.297563078099319	0.556067835343608	0.537649700507437	0.717580907578414	0.0943796438869267	-0.839898494496447	-0.243200445694113	-0.979009875526416	-0.725335220770408	-0.580517368293377
SAASVYAGAGGSGSR	LGSVQAPSYGARPVSSAASVYAGAGGSGSR	RPVS	tr|A0A0D9SC49|A0A0D9SC49_CHLSB;tr|A0A0D9SAU5|A0A0D9SAU5_CHLSB;CON__P05784	tr|A0A0D9SC49|A0A0D9SC49_CHLSB		31	45	3.2521e-16	215.02	587560000	9574;9575	9574	-0.502289642763516	0.0423182618057412	-0.0152273835799478	-0.0483138002807816	-0.17110088515778	0.490120576079551	-0.053483821488584	-0.767131816818875	-0.782036577663648	-0.829494818275441	-0.360415427917424	0.631937891047075	0.370969942810819	0.397936338778041	0.335977013602897	0.160700808796751
SACEGDSELLSR	EDKERQWVDDFPLHRSACEGDSELLSRLLS	PLHR	tr|A0A0D9RJG3|A0A0D9RJG3_CHLSB	tr|A0A0D9RJG3|A0A0D9RJG3_CHLSB		295	306	0.013164	82.171	9842100	9580	9580	-0.221136052938899	-0.629154823873634	0.995347360171541	0.975698086115067	-0.653035450051998	0.0265141159672758	-0.136361554719344	-0.632275603889563	0.105372797589156	0.582799104100816	-0.228781505992	0.0115885388893395	0.287794391742236	-1.29716317778952	-0.642950021785586	-0.682928916057957
SADAQSFLNR	GYGCSCDQLREPMLQSADAQSFLNRVCGVS	PMLQ	SARS2|pp1ab|Replicase;SARS2|nsp12|Coronavirus	SARS2|pp1ab|Replicase		4393	4402	6.1511e-05	183.67	247020000	9584;9585	9585	-3.64182311112675	-1.88029456897542	-2.16273999893644	-1.91214481974284	-1.44496711451597	-1.28130373631246	-1.10244593618867	0.015543463883052	0.0969643050391781	0.163452789179026	1.94817514982816	1.63874818710202	1.56748498001183	-2.16366239480246	-1.71553940901464	-1.99946500390639
SADIALLAGGSR	PFEEKVIQVRYDPCRSADIALLAGGSRKRW	DPCR	tr|A0A0D9RGN3|A0A0D9RGN3_CHLSB	tr|A0A0D9RGN3|A0A0D9RGN3_CHLSB	MRPL2	136	147	0.00022554	117.25	78569000	9587;9588	9587	0.150498484032181	-0.145042673242966	0.404781431909825	-0.0729992730457646	-0.173317406833291	-0.565039023983005	-0.306399566954362	0.628315123987348	0.402001959292143	0.297661702231345	0.189517124532939	-0.279736459900806	-0.555806032422236	-0.409930810257078	-0.0115892746730636	-0.226944725847632
SAEVELQSKR	ERARQVQVALETAQRSAEVELQSKRASFAE	TAQR	tr|A0A0D9R924|A0A0D9R924_CHLSB	tr|A0A0D9R924|A0A0D9R924_CHLSB	PLEC	1631	1640	0.0058761	107.85	64894000	9597	9597	-0.0269711809570322	0.0974882479732338	-0.925455178178119	-0.504641710475844	0.0185686079038988	0.735139906690813	0.0881878887732084	-0.157358663562375	-0.366289878824458	-0.176110605508593	-0.333883411381951	0.522991432705479	0.178601074364796	0.238998852284549	-0.121090271354616	-0.0627942589708701
SAFALGGLGSGFASNR	AQAAAERLGYPVLVRSAFALGGLGSGFASN	VLVR	tr|A0A0D9RBE4|A0A0D9RBE4_CHLSB	tr|A0A0D9RBE4|A0A0D9RBE4_CHLSB	CAD	556	571	6.2356e-11	135.47	8543200	9598	9598	0.287940805794306	-0.209331373505314	-0.178263267582066	-0.309467363314512	0.15261445904195	-0.153937434369075	-0.0731727607045452	0.84012395982226	-0.651149343436419	0.131352785817149	-0.442846493603687	-0.258243243933533	-0.465512820620992	-0.0323035904746624	0.381874456206657	0.218284127302221
SAFTQDSR	ETSNSGTLPQSSAVGSAFTQDSRSLKTQLS	SAVG	tr|A0A0D9QX96|A0A0D9QX96_CHLSB	tr|A0A0D9QX96|A0A0D9QX96_CHLSB		164	171	0.0022177	173.73	65154000	9599	9599	-0.407382609882126	0.24639896276061	0.0738796846973258	0.249390480161884	0.0828721005872421	0.0731850348220683	-0.0936061959604891	-0.145971264678847	0.00717910167307347	0.0218131138745757	-0.258077416256861	0.0852966121313087	-0.0851238851267083	-0.0848830405452629	0.125452242204261	-0.0399843615339136
SAGADTRPTVRPR	GAGRPSVLLLPVRRESAGADTRPTVRPRND	VRRE	tr|A0A0D9R0H2|A0A0D9R0H2_CHLSB	tr|A0A0D9R0H2|A0A0D9R0H2_CHLSB	NDUFS3	22	34	0.00023194	105.65	238780000	9600;9601;9602;9603;9604	9603	-0.184970325292529	-0.1112716661147	-0.2900016573875	-0.186832295246871	-0.0958665283984478	-0.0824224245399871	0.133614525079586	0.0356436560992859	0.0135735171623469	0.134327590757164	0.424176722916035	0.367386365722879	0.25227557983031	-0.196312928413286	-0.204373375056733	-0.277076417637694
SAGSGPGQYLQR	PRGPAVGPGAPSRPLSAGSGPGQYLQRSIV	SRPL	tr|A0A0D9S789|A0A0D9S789_CHLSB	tr|A0A0D9S789|A0A0D9S789_CHLSB	CPT2	26	37	6.5225e-06	162.36	240990000	9611	9611	-0.10074942543738	0.0778388178200416	-0.254523451180518	0.0763558755118765	0.0824845293251484	0.0334078334080751	0.227527327021572	0.119371845793528	-0.0222590569278067	0.0353349800505948	0.170674815772053	0.213199948114151	0.115028130344373	-0.345905436165811	-0.467315946680973	-0.163913814583038
SAGSIPGER	PKQRGMRFRYKCEGRSAGSIPGERSTDTTK	CEGR	tr|A0A0D9R6K4|A0A0D9R6K4_CHLSB	tr|A0A0D9R6K4|A0A0D9R6K4_CHLSB	RELA	39	47	0.0092918	115.86	60951000	9612	9612	-0.239642264601345	-0.123248371503839	-0.163201548905659	-0.543696828431792	-0.109336343527545	-0.312830590894822	-0.142566847582147	0.654175793744731	0.271587438830664	-0.0598556037617102	0.136722135479605	-0.10982071237757	-0.391976816656677	0.117482508349592	0.442113354783716	0.0649603150456574
SAHAGTYEVR	QDVGRYQVSWSLDHKSAHAGTYEVRFFDEE	LDHK	tr|A0A0D9R3H4|A0A0D9R3H4_CHLSB	tr|A0A0D9R3H4|A0A0D9R3H4_CHLSB	SSR4	104	113	0.0032504	112.13	254410000	9620	9620	0.286009632661713	-0.00116919054079372	0.602322001137477	0.569280696913407	-0.310434248158667	-1.11916867940431	-0.0249118831160293	0.529286059762189	0.475432928507535	0.566345073987757	0.450105350032627	-1.40275980295981	-0.854386966303629	-1.16974553426711	-0.158632332765089	-0.791283089723339
SAHATAPVNIAGSR	RTPQAPASANLVGPRSAHATAPVNIAGSRT	VGPR	tr|A0A0D9RDA8|A0A0D9RDA8_CHLSB	tr|A0A0D9RDA8|A0A0D9RDA8_CHLSB	SRRM2	2343	2356	3.6893e-09	141.46	297240000	9621	9621	0.130197538480338	0.270618241875652	-0.294622012374708	-0.56998778420878	-0.189314889019546	0.496905820105968	0.301912552339258	0.518155110454559	0.0405887349927503	0.171044629279467	-0.541436854636653	0.352129101983947	0.150675141069753	-0.530605235691228	-0.370888033527879	-0.827200994662304
SAHHPSSPSAPR	GPQLPASPRLTAAAHSAHHPSSPSAPRSPA	AAAH	tr|A0A0D9RV27|A0A0D9RV27_CHLSB	tr|A0A0D9RV27|A0A0D9RV27_CHLSB	SORBS3	593	604	1.722e-05	169.82	22226000	9622	9622	-0.135410852711799	-0.487601016622726	-0.347954059938906	-0.863597393664532	-0.279660175452091	0.129190895153904	-0.069779375950807	0.0844258718878452	-0.0680876014004417	-0.481761018489272	0.177134979837054	0.629269567953002	0.426294809396507	0.361052740243325	-0.0420332401947127	0.218766673682601
SALHNSGDLELR	SCLEVRKSQPDESCRSALHNSGDLELRATP	ESCR	tr|A0A0D9RYT0|A0A0D9RYT0_CHLSB	tr|A0A0D9RYT0|A0A0D9RYT0_CHLSB	LMTK2	1165	1176	3.1689e-06	134.99	11827000	9654	9654	0.490704525245144	0.105239277711971	-0.0234448865229872	-0.0486013397669681	-0.0487790428957114	-0.198159830795898	0.140044177321495	0.275375777200633	-0.119262968825493	-0.0292587657287673	0.0405235565060891	-0.464206781560907	-0.478474220943883	-0.25012904530045	0.281632756567522	-0.0149175464461121
SALRPSTSR	SRSYVTTSTRTYSLGSALRPSTSRSLYASS	YSLG	tr|A0A0D9RJU1|A0A0D9RJU1_CHLSB	tr|A0A0D9RJU1|A0A0D9RJU1_CHLSB	VIM	42	50	0.003082	129.63	2786700000	9657;9658;9659;9660;9661	9659	0.103133349592946	0.308454509496494	0.265020361652734	0.277810887579135	0.149542299420475	-0.131205522330985	-0.42312466711287	-0.201355385847272	-0.0930488430146388	-0.00115762764948481	-0.395411115879912	-0.144580535559847	-0.298622513218046	0.0324230825725135	0.176851342637602	0.09472188065078
SALSHPYFQDLER	LKCLTFNPAKRISAYSALSHPYFQDLERCK	ISAY	tr|A0A0D9RJK6|A0A0D9RJK6_CHLSB	tr|A0A0D9RJK6|A0A0D9RJK6_CHLSB	CDK6	293	305	4.5891e-08	138.87	64415000	9662	9662	-0.0170190679451818	-0.268854279874679	-0.0170190679451818	-0.0170190679451818	-0.0457897487172	0.329170309274603	0.0100983415700602	-0.424652314457466	-0.424652314457466	-0.424652314457466	-0.424652314457466	0.197055539399988	-0.117405268645494	0.463584165619432	0.325237834829894	0.370746547918432
SANEDHETIR	IDDGDKTKMTNHCVFSANEDHETIRNYAQV	HCVF	tr|A0A0D9RLZ6|A0A0D9RLZ6_CHLSB	tr|A0A0D9RLZ6|A0A0D9RLZ6_CHLSB	BZW2	100	109	6.1314e-05	143.28	16239000	9663	9663	-0.191933986225436	-0.212394896573271	-0.477309983673856	-0.634823006816384	-0.026489568263959	-0.203813760426501	-0.280868046632863	0.202589166333522	-0.121465047032507	-0.118263868333524	-0.287419094317209	0.0163504759586411	-0.157813632653904	0.751980542604262	0.491720057663093	0.503139144573584
SAPDQEVR	______________________________	____	tr|A0A0D9QZC8|A0A0D9QZC8_CHLSB	tr|A0A0D9QZC8|A0A0D9QZC8_CHLSB	ARL3	11	18	0.0021359	144.38	160350000	9672	9672	-1.82584524819276	-1.76750290996971	-0.554845717964068	-1.03814692872779	-2.31602291491454	-2.61209093743255	-2.12104248269386	-2.0056441532807	-1.919119846221	-2.067239527579	0.133882579290664	0.498148461280365	0.167257970068212	1.64746639529048	1.6763104884266	1.56008740389194
SAPGEDEECGR	AAAGGAFPRGGRWRRSAPGEDEECGRVRDF	RWRR	tr|A0A0D9S6J4|A0A0D9S6J4_CHLSB	tr|A0A0D9S6J4|A0A0D9S6J4_CHLSB	SORT1	78	88	6.028e-05	170.47	29823000	9673	9673	-0.469553565135328	-0.909581773773254	-0.636156097552891	0.0900907547875683	-0.307062429691412	-0.354868686991552	0.0651921381923949	-0.21476282897563	0.196223765727965	0.466005325560361	0.298938167562853	-0.0255519812132966	0.328853914306913	0.171553010129771	0.252987070466957	0.293789465442044
SAPGTPEVPLTR	SWGRPVGPLARRGCCSAPGTPEVPLTRERY	RGCC	tr|A0A0D9R0C0|A0A0D9R0C0_CHLSB	tr|A0A0D9R0C0|A0A0D9R0C0_CHLSB	D2HGDH	90	101	5.1182e-06	197.21	148430000	9674;9675	9674	-0.220747083786419	-0.0701635596363066	-0.406268767557782	-0.276605608992088	-0.239627822402983	-0.25871965782857	0.153777928669652	-0.0105192819062252	0.130781027569197	0.0787244784374112	0.311612437509388	0.162244145741904	0.169949605711484	0.0750381725580261	0.0471700548905623	0.135539496487068
SAPLATGCPER	LLAAPASAQLSRAGRSAPLATGCPERCEPA	RAGR	tr|A0A0D9QX48|A0A0D9QX48_CHLSB	tr|A0A0D9QX48|A0A0D9QX48_CHLSB	HTRA1	74	84	2.4173e-06	150.61	51347000	9676	9676	-0.709745123907176	-0.386470853246628	-0.617526606563352	-0.685466838628524	0.370497734041373	0.242612749095064	0.354196332958482	-0.110948764027635	0.311192975444273	0.15427464039422	0.725066585208081	0.531841955458478	0.859954139951708	-1.38755992312271	-1.2711021726373	-0.722809477880928
SAPNSSDSATR	LVSIGDLQATFHGIRSAPNSSDSATRDPST	HGIR	tr|A0A0D9S5Z0|A0A0D9S5Z0_CHLSB	tr|A0A0D9S5Z0|A0A0D9S5Z0_CHLSB		407	417	0.018355	85.355	9844600	9685	9685	-0.466415799956301	-0.295256268814395	-0.926013403001419	-0.549348278733987	-0.120610818066803	0.4430129922472	-0.0376180059333924	0.156831571452771	-0.242165929453941	-0.553136096321026	-0.170677743669055	0.704282205501946	0.33161160992088	0.364987754818785	0.229620723374348	0.163175226652068
SAPPTETKSLR	TTVSSKTGRSLRKISSAPPTETKSLRIASR	RKIS	tr|A0A0D9RSS8|A0A0D9RSS8_CHLSB	tr|A0A0D9RSS8|A0A0D9RSS8_CHLSB	BAZ1A	1322	1332	0.016222	86.923	28876000	9687	9687	-0.232846664119017	0.469910725412239	-0.384834933778823	0.00320205071597692	0.44381352306051	0.560136480083958	-0.242009391760714	-0.560710312942655	-0.559857219750714	-0.535015871025932	-0.591686461605562	0.555756829452464	0.164059083424237	0.197867031773281	-0.144486181980809	-0.0534486728086296
SAPSWAPISFPAASR	PRLLARPSLPPRRPLSAPSWAPISFPAASR	RRPL	tr|A0A0D9RQ19|A0A0D9RQ19_CHLSB	tr|A0A0D9RQ19|A0A0D9RQ19_CHLSB	GARS	37	51	2.0101e-10	128.73	607350000	9692;9693;9694;9695	9692	-0.103578592017487	-0.0218257722037001	-0.2172554976688	-0.389129525381217	-0.0235340759210343	0.543157389574469	0.264192251924962	-0.167820485298359	-0.00613505602156152	-0.00613505602156152	-0.0390517273596613	0.135563076327565	0.0479084390480311	0.133960910192545	-0.34952210003164	-0.0753155465016821
SAPVIFDR	TPTTLIAPRIESKSMSAPVIFDRSREEIEE	SKSM	tr|A0A0D9RQ57|A0A0D9RQ57_CHLSB	tr|A0A0D9RQ57|A0A0D9RQ57_CHLSB	SNX2	119	126	0.018917	118.74	23534000	9696	9696	0.0349060642778003	0.197694862531163	-0.196381311557905	0.0258370394380372	0.0843083211065262	-0.00595925401655111	0.111329198670173	0.0709612126334395	-0.170344374893538	-0.0822330560939685	0.00667693449657904	-0.155009647632564	-0.068886521879221	-0.0606472331884333	0.100725785858079	0.0435285760167587
SAQEAYKSYIR	SQLEKLIEKNYFLHKSAQEAYKSYIRAYDS	FLHK	tr|A0A0D9RVB2|A0A0D9RVB2_CHLSB;tr|A0A0D9RVB5|A0A0D9RVB5_CHLSB	tr|A0A0D9RVB2|A0A0D9RVB2_CHLSB	DDX18	580	590	0.0058452	94.551	21805000	9698	9698	0.243713186472637	-0.0670832361250113	0.243713186472637	0.243713186472637	-0.0670832361250113	-0.0670832361250113	-0.0670832361250113	0.243713186472637	0.243713186472637	0.243713186472637	0.243713186472637	-0.0670832361250113	-0.0670832361250113	-0.596295273780218	-0.596295273780218	-0.596295273780218
SASASAER	KSRDRFFQGSQEFLASASASAERSCTPSPD	EFLA	tr|A0A0D9R833|A0A0D9R833_CHLSB	tr|A0A0D9R833|A0A0D9R833_CHLSB	ZC3HAV1	265	272	0.0066046	134.48	17858000	9703	9703	-0.457816358637689	-0.0162349050078448	-0.0843297316266914	-0.302221169593536	0.0285511061610701	0.255974775974277	-0.811660092506888	-0.358703090279669	-0.29229117251475	-0.451139864054948	0.154533204031444	0.634001824494267	0.243718533223345	0.449846251151419	0.135640279000497	0.142278703207739
SASASPLTPCSAPR	LPRNGRDQAVPVCPRSASASPLTPCSAPRS	VCPR	tr|A0A0D9S7S7|A0A0D9S7S7_CHLSB	tr|A0A0D9S7S7|A0A0D9S7S7_CHLSB	MAP7D1	367	380	3.9484e-09	181.68	88880000	9705;9706	9706	0.054487389677841	0.108286203130839	0.121432110974153	0.0222104948044068	-0.0889472126111268	-0.331455043647856	0.0112189437353879	0.435024943750478	0.0817159013031544	0.222317747880964	-0.0641691729012691	-0.171780558434508	0.393545282548232	-0.38976087373813	-0.34845884267313	-0.407115609213814
SASDIPVQSHR	RIAAHPSVQKVVLVSSASDIPVQSHRTSEI	VLVS	tr|A0A0D9RX05|A0A0D9RX05_CHLSB	tr|A0A0D9RX05|A0A0D9RX05_CHLSB	UTRN	2212	2222	1.0016e-05	135.16	103270000	9707	9707	-0.384770331605476	-0.55485212205613	-0.493840910423002	-0.534240379789016	-0.411102749369378	0.397819325601227	-0.620663197904048	-0.685213415543279	-0.990644571267726	-0.670871303287152	-0.409576385336629	0.896508193429642	-0.042113671017691	0.847176650864787	0.63601803829553	0.799790148127586
SASEPDAVHVVLDR	PLVVEDFVKDSGACFSASEPDAVHVVLDRH	GACF	tr|A0A0D9RE62|A0A0D9RE62_CHLSB	tr|A0A0D9RE62|A0A0D9RE62_CHLSB	GATD1	181	194	9.6425e-09	175.01	14009000	9708	9708	0.07454596492256	0.0388093573725682	0.100206049961038	0.134669575565955	-0.174324998900003	-0.061226334025906	-0.1133380823128	0.242948145591829	-0.0680994029529531	-0.0208972641217693	0.0161021556816031	-0.208328937997573	-0.115189468364398	0.125601498411848	-0.17295312019374	0.110932108555539
SASLLDTDKR	GEGDFLAVGSIRKLASASLLDTDKRYCGRT	RKLA	tr|A0A0D9R1B7|A0A0D9R1B7_CHLSB	tr|A0A0D9R1B7|A0A0D9R1B7_CHLSB	AATF	61	70	7.6272e-05	152.07	201560000	9710	9710	-0.231937668737792	0.287731559607372	-1.03098112702907	-0.516996022268336	0.478934003407996	0.723647614281031	-0.0861198344459974	-0.403381217038211	-0.43729180990894	-0.57954280611347	-0.736839048255297	0.698250502388295	0.249420749772465	0.243520920209401	0.0204932235105133	-0.0303444809653718
SASSSISSQR	KGISPAHKTSTPTHRSASSSISSQRDSRQS	PTHR	tr|A0A0D9RP18|A0A0D9RP18_CHLSB	tr|A0A0D9RP18|A0A0D9RP18_CHLSB	OSBPL6	21	30	0.0013498	182.65	49761000	9719	9719	-0.148152531650396	-0.353073502610664	-0.246078212978727	-0.274300948059369	-0.325383249840385	0.457064377817475	-0.0423290070340373	0.0956386301858825	-0.0589963512416502	-0.0645166630294258	0.149550651576185	0.583111218541078	0.144670327920958	0.0534501769650462	-0.354090006778639	-0.0216501517684056
SATEQSGTGIR	TVGVFAKATAQDNPKSATEQSGTGIRSESE	DNPK	tr|A0A0D9R6M6|A0A0D9R6M6_CHLSB	tr|A0A0D9R6M6|A0A0D9R6M6_CHLSB	AIFM1	519	529	0.00051445	120.09	15188000	9730	9730	0.563279562943657	0.11417635764634	0.415819028013196	0.347183025874332	-0.208937183903537	-1.00986147249509	-0.0753321144317382	0.599818374187983	0.761087162196129	0.599068348721268	0.319950299981949	-1.59866803036706	-0.515124089964457	-1.68844206243146	-0.553573647651411	-0.920921872240247
SATGALEGQMFR	TPVKNQGQCGSCWAFSATGALEGQMFRKTG	CWAF	tr|A0A0D9R4W3|A0A0D9R4W3_CHLSB;tr|A0A0D9R389|A0A0D9R389_CHLSB	tr|A0A0D9R4W3|A0A0D9R4W3_CHLSB	CTSL	142	153	4.2981e-06	132.17	105120000	9731;9732	9731	0.161565461075128	0.00230379983110307	0.277088229547421	-0.0190942691657852	-0.125858260604043	-0.382692330269804	-0.122008717443767	0.250947084407229	0.104930455984412	0.424873810617689	0.136229255042508	-0.362712366511334	-0.23768055267188	-0.109766657514187	-0.133295621528024	-0.139673781764752
SATSQSASSSNHSSR	DLAEELNARLTIFGNSATSQSASSSNHSSR	IFGN	tr|A0A0D9RHB5|A0A0D9RHB5_CHLSB	tr|A0A0D9RHB5|A0A0D9RHB5_CHLSB	NEDD4	311	325	1.5634e-10	131.86	2702300	9737	9737	-0.564895070427915	0.419619129900305	-0.564895070427915	-0.564895070427915	0.419619129900305	0.585810634315842	0.419619129900305	-0.272410022637549	0.277835763074799	0.277835763074799	-0.272410022637549	-0.996390315493937	-0.996390315493937	0.170034254619574	0.170034254619574	0.170034254619574
SATTPSLPMSSGR	LPTSFPTLSFGSLLSSATTPSLPMSSGRST	SLLS	tr|A0A0D9RQP3|A0A0D9RQP3_CHLSB	tr|A0A0D9RQP3|A0A0D9RQP3_CHLSB	NUP214	1479	1491	3.2009e-05	110.38	18132000	9740	9740	-0.982362395699518	-0.271196828436813	-0.594884854568671	-0.285239083452043	-0.507564353000049	-0.696196085469767	-0.709396700978872	-0.878618882561714	-1.28194094130474	-0.833533061122177	-0.0622599488930826	0.598375152443605	0.234461472940771	1.19788408631353	0.926729156717952	0.91901060871706
SAVGNAAHTSDR	AAVQSAVHELLEFARSAVGNAAHTSDRALH	EFAR	tr|A0A0D9QUM3|A0A0D9QUM3_CHLSB	tr|A0A0D9QUM3|A0A0D9QUM3_CHLSB	BCAR1	524	535	0.0002425	116.51	10439000	9747	9747	-0.674163214141703	-0.394513017300008	-0.764425609898489	-0.470155585322799	-0.378078634511021	-0.359532007572174	-0.579345025589307	-0.907379884637562	-0.42678326925677	-0.609118435308468	-0.257729893809527	0.248876429889378	-0.0251397681710142	1.10516068047786	1.15446072256484	0.820909988443958
SAVTKPSSSVTPR	GISSQPRNDFGNFFGSAVTKPSSSVTPRHP	NFFG	tr|A0A0D9R7D0|A0A0D9R7D0_CHLSB	tr|A0A0D9R7D0|A0A0D9R7D0_CHLSB	ZC3H7A	425	437	0.00065441	95.659	30685000	9750	9750	-0.33708581817976	-0.0919096016462243	-0.33708581817976	-0.33708581817976	-0.0919096016462243	-0.0919096016462243	-0.0919096016462243	-0.33708581817976	-0.33708581817976	-0.33708581817976	-0.33708581817976	-0.0919096016462243	-0.0919096016462243	0.686716748562799	0.686716748562799	0.686716748562799
SAYNVYVAER	KRKELTQLGKPKRPRSAYNVYVAERFQEAK	KRPR	tr|A0A0D9R4L8|A0A0D9R4L8_CHLSB	tr|A0A0D9R4L8|A0A0D9R4L8_CHLSB	TFAM	160	169	7.2824e-05	150.04	34993000	9752	9752	-0.404149298675331	0.0633901976645472	-0.570608446725144	-0.557908007932503	-0.0860639717102526	0.529153293872065	0.0642483714324699	0.0806637762985636	-0.263942251261801	-0.326880327548903	-0.196069168409259	0.432428297050317	0.175876005717526	0.265576307430408	0.0472083104261344	0.190347106304866
SCPGTVAEDLR	AQRRTRVQRPILRLLSCPGTVAEDLRRDER	LRLL	tr|A0A0D9RGX1|A0A0D9RGX1_CHLSB	tr|A0A0D9RGX1|A0A0D9RGX1_CHLSB	MTPAP	31	41	7.2129e-08	217.66	139430000	9764;9765	9764	0.287455077664603	0.019203290345583	0.0282022462048156	0.0334321527950833	0.240489333486774	0.160422763205121	0.387024565937055	0.278312957633755	0.222786857269733	0.221166505471707	0.0146782468304542	-0.334476869916397	0.00731125838389112	-0.727075299321828	-1.02054807186682	-0.587800300015709
SCPGTVAEDLRR	AQRRTRVQRPILRLLSCPGTVAEDLRRDER	LRLL	tr|A0A0D9RGX1|A0A0D9RGX1_CHLSB	tr|A0A0D9RGX1|A0A0D9RGX1_CHLSB	MTPAP	31	42	1.4045e-17	244.71	321410000	9766;9767	9766	0.153837471275824	0.181341085266292	0.0406364747179099	0.019809505714188	0.232017373070114	0.187394289947478	0.230468879207395	0.229679106539489	0.249685229109523	0.276254712831905	-0.109007399189667	-0.266538505239819	-0.060287906821836	-0.520197301866206	-0.67400345407774	-0.711873549617745
SCSPDTQCSR	KKVKRLLKKQVVRIMSCSPDTQCSRDHSME	VRIM	tr|A0A0D9QYD3|A0A0D9QYD3_CHLSB	tr|A0A0D9QYD3|A0A0D9QYD3_CHLSB	UBE2O	399	408	0.0044244	109.66	15658000	9768	9768	-0.303392481923872	0.0528624192024707	0.751264704926289	0.515626587194524	-0.0704017775668047	-0.508353353577631	-2.53289412996131	-1.57061331977957	-1.1595449956242	-0.997144943001142	0.719489449628917	0.63312778363634	0.865943418103476	-0.247700824271557	-0.291287407631774	0.317870425881663
SDAELQIER	LLWVTGQAAPVAGLGSDAELQIERRFVPDE	AGLG	tr|A0A0D9RQS4|A0A0D9RQS4_CHLSB	tr|A0A0D9RQS4|A0A0D9RQS4_CHLSB	FKBP9	32	40	0.0078242	118.67	96959000	9770	9770	-0.0730720797868801	0.0667152403472978	-0.0207259785574743	0.0137070857189698	0.002846487041531	-0.0938349992064681	0.23520752401309	-0.127504105417116	-0.0575535767883107	0.0165931657896944	0.0323171079925316	0.0567300978126847	0.0460693473578663	-0.108279650676087	-0.0184328076968582	-0.0106904573506146
SDAHPELVR	AYTTVLQEWLRLACRSDAHPELVRRHLVTF	LACR	tr|A0A0D9R3E6|A0A0D9R3E6_CHLSB	tr|A0A0D9R3E6|A0A0D9R3E6_CHLSB	KANK2	634	642	0.0066122	120.99	38735000	9773	9773	0.239246015765726	0.0741436362047366	0.00689378622220339	-0.148531132933678	-0.32122860860357	-0.491384744518778	-0.23728247430519	0.362922941306915	0.0771930735817458	0.232318391078502	0.0682237369060883	-0.280738482945914	-0.449698712961673	0.0193117481594267	0.255715303835309	0.230142800947941
SDASPSSIR	PSGEEVLQDIQVMLKSDASPSSIRSLKSDM	VMLK	tr|A0A0D9R758|A0A0D9R758_CHLSB	tr|A0A0D9R758|A0A0D9R758_CHLSB	MCM5	130	138	0.010117	114.28	11609000	9774	9774	0.132644105484077	-0.299684632173722	0.423655060002191	0.585463088613797	-0.162887783518164	-1.00673491798494	-0.264020033933735	0.58368601250924	0.471628682758119	0.498566989321389	0.524604252737069	-0.798027953438642	-0.50167675671031	-0.791452488224265	-0.328095057490499	-0.659061327934636
SDDGFPQIR	PFGFVQLSSDLSKKSSDDGFPQIRWHQTAD	SKKS	tr|A0A0D9S470|A0A0D9S470_CHLSB	tr|A0A0D9S470|A0A0D9S470_CHLSB	SIAE	332	340	0.00094515	141.93	185260000	9775;9776	9776	0.0976795312058981	0.13240659882545	-0.12880494921891	0.0515994232794093	0.0806616404622369	0.16624585192897	0.181080171182793	0.354350830338178	0.000879915522040792	-0.0475665844807038	-0.0709854841768808	-0.0887614972523924	-0.0789009741685685	-0.280617889348559	-0.32046166214999	-0.218058897423245
SDEGHPFR	ISFRIYRGVIQAIQKSDEGHPFRAYLESEV	AIQK	tr|A0A0D9RNM3|A0A0D9RNM3_CHLSB	tr|A0A0D9RNM3|A0A0D9RNM3_CHLSB		74	81	0.0037449	140.09	63434000	9779	9779	0.602751825751556	-0.0813078475326753	0.626932291298628	0.657942544699863	-0.291221980914314	-1.92010623760324	-0.289255331720705	0.602914938031179	0.694941256022456	0.62662264585279	0.387883705962192	-1.77110577656388	-0.608265442198904	-1.98781948350221	-0.4160041181939	-0.801617479142173
SDEGQLSPATR	HQSIEEFRAKIERARSDEGQLSPATRGAYR	ERAR	tr|A0A0D9R924|A0A0D9R924_CHLSB	tr|A0A0D9R924|A0A0D9R924_CHLSB	PLEC	591	601	5.6401e-05	182.28	115120000	9780;9781	9780	-0.0154419678075252	-0.0767287244053748	-0.0551679491565249	-0.185804251725965	-0.125179517503623	0.0898269915650387	-0.0990123394695146	0.340000560933477	0.187905452557813	0.0446371035894257	0.152458914575418	0.140254431275391	-0.00458709025669159	-0.0687628867985239	-0.148734973796465	-0.315051090838622
SDGSPSPIGGIKR	QNNSSPSISPNTSFTSDGSPSPIGGIKRKA	TSFT	tr|A0A0D9RFB4|A0A0D9RFB4_CHLSB	tr|A0A0D9RFB4|A0A0D9RFB4_CHLSB	XRN2	482	494	0.00035543	102.73	57509000	9788	9788	-0.791648704714977	-0.903599198875494	-0.791648704714977	-0.791648704714977	-0.832942417963764	-0.346829584893371	-0.987185102645498	-1.04552805476914	-1.04552805476914	-1.04552805476914	-1.04552805476914	0.730564988014337	0.44550654464355	1.52751295812383	0.941453602126201	1.08266566014235
SDGTLNPNGVR	CRINPKTGGIIMLGRSDGTLNPNGVRFGSS	MLGR	tr|A0A0D9S5D0|A0A0D9S5D0_CHLSB	tr|A0A0D9S5D0|A0A0D9S5D0_CHLSB	AACS	540	550	0.00089892	114.86	21261000	9789	9789	-0.573902362926255	-0.354989284721836	-0.829422301763389	-0.725111208895749	-0.389079205657749	0.0457802152613136	-0.0559529041655229	0.370066388305694	0.00538652822670882	-0.0813205932475789	0.651271793635359	0.255242712002385	0.684863741358433	0.0210584167041568	-0.0531989478707636	0.0416932452327021
SDHWPLSDVR	DLFVDLVEKFVEPCRSDHWPLSDVRFFLNQ	EPCR	tr|A0A0D9RSG2|A0A0D9RSG2_CHLSB	tr|A0A0D9RSG2|A0A0D9RSG2_CHLSB		309	318	0.016477	94.692	39458000	9804	9804	0.0298754281590996	-0.168919372524313	0.217870015478072	-0.0662341220986149	-0.124794335283818	-0.140382674252871	-0.0369426940216243	0.61635201021403	0.308047361995209	0.181501287525446	0.0216874506912175	-0.282465430514719	-0.243029193526693	-0.218629419476163	-0.206709406689999	-0.219251137062902
SDIDEIVLVGGSTR	MKPVQKVLEDSDLKKSDIDEIVLVGGSTRI	DLKK	tr|A0A0D9RMF3|A0A0D9RMF3_CHLSB	tr|A0A0D9RMF3|A0A0D9RMF3_CHLSB	HSPA5	354	367	2.7005e-09	162.49	27186000	9805	9805	0.36640353535999	0.0991322439589552	0.402563735184551	0.346009246979017	0.073413579671581	-0.780751484170345	0.188456917255351	0.278550748504861	0.16963129951647	0.168419403338101	0.0167068988279531	-0.760076241666146	-0.321167970680159	-0.871399614904913	-0.0600284405916877	-0.147104953427314
SDIGEVILVGGMTR	IAPCQKAMQDAEVSKSDIGEVILVGGMTRM	EVSK	tr|A0A0D9RKY9|A0A0D9RKY9_CHLSB	tr|A0A0D9RKY9|A0A0D9RKY9_CHLSB	HSPA9	378	391	0.011585	77.776	15609000	9807	9807	0.101889409742917	-0.303315518576222	0.408580620288167	0.577955734353831	0.0563205560603882	-0.333218958614261	0.196706711593613	0.0707206011100847	0.305173454380309	0.515636114553222	0.225315337076231	-0.728320841927827	-0.451596274846481	-0.470018177961624	-0.642275480730323	-0.444758422765903
SDISSALR	QVVRLDDCGLTEARCSDISSALRVNPALTE	EARC	tr|A0A0D9RF66|A0A0D9RF66_CHLSB	tr|A0A0D9RF66|A0A0D9RF66_CHLSB	RNH1	41	48	0.00044679	156.4	103280000	9808	9808	-0.225804142486475	0.249738643362628	-0.166620283429343	-0.446691530754146	0.159849169857607	0.76102740988977	0.374773577530462	-0.0826056473725541	-0.15036137923377	-0.236099607096129	-0.212660462506063	0.274333279418763	-0.115308017215344	-0.25537707933726	-0.356375730907461	-0.129946046331483
SDMPPLTLEGIR	LAEVPGRVTQLCRQYSDMPPLTLEGIRDRV	CRQY	tr|A0A0D9R386|A0A0D9R386_CHLSB	tr|A0A0D9R386|A0A0D9R386_CHLSB	NDUFAB1	25	36	7.2703e-08	155.53	622000000	9827;9828;9829;9830;9831;9832;9833	9828	0.133985760304228	-0.0904370516921877	0.395601617319201	0.359566293004161	-0.0981441293932338	-0.182039190252294	0.00836500841052374	0.172432261435178	0.296835010815326	0.309254895534874	0.19079503152003	-0.233767753234748	-0.228367119540309	-0.57321513693783	-0.482046175482692	-0.483076272463726
SDMPPLTLEGIRDR	LAEVPGRVTQLCRQYSDMPPLTLEGIRDRV	CRQY	tr|A0A0D9R386|A0A0D9R386_CHLSB	tr|A0A0D9R386|A0A0D9R386_CHLSB	NDUFAB1	25	38	3.7744e-11	143.25	206360000	9834;9835	9834	-1.35113845312246	-1.35113845312246	0.503790761826924	0.503790761826924	-0.00828355412624501	0.146851071227983	0.235725936369286	0.503790761826924	0.503790761826924	0.503790761826924	0.503790761826924	-1.58696408818925	-1.58696408818925	-0.11832908319842	-0.11832908319842	-0.11832908319842
SDPAEHLR	EETVMLHARKLSSVRSDPAEHLRTAIEHVK	SSVR	tr|A0A0D9R9A8|A0A0D9R9A8_CHLSB	tr|A0A0D9R9A8|A0A0D9R9A8_CHLSB	MB21D2	405	412	0.0056925	136.27	25643000	9844	9844	-0.133658400167878	-0.281944535427501	0.033538003669659	-0.209891495133222	-0.300892291124409	0.149444420469343	-0.0787362042193636	0.0745004813514548	-0.0824228261312814	-0.133290804448174	0.176188242054713	0.196818800122779	0.0162182823207963	0.234054266624691	0.103611963373829	0.0880346245495915
SDPQLIVQLR	SGGSPEVLQMLKIHRSDPQLIVQLRFCGRQ	KIHR	tr|A0A0D9QUR7|A0A0D9QUR7_CHLSB	tr|A0A0D9QUR7|A0A0D9QUR7_CHLSB	TRADD	67	76	0.00089523	123.86	13756000	9845	9845	-0.0884521884679177	-0.0352693046328896	-0.330700235482582	-0.0348047881608567	0.0203944877439139	0.393684409348304	0.0433344736047038	-0.157100920571585	-0.368469711794891	-0.292153734491694	-0.132472824353354	0.343618921891728	0.292065514939044	0.186131273277447	-0.144990299476551	0.0257824128153513
SDPVVSYR	LKDLEEDHACIPIKKSDPVVSYRETVSEES	PIKK	tr|A0A0D9REP7|A0A0D9REP7_CHLSB	tr|A0A0D9REP7|A0A0D9REP7_CHLSB	EEF2	573	580	0.018226	119.41	299830000	9846	9846	0.341325601112591	-0.146599852280925	0.667879912611657	0.362228111713108	-0.199193770193241	-1.49457046385628	-0.398091206739416	0.738259721386911	0.708545101677718	0.696191467848152	0.487418190663596	-1.24071472258133	-0.725544273266327	-1.45593241095147	-0.569699096533851	-0.785652768092383
SDPYSTGHLR	PQQVIQHHHSPRHHKSDPYSTGHLREAPSP	RHHK	tr|A0A0D9R1C4|A0A0D9R1C4_CHLSB	tr|A0A0D9R1C4|A0A0D9R1C4_CHLSB	BRD4	1051	1060	0.00021135	132.88	26507000	9847	9847	0.33703228054889	0.379766141324597	-0.317106203630675	-0.104639748345426	0.461659473714684	-0.72839110613965	0.561986422169022	0.207396952137782	0.0758176029869467	0.0871127386559388	0.348112427423592	-0.967883819862488	-0.243616421284953	-0.950540019656974	0.253867144250113	-0.651586763557797
SDQSENVDR	LGVWGVRTMQARGFGSDQSENVDRGAGSIR	RGFG	tr|A0A0D9S814|A0A0D9S814_CHLSB;tr|A0A0D9SDU9|A0A0D9SDU9_CHLSB	tr|A0A0D9S814|A0A0D9S814_CHLSB		27	35	0.00029204	155.06	825410000	9853;9854;9855;9856;9857	9853	0.583627282114838	0.0719282086310418	0.446947345452146	0.480043753294188	-0.107620257651311	-1.3198678619689	-0.106886505912682	0.488289938978529	0.753188610913133	0.602463220748641	0.552125254147007	-1.20116256667225	-0.658827816566511	-1.69257588176541	-0.895987405387959	-1.16122618368695
[truncated: 582 more rows]
