# Supplementary material for: Characterising proteolysis during SARS-CoV-2 infection identifies viral cleavage sites and cellular targets with therapeutic potential
Source: Nat Commun. 2021 Sep 21;12:5553. doi: 10.1038/s41467-021-25796-w (PMC8455558; doi:10.1038/s41467-021-25796-w)
Supplement: Supplementary file 12 — Supplementary Data 9 [file 41467_2021_25796_MOESM12_ESM.csv]

REAGENT OR RESOURCE	SOURCE	IDENTIFIER
Virus Strain
SARS-CoV-2,	European Virus Archive goes Global (EVAg)	IDF0372/2020
isolate BetaCoV/France/IDF0372/2020
Cell Lines
A549-Ace2	Donated by Olivier Schwartz (Institut Pasteur)	N/A
HEK-Ace2	Donated by Julian Buchrieser and Olivier Schwartz (Institut Pasteur)	N/A
HEK-Ace2-TMPRSS2	Donated by Julian Buchrieser and Olivier Schwartz (Institut Pasteur)	N/A
Vero C1008 [Vero 76, clone E6, Vero E6] (Vero E6)	ATCC	Cat#CRL-1586
HEK293Tn	System Biosciences	LV900A-1
Chemicals, Reagents
cOmplete protease inhibitor cocktail tablets mini, EDTA-free	Roche	Cat#11846170001
Fetal bovine serum (FBS)	Thermo Fisher Scientific	Cat#10082
DMEM	Thermo Fisher Scientific	Cat#MT10013CV
MEM	Thermo Fisher Scientific	Cat#42360024
Trypsin-EDTA (0.25%)	Thermo Fisher Scientific	Cat#25200056
Penicillin-Streptomycin (10,000 U/mL)	Thermo Fisher Scientific	Cat# 15140122
Opti-MEM	Thermo Fisher Scientific	Cat#31985062
SeaPrep Agarose	Lonza	Cat# 50302
Igepal	Sigma Aldrich	Cat#I3021; CAS#9002-93-1
Formalin	Thermo Fisher Scientific	Cat# 5735TS
Crystal Violet Solution	Sigma Aldrich	Cat#HT90132-1L
alamarBlue	Thermo Fisher Scientific	Cat#DAL1025
Lipofectamine RNAiMAX	Thermo Fisher Scientific	Cat#13778075
Bosutinib (SKI-606)	SelleckChem	Cat#SE-S1014; CAS# 380843-75-4
Saracatinib (AZD0530)	SelleckChem	Cat#SE-S1006; CAS# 379231-04-6
Bafetinib (INNO-406)	SelleckChem	Cat#SE-S1369; CAS# 859212-16-1
Dasatinib (BMS-354825)	CLINISCIENCES	Cat#A3017; CAS#302962-49-8
ML-7 HCl	CLINISCIENCES	Cat#A3626 ; CAS#110448-33-4
MLCK inhibitor peptide 18	CLINISCIENCES	Cat#B5211 ; CAS#224579-74-2
Sorafenib	CLINISCIENCES	Cat#A3009; CAS#284461-73-0
Remdesivir	SelleckChem	Cat#S8932 ; CAS#1809249-37-3
Camptothecin	Sigma-Aldrich	Cat#C9911 ; CAS#7689-03-4
Critical Commercial Assays and Kits
TMTpro 16plex Label Reagent set (6 x 0.5mg)	Thermo Fisher Scientific	Cat#A44552
Luna Universal One-Step RT-qPCR Kit	New England Biolabs	Cat#E3005L
Direct-zol-96	Zymo Research	Cat#R2055
CellTiter-Glo Luminescent Cell Viability Assay	Promega	Cat#G7570
Others
Q-Exactive HF Mass spectrometry, with Dionex 3000 nanoLC system	Thermo Fisher Scientific	N/A
QuantStudio 7 Flex Real-Time PCR System	Thermo Fisher Scientific	Cat#4485701
Echo 550 Liquid Handler	Labcyte	N/A
Centro XS3 LB 960 Luminometer	Berthold Technologies	Cat#46970
Infinite M200 Pro Plate Reader	Tecan	N/A
Oligonucleotides
SARS-CoV-2 N gene (forward) 5?-TAATCAGACAAGGAACTGATTA-3?	IDT	N/A
SARS-CoV-2 N gene (reverse) 5?-CGAAGGTGTGACTTCCATG-3?	IDT	N/A
Human beta-Actin (forward) 5?-CACCATTGGCAATGAGCGGTTC-3?	IDT	N/A
Human beta-Actin (reverse) 5?-AGGTCTTTGCGGATGTCCACGT-3?	IDT	N/A
WNK1 (forward) 5?-CTTGGCTGTTCACTGTTGC-3?	IDT	N/A
WNK1 (reverse) 5?-AACCTCTATTCAGCCTTCACC-3?	IDT	N/A
PAICS (forward) 5?-GCAAATTGAGCTGATCCTTCTG-3?	IDT	N/A
PAICS (reverse) 5?-CAGGATGTGTGGTCTTCTCTT-3?	IDT	N/A
NUCKS1 (forward) 5?-TTCCTTTGATGCCTTTGAAGC-3?	IDT	N/A
NUCKS1 (reverse) 5?-AAATGCCCAAACCCAGACTA-3?	IDT	N/A
KAT7 (forward) 5?-CAGGAGACGTTGTAGTTGAGG-3?	IDT	N/A
KAT7 (reverse) 5?-GCCCTTCCTGTTCTATGTTATGAC-3?	IDT	N/A
NUP107 (forward) 5?-CTTTCATGGTCTTCTTTGGCAT-3?	IDT	N/A
NUP107 (reverse) 5?-CTAACTGCTGATGTGAAGGAGA-3?	IDT	N/A
ATAD2 (forward) 5?-CTTCTTGTTCTTCTAGTCGTTTCAC-3?	IDT	N/A
ATAD2 (reverse) 5?-CAAGCTGCTAAGCCTCCTAT-3?	IDT	N/A
SRC (forward) 5?-CCTCAGCTTCTTCATGACCTG-3?	IDT	N/A
SRC (reverse) 5?-TTTGGCGAGGTGTGGATG-3?	IDT	N/A
GOLGA3 (forward) 5?-GACCATCTGCTCCTTATCGAA-3?	IDT	N/A
GOLGA3 (reverse) 5?-ACATGGCGGACCTTGAAG-3?	IDT	N/A
KLHDC10 (forward) 5?-CAGCCAGATCTTAAACAATGACC-3?	IDT	N/A
KLHDC10 (reverse) 5?-TCACTGTGCAGCTGTTACAC-3?	IDT	N/A
XRCC1 (forward) 5?-GTCTGTGTTCCTTCTGCTCTG-3?	IDT	N/A
XRCC1 (reverse) 5?-CCCTGAAGAGACCAAAGCA	IDT	N/A
PNN (forward) 5?-GCC TCCATTTTATTTATTTGTTCTGC-3?	IDT	N/A
PNN (reverse) 5?-AGCCCCATTTGTTTTATATTCCTG-3?	IDT	N/A
BST1 (forward) 5?-GAATGATAAGACCCGCCCTT-3?	IDT	N/A
BST1 (reverse) 5?-ATGATTACCGACCAGTGAAGC-3?	IDT	N/A
MYLK (forward) 5?-CGTTATCGTTGTCTCCCATGA-3?	IDT	N/A
MYLK (reverse) 5?-TCCTGAAGTGATCAACTATGAGC-3?	IDT	N/A
ATP5B (forward) 5?-TCATGCTGAGGCTCCAGAGTTC-3?	IDT	N/A
ATP5B (reverse) 5?-ACAGTCTTGCCAACTCCAGCAC-3?	IDT	N/A
hs.Ri.NUP107.13.1-SEQ1 (forward) 5?-rGrGrArGrArA rUrUrUrUrCrUrGrArUrArArUrArUrUrGrAGT-3?	IDT	N/A
hs.Ri.NUP107.13.1-SEQ2 (reverse) 5?-rArCrUrCrArArUrArUrUrArUrCrArGrArArArArUrUrCrUrCrCrArA-3?	IDT	N/A
hs.Ri.XRCC1.13.1-SEQ1 (forward) 5?-rGrArUrCrUrArCrArGrUrUrGrCrArArUrGrArGrArArGrCAG-3?	IDT	N/A
hs.Ri.XRCC1.13.1-SEQ2 (reverse) 5?-rCrUrGrCrUrUrCrUrCrArUrUrGrCrArArCrUrGrUrArGrArUrCrCrA-3?	IDT	N/A
hs.Ri.SRC.13.1-SEQ1 (forward) 5?-rGrGrUrUrGrUrArArArUrArCrUrUrUrGrCrArUrArUrUrGTC-3?	IDT	N/A
hs.Ri.SRC.13.1-SEQ2 (reverse) 5?-rGrArCrArArUrArUrGrCrArArArGrUrArUrUrUrArCrArArCrCrArA-3?	IDT	N/A
hs.Ri.PAICS.13.1-SEQ1 (forward) 5?-rGrArArGrUrGrGrArUrArUrCrArUrGrArGrUrCrArUrGrCTA-3?	IDT	N/A
hs.Ri.PAICS.13.1-SEQ2 (reverse) 5?-rUrArGrCrArUrGrArCrUrCrArUrGrArUrArUrCrCrArCrUrUrCrArG-3?	IDT	N/A
hs.Ri.PNN.13.1-SEQ1 (forward) 5?-rGrArUrUrUrCrUrUrGrArUrArArArArArArGrGrArUrUrACC-3?	IDT	N/A
hs.Ri.PNN.13.1-SEQ2 (reverse) 5?-rGrGrUrArArUrCrCrUrUrUrUrUrUrArUrCrArArGrArArArUrCrUrU-3?	IDT	N/A
hs.Ri.MYLK.13.1-SEQ1 (forward) 5?-rGrUrUrGrArGrCrCrArCrUrUrUrArUrUrCrCrArArArGrUAC-3?	IDT	N/A
hs.Ri.MYLK.13.1-SEQ2 (reverse) 5?-rGrUrArCrUrUrUrGrGrArArUrArArArGrUrGrGrCrUrCrArArCrUrG-3?	IDT	N/A
hs.Ri.GOLGA3.13.1-SEQ1 (forward) 5?-rArGrArGrArArGrArArUrUrArGrCrUrArUrCrArArArUrCCG-3?	IDT	N/A
hs.Ri.GOLGA3.13.1-SEQ2 (reverse) 5?-rCrGrGrArUrUrUrGrArUrArGrCrUrArArUrUrCrUrUrCrUrCrUrUrA-3?	IDT	N/A
hs.Ri.ATAD2.13.1-SEQ1 (forward) 5?-rGrArUrArArArArCrArUrCrArCrUrUrArUrUrCrArGrArAAA-3?	IDT	N/A
hs.Ri.ATAD2.13.1-SEQ2 (reverse) 5?-rUrUrUrUrCrUrGrArArUrArArGrUrGrArUrGrUrUrUrUrArUrCrArU-3?	IDT	N/A
hs.Ri.KAT7.13.1-SEQ1 (forward) 5?-rGrCrUrUrGrArUrArCrCrUrGrGrUrArUrCrArUrUrCrUrCCA-3?	IDT	N/A
hs.Ri.KAT7.13.1-SEQ2 (reverse) 5?-rUrGrGrArGrArArUrGrArUrArCrCrArGrGrUrArUrCrArArGrCrUrC-3?	IDT	N/A
hs.Ri.KLHDC10.13.1-SEQ1 (forward) 5?-rGrArArGrArArCrCrArArGrUrArUrCrArUrUrUrArArArAAC-3?	IDT	N/A
hs.Ri.KLHDC10.13.1-SEQ2 (reverse) 5?-rGrUrUrUrUrUrArArArUrGrArUrArCrUrUrGrGrUrUrCrUrUrCrArG-3?	IDT	N/A
hs.Ri.WNK1.13.1-SEQ1 (forward) 5?-rGrArUrArGrGrUrCrArUrUrArGrUrGrCrUrUrUrArArGrCAA-3?	IDT	N/A
hs.Ri.WNK1.13.1-SEQ2 (reverse) 5?-rUrUrGrCrUrUrArArArGrCrArCrUrArArUrGrArCrCrUrArUrCrArU-3?	IDT	N/A
hs.Ri.NUCKS1.13.1-SEQ1 (forward) 5?-rCrCrUrGrUrUrGrUrUrGrGrUrArArArArGrArUrArArArCAT-3?	IDT	N/A
hs.Ri.NUCKS1.13.1-SEQ2 (reverse) 5?-rArUrGrUrUrUrArUrCrUrUrUrUrArCrCrArArCrArArCrArGrGrGrA-3?	IDT	N/A
hs.Ri.BST1.13.1-SEQ1 (forward) 5?-rCrGrArUrGrUrCrCrUrGrArArArArUrGrGrUrArUrUrUrCAA-3?	IDT	N/A
hs.Ri.BST1.13.1-SEQ2 (reverse) 5?-rUrUrGrArArArUrArCrCrArUrUrUrUrCrArGrGrArCrArUrCrGrUrU-3?	IDT	N/A
hs.Ri.ATP5B.13.1-SEQ1 (forward) 5?-rGrGrUrCrArArGrArUrGrUrArCrUrGrCrUrArUrUrUrArUTG-3?	IDT	N/A
hs.Ri.ATP5B.13.1-SEQ2 (reverse) 5?-rCrArArUrArArArUrArGrCrArGrUrArCrArUrCrUrUrGrArCrCrUrU-3?	IDT	N/A
Scrambled Negative Control DsIRNA, 5 nmol	IDT	Cat#51-01-19-09
Oligonucleotides for pseudovirus point mutations
S13A F: 5'-GTG TCC GCT CAG TGC GTG AAC CTG ACC ACA C-3'	IDT	N/A
S13A R: 5'-CAC TGA GCG GAC ACC AGT GGC AGC AGC ACC-3'	IDT	N/A
V635G F: 5'-CGC GGG TAC TCC ACC GGC AGC AAT GTG-3'	IDT	N/A
V635G R: 5'-GTA CCC GCG CCA TGT TGG TGT CAA TTG ATC-3'	IDT	N/A
C671G F: 5'-ATC GGC GCC TCC TAT CAG ACC CAG ACC-3'	IDT	N/A
C671G R: 5'-GGC GCC GAT TCC GGC TCC GAT GGG GAT ATC-3'	IDT	N/A
