# Supplementary material for: Characterising proteolysis during SARS-CoV-2 infection identifies viral cleavage sites and cellular targets with therapeutic potential
Source: Nat Commun. 2021 Sep 21;12:5553. doi: 10.1038/s41467-021-25796-w (PMC8455558; doi:10.1038/s41467-021-25796-w)
Supplement: Supplementary file 14 — Source Data [file 41467_2021_25796_MOESM14_ESM.zip]

Archive with 18 entries (16 files):
- SourceData/
- __MACOSX/._SourceData
- SourceData/.DS_Store
- __MACOSX/SourceData/._.DS_Store
- SourceData/~$SourceData.xlsx
- __MACOSX/SourceData/._~$SourceData.xlsx
- SourceData/SourceData.xlsx
- __MACOSX/SourceData/._SourceData.xlsx
- SourceData/UncroppedGels/
- __MACOSX/SourceData/._UncroppedGels
- SourceData/UncroppedGels/Uncroped_WBGels_Fig3E.pptx
- __MACOSX/SourceData/UncroppedGels/._Uncroped_WBGels_Fig3E.pptx
- SourceData/UncroppedGels/.DS_Store
- __MACOSX/SourceData/UncroppedGels/._.DS_Store
- SourceData/UncroppedGels/Uncropped_InVitroTranslationGels_Fig4F_SFig15.pptx
- __MACOSX/SourceData/UncroppedGels/._Uncropped_InVitroTranslationGels_Fig4F_SFig15.pptx
- SourceData/UncroppedGels/Uncropped_WBgels_Fig4G.png
- __MACOSX/SourceData/UncroppedGels/._Uncropped_WBgels_Fig4G.png
