# Supplementary material for: Characterising proteolysis during SARS-CoV-2 infection identifies viral cleavage sites and cellular targets with therapeutic potential
Source: Nat Commun. 2021 Sep 21;12:5553. doi: 10.1038/s41467-021-25796-w (PMC8455558; doi:10.1038/s41467-021-25796-w)
Supplement: Supplementary file 14 — Source Data [file 41467_2021_25796_MOESM14_ESM.zip › SourceData/SourceData.xlsx]

## Sheet: Fig_1B
	0	3	6	9	12	24
A549	2483.33	56.3221	636.844	2707.83	16979.3	44101.5
A549	229.927	667.348	491.645	7196.05	13543.5	79364.6
A549	385.13	350.358	404.944	9420.69	4821.06	1904.52
Vero	3992.76	3143.53	1328.88	12739.2	52185.7	527374
Vero	3803.11	4176.03	2115.44	14111.1	163027	1.48915e+06
Vero	4133.9	662.619	218.313	43139.5	154617	1.21961e+06

## Sheet: Fig_1C
	0	6	12	24
A549_Spike	30.438	31.8268	33.2655	34.4484
A549_Spike	30.5439	32.1414	33.1242	34.3051
A549_Spike	29.7233	31.588	33.2351	34.3105
Vero_Spike	32.0847	32.7107	34.5462	35.4671
Vero_Spike	32.1744	33.0505	34.5183	35.4528
Vero_Spike	32.1567	33.0478	34.5231	35.3405
A549_nsp8	25.8241	25.8459	27.9317	29.1876
A549_nsp8	25.9297	26.6992	27.8918	29.3186
A549_nsp8	25.9424	26.8108	27.9575	29.3344
Vero_nsp8	26.4263	26.5665	27.6711	28.6247
Vero_nsp8	26.0033	27.3313	27.4642	29.2877
Vero_nsp8	26.1329	26.8448	27.4953	28.8815

## Sheet: Fig_1D
	0	3	6	9	12	24
A549	10800	320	280	240	160	800
A549	24000	160	280	200	200	2000
A549	24000	280	160	200	240	1600
Vero	20000	200	480	160	200	4800
Vero	24000	360	280	160	80	4000
Vero	20000	320	320	160	120	2400

## Sheet: Fig_1E
Fold change	Q-valuie
1.0264	0.492444
1.09387	0.380825
1.01216	0.510892
0.88938	0.236919
0.995846	0.521907
0.960688	0.43132
1.25206	0.202382
1.06865	0.390085
1.74344	0.449796
1.20956	0.0459009
1.02024	0.493193
0.963704	0.365206
0.943016	0.434433
0.85215	0.227463
1.01797	0.489866
1.03166	0.458069
0.987847	0.490815
0.928677	0.300496
0.841691	0.128889
0.883117	0.211305
1.11682	0.0400243
0.740184	0.186119
0.922387	0.390572
1.12757	0.188873
0.864993	0.504245
1.10778	0.264164
1.09405	0.169216
1.16091	0.338451
0.971449	0.493135
0.888942	0.260851
0.984747	0.505996
0.938797	0.280369
1.0723	0.328868
0.979339	0.48556
0.918687	0.316142
0.998639	0.514768
0.954094	0.278737
0.886303	0.308205
0.901444	0.25262
0.817675	0.0144951
0.813407	0.28303
1.02383	0.273617
1.11233	0.0685136
1.05224	0.416537
1.05751	0.319993
1	NaN
1.68501	0.00740569
0.919219	0.319993
0.978453	0.387732
1.11064	0.148299
0.517161	0.147547
1.12499	0.168781
1.04114	0.440795
0.943657	0.292363
1.33407	0.435319
0.983521	0.493135
0.926722	0.152607
0.979706	0.493193
0.961921	0.42419
1.04034	0.440795
0.887127	0.263854
1.03178	0.464382
0.966986	0.479221
1.04055	0.487637
0.989204	0.466542
1.08523	0.145203
0.860983	1e-05
1.46393	0.0779817
1.05998	0.463221
0.899088	0.0733053
2.08497	0.00184192
0.971177	0.473457
0.59181	0.00270866
0.984193	0.491512
0.879446	0.170785
0.873863	0.0624138
1.06763	0.440795
0.930392	0.405775
0.7542	0.132867
0.874404	0.120962
0.949086	0.453157
0.961416	0.466542
0.941896	0.243789
1	NaN
1.03523	0.454403
1.09161	0.262916
0.973426	0.463895
0.892571	0.0751994
0.912057	0.416288
0.468149	0.186119
1.06305	0.112945
0.930989	0.0882919
0.952279	0.37781
0.9145	0.328868
1.1452	0.416646
0.978222	0.456235
1.03348	0.440795
0.990521	0.5193
0.887592	0.0894886
0.834463	0.273883
0.924903	0.405988
0.958299	0.434433
0.831348	0.0147459
0.974254	0.485935
1.01087	0.5055
0.905389	0.15821
1	NaN
0.836975	0.320924
0.988338	0.500143
1.02647	0.452628
0.950651	0.385662
1.0086	0.475261
1.16701	0.325115
0.561724	0.0139731
0.950698	0.405988
0.901197	0.113079
1.41791	0.0881017
0.852679	0.0779836
0.922707	0.174199
1.15791	0.168781
0.987155	0.50342
1.13273	0.0952645
1.20382	0.0255751
2.26822	0.00585311
2.19745	0.00257394
1.07827	0.412364
0.97669	0.493787
0.915626	0.256012
0.840477	0.256096
0.86438	0.0841867
0.869256	0.0831161
1.05832	0.283515
0.882101	0.18223
0.956513	0.456235
1.51638	0.0339932
1.0544	0.365206
0.863246	0.235839
1.32718	0.0894886
1.17395	0.248652
0.925022	0.153675
0.933934	0.350479
0.576595	0.365206
0.895392	0.0467845
1.00098	0.514763
1.02411	0.328868
0.947914	0.340995
0.956029	0.365603
1.03167	0.499784
0.901355	0.0922121
0.864572	0.117739
0.944595	0.356807
0.875232	0.179016
0.978969	0.453157
0.890375	0.0813892
0.977272	0.494547
2.88776	0.0237209
1.2622	0.159332
0.87234	0.306803
1.07992	0.300826
1.07688	0.245787
1.08655	0.354328
0.981873	0.42855
0.945912	0.360376
1.06361	0.277264
1.58973	0.0716036
0.942019	0.280369
0.683916	0.304703
1.17545	0.135009
0.956457	0.443487
1.11467	0.278638
1.02144	0.499784
1.00611	0.474945
0.801936	0.063579
0.878739	0.0881017
0.72674	0.152393
0.983863	0.487637
0.601555	0.131305
0.830516	0.0771215
0.890383	1e-05
0.841245	0.0745259
0.839993	0.328868
0.393846	0.017598
0.935929	0.404035
0.948174	0.434433
1.0915	0.440795
0.986153	0.517187
0.785569	0.0363911
1.18107	1e-05
0.977637	0.389886
0.994557	0.508737
1.02637	0.463895
0.993341	1e-05
0.911411	0.319993
1.0269	0.473383
0.984591	0.502331
0.883678	0.211973
1.08795	0.320829
0.885392	0.19969
0.871888	0.109134
0.937023	0.390572
1.01891	0.483297
1.08347	0.105078
1.08837	0.153675
0.945523	0.396696
0.940867	0.165485
0.873481	0.152393
0.891479	0.159332
1.62702	1e-05
0.616079	0.24005
1	NaN
1.03661	1e-05
1.04071	0.481963
0.854266	0.124128
1.35687	0.111847
1.12856	0.386833
1.01722	0.502303
0.916952	0.321037
0.837532	0.341793
1.05104	0.37781
0.785987	0.0779817
0.847536	0.242554
1.01381	0.466542
0.603203	0.0187369
1.01942	0.497146
0.856552	0.170785
1.27742	0.129482
0.931309	0.120962
0.912101	0.255018
0.929076	0.324932
1.02915	0.449486
1.06057	0.424869
1.01466	0.523775
0.672473	0.0101905
1.03573	0.460096
1	NaN
0.997775	0.510892
0.79444	0.120962
0.834983	0.12439
0.90023	0.0711676
0.97152	0.463895
0.416884	0.289293
0.966757	0.514037
0.948574	0.458069
1.0039	0.514037
0.914614	0.254122
2.63826	1e-05
0.95319	0.456714
0.895552	0.349645
1.54476	0.332099
1	NaN
0.801702	0.0517005
0.774194	0.173989
0.949985	0.341793
1.02069	0.485986
1.28877	0.0831161
1.06794	0.196487
1.07694	0.37781
0.982128	1e-05
0.967422	0.36523
0.917814	0.390572
1.0915	0.386833
0.905891	0.43132
1.07812	0.382097
0.814182	0.155569
1.00223	0.528277
0.760718	0.0711676
0.992601	0.50416
0.714601	0.0180989
1.02354	0.476145
0.828284	0.126098
0.939371	0.374258
0.917393	0.288794
0.905611	0.122656
0.938232	0.389886
1.03342	0.492444
0.900524	0.33422
1.091	0.34043
0.940526	0.435298
0.93425	0.281493
0.891006	0.208385
1.07465	0.260851
0.954168	0.381469
0.871606	0.216632
0.961605	0.422186
0.897352	0.160767
42.221	0.00312886
1.03087	0.411972
0.886111	0.370684
1.06114	0.426668
1.02196	0.487637
0.920228	0.452983
0.842708	0.0392571
0.76546	0.229661
0.786915	0.0499463
0.980729	0.484406
0.997263	0.512109
0.942876	0.26466
1.00533	0.510892
0.904723	0.0989634
0.876968	0.21744
0.904354	0.255912
1.19834	0.146575
1.00217	0.514768
0.945579	0.389886
0.900728	0.088858
0.839365	0.254122
0.910878	0.0922522
0.978965	0.514768
0.844835	0.0618144
0.912812	0.280017
0.894877	0.207067
1.33129	0.120962
0.82822	0.0304352
0.613261	0.0491158
1.06417	0.351152
1.05156	0.336623
3.11537	1e-05
0.936357	0.364225
1.01233	0.526083
1.09336	0.209949
0.530447	0.000630264
0.896075	0.365806
0.646864	0.00520815
1.07509	0.230224
0.957621	0.460264
0.876405	0.239301
1.08864	0.294308
1.12634	0.275917
0.964712	0.434433
1.18628	0.399399
15.1867	0.00418072
0.942497	0.374258
1	NaN
1.03329	0.493193
1.0885	0.367994
1.03088	0.446109
1.26163	0.121144
1.51806	0.0105956
1.09653	0.319993
0.964071	0.434433
0.964332	0.434433
0.889783	0.282481
1.16772	0.197877
1	NaN
0.903077	0.097224
0.922903	0.389503
0.818459	0.18862
0.850514	0.100287
0.930883	0.289293
1.02157	0.493135
1.07664	0.432233
1.06956	0.332079
1.01516	0.498162
1.08683	0.305422
0.892016	0.156277
0.855565	0.352244
2.66906	0.000269323
0.990955	0.501581
0.91405	0.122656
0.988709	0.487637
0.951958	0.390572
0.876631	0.210359
0.951105	0.397185
1.05108	0.463221
0.909261	0.37781
0.907679	0.31303
0.855172	0.176477
0.671404	0.00428346
1.03431	0.368653
0.938778	0.326956
1	0.528277
1.46891	0.264675
0.748611	0.0237233
0.873315	0.0733053
0.783713	0.047215
0.900798	0.0902687
1.01315	0.493193
0.898622	0.164884
0.664116	1e-05
0.982261	0.426012
0.965112	0.350479
0.598116	0.03965
0.925477	0.410772
0.848985	0.0932156
8.10839	0.000275164
0.993969	0.514037
1.18536	0.389886
1.04605	0.435309
1.01526	0.481614
0.929154	0.397185
1.0602	1e-05
1.05319	0.472522
0.904464	0.0907552
0.936368	0.434433
0.941331	0.442718
1.0436	0.0522458
1.04708	0.440239
1.06028	0.328521
0.976362	1e-05
0.804804	0.0751994
0.920283	0.153675
0.816447	0.405988
1.20136	0.187406
1.05513	0.427561
1.14982	0.435309
1.0078	0.509107
1.07338	0.359254
1.25039	0.052492
1.04244	0.367212
0.888267	0.066225
0.97598	0.49322
0.832069	0.122489
0.821856	1.47686e-05
0.681619	0.112188
0.830161	0.367947
1.01962	0.434433
0.978973	0.500314
0.894022	0.31303
0.958808	0.377539
0.800475	0.153675
1.08099	0.342764
0.994312	0.517478
0.95187	0.161853
1	NaN
0.673693	1e-05
1.02938	0.454582
0.986191	0.503528
1.09254	0.0418034
0.833848	0.0914832
0.931147	0.365603
0.987121	0.485986
0.892512	0.28303
1.00632	0.508821
0.903748	0.110759
0.822206	0.0711676
0.926304	0.434433
0.901279	0.155168
1.02038	0.485935
0.813782	0.223099
7.9369	0.0393438
0.956883	0.434433
0.586371	0.280697
0.865259	1e-05
0.893819	0.254122
0.914425	0.218703
0.908666	0.203457
0.590107	0.039155
0.884568	0.252976
0.30974	1e-05
0.451536	0.0349645
0.97566	0.474635
1.0665	0.263315
0.935558	0.440795
0.876121	0.158812
0.870507	0.208683
0.944057	0.371166
1.0045	0.510892
0.953696	0.264675
1.06524	0.453878
1.10404	0.120962
1.01702	0.458069
1.03144	0.46412
0.911786	0.237962
0.922278	0.0470769
0.968888	0.474945
0.874971	0.0141516
1.60857	0.0126499
1.15703	0.145716
1.06464	0.315938
1.0494	0.380825
1.06494	0.322933
1.13613	0.34115
0.861157	1e-05
0.99229	0.502303
0.89236	0.283633
1.78668	0.0256845
0.906585	0.397185
0.885533	0.370684
0.897564	0.328868
0.903527	0.263854
0.884167	0.0819951
0.823325	0.320829
0.931122	0.411749
0.974	0.457809
0.961728	0.390572
0.737391	0.335594
0.96077	0.462672
0.952401	0.450288
0.873418	1e-05
0.967413	0.485935
0.985179	0.512642
0.884972	0.113946
0.915415	0.324932
0.809829	0.434433
1.05178	0.458069
0.979226	0.462672
0.928338	0.207851
0.947641	0.438295
0.965486	0.485935
0.922344	0.437329
0.97312	0.378844
0.944785	0.128889
0.964061	0.262828
1.12323	0.0888802
1.02093	0.502303
1.27971	0.0144951
1.34331	0.161996
1.01978	0.491705
0.99946	0.521708
1.01892	0.5055
1.14294	0.397185
1.25638	0.315938
0.950783	0.333003
0.479539	0.199614
1.11034	0.352244
0.974411	0.514037
0.878976	0.335032
0.925083	0.491512
0.921965	0.260851
1.41007	0.00441319
0.580538	0.21744
1.44705	0.264675
1.03529	0.416288
1.1405	0.456588
1.17458	0.216632
1.07822	0.365206
1.24478	0.242469
0.994238	0.509578
1.07733	0.303346
1.03739	0.463685
1.23565	0.0101905
1.05044	0.374258
0.874417	0.113079
1.12446	0.239566
0.832819	0.0716036
0.889994	0.205915
1.29841	0.113946
1.06392	0.456714
1.29229	0.256012
1.01551	0.520749
1.3508	0.147547
1.32911	0.119315
1.27369	0.159332
0.800388	0.0180989
1.04539	0.464025
0.873116	0.120962
0.771925	1e-05
1.01271	0.48556
1.0284	0.493676
0.914643	0.414742
0.9432	0.287934
1.0256	0.467448
1.01342	0.484661
1.18116	0.315351
1.06205	0.401748
0.641017	0.0683035
1.04569	0.435298
0.870118	0.168273
0.913475	0.298283
1.02532	0.255912
0.840449	0.0235284
0.541332	0.000701357
0.886999	0.208683
0.987826	0.483501
1.5233	0.0202889
1.87734	0.0591886
1	NaN
1.04033	0.365206
0.931248	0.109134
1.09509	0.352244
1.13388	0.307267
0.897967	0.210359
0.95726	0.327195
0.907469	0.0883199
1.26341	0.116095
0.956088	0.407171
1	NaN
1.02708	0.180406
1.03644	0.397185
1.24265	0.0888802
0.902578	0.239566
1	NaN
0.73209	0.0343264
0.821357	0.190382
1.23104	0.0841867
0.899564	0.332079
0.906557	0.314848
0.774971	1e-05
0.880368	0.209949
0.909005	0.207727
1.25918	0.0733053
0.998694	0.521014
1.01449	0.434433
0.925288	0.289293
0.831764	0.0301965
0.962187	0.355186
0.933662	0.333035
0.901272	0.262828
1.00337	0.512109
0.750484	0.012179
0.955168	0.440795
0.943248	0.356807
1	NaN
0.96303	0.353245
1.11683	0.268047
0.740791	0.0138571
1.13408	0.463221
0.901824	0.179917
0.856447	0.105078
1.06763	0.354328
1.15001	0.320829
0.766166	0.0468918
0.87443	0.184241
0.87965	0.132442
1.12813	0.294828
1	NaN
0.991379	0.501302
1.07306	0.30975
0.881433	0.0101905
0.949515	0.463895
0.975427	0.460185
1.01167	0.5193
0.953845	0.289293
0.931374	0.256096
1.2039	1e-05
0.920097	0.440795
1.01135	0.473383
0.79877	0.0517005
0.677813	0.158462
0.96041	0.381299
0.953535	0.367994
0.869363	0.356807
0.950436	0.440795
0.893602	0.193439
0.661255	0.0299622
0.644297	0.00123681
0.877519	0.151976
1.0075	0.527475
1.67074	0.04486
1	0.528277
0.904901	0.152393
1.35309	0.000824572
1.01287	0.481732
1.21655	0.0881017
1.45355	0.0637259
0.716119	0.0471183
0.998164	0.517422
1.55634	0.0338167
0.883277	0.309259
0.932457	0.397185
0.527858	0.00752382
1.78902	0.00920356
0.96509	0.275917
1.10187	0.219738
0.306223	0.000312761
1.11424	0.333003
0.971291	0.434369
0.924423	0.435319
0.732736	1e-05
1.06173	0.417832
0.886667	0.171019
0.927411	0.307267
1.08268	0.352244
1.08663	0.0517005
1.00493	0.5055
1.02394	0.449486
0.984265	0.493676
0.854374	0.0624138
1.04157	0.514037
0.939909	0.434433
0.573661	0.00740569
1.05093	0.360913
1	NaN
0.748386	0.0874164
0.907506	0.209949
1.83496	0.0637259
1.10213	0.193439
0.698096	0.126098
1.03007	0.512965
0.938233	0.255141
0.955778	0.37781
1.12789	0.153675
0.928056	0.324932
1.04288	0.347111
0.976005	0.521275
0.886936	0.365603
0.895906	0.280369
1.06723	0.384891
0.945229	0.390085
1.00871	0.510892
1.01209	0.5055
0.96504	0.461825
1.14295	0.0299622
1	NaN
0.866839	0.0618144
0.575806	0.0467628
1.08621	0.321996
0.994616	0.5055
0.954395	0.434433
1.12297	0.0208008
1.15455	0.145716
0.834783	0.285802
0.901504	0.304703
1.56707	0.0952645
1.03078	0.484661
0.969403	0.464382
1.00708	0.514037
1.06713	0.462672
1.11546	0.280369
0.97191	0.476109
1.11072	0.389503
1.0297	0.434433
0.861894	0.456235
0.932865	0.342815
0.891251	0.33422
1.0453	0.463895
0.895028	0.21003
1.05175	0.367947
0.911834	1e-05
0.950657	0.434982
1.15318	0.0257761
1.10624	0.365603
0.837007	0.201219
1.02104	0.497396
1.00505	0.523292
0.839763	0.260851
1	NaN
0.857274	0.289293
0.857974	0.0831161
0.847956	0.158284
3.42967	0.00585202
0.684826	0.0733053
1.02311	0.494547
0.998334	0.514037
0.923266	0.405988
1.07507	0.408038
0.754293	0.0874164
0.724618	0.19027
0.821999	0.0207415
0.952439	0.397185
0.852213	0.169216
0.856602	0.0713826
1	NaN
0.890865	0.193439
1.00251	0.526083
0.93922	1e-05
0.67369	0.140377
0.824616	0.216632
1.08155	0.380825
0.862418	0.19027
0.880936	0.224465
1.04365	0.405988
1	NaN
0.931341	0.278638
0.946191	0.37781
0.911796	0.256548
0.926052	0.413217
0.868398	0.321037
0.940159	0.417842
0.910574	0.322933
0.906768	0.400118
1	NaN
1.02562	0.276484
0.990941	0.500883
0.998957	0.521907
0.58915	0.21744
1.05042	0.433737
0.92867	0.289293
0.972599	0.464382
0.988743	0.481772
0.916518	0.264675
0.953618	0.434805
0.959102	0.316142
0.872882	0.333003
0.922376	0.0751994
0.423408	0.000133253
0.863569	0.240512
0.895749	0.361737
3.33053	0.0173067
1.26075	0.328868
1.35463	0.255344
0.709076	1e-05
1.0767	0.328868
0.955299	0.387732
2.40106	0.0294058
0.98835	0.466079
0.793082	0.102707
0.885463	0.0165119
0.926177	0.365603
1.09297	0.322113
1.70419	0.00299592
1.15545	0.21744
1.09566	0.341793
3.47807	0.000402087
1	NaN
1.017	0.492444
1.40617	0.0128497
1.11691	0.397185
0.960339	0.301236
1.21517	0.0470769
0.999478	0.522196
1.09905	0.0779836
0.728366	0.0981296
1.0178	0.193687
0.994611	0.503578
1.00413	0.509107
1.22445	0.377539
1.07083	0.29466
8.77019	0.000275164
1.02096	0.468753
1.14406	0.0831161
1.0039	0.512965
0.805072	0.0389713
1.0478	0.341793
0.938939	0.365603
1.03548	0.434433
1.10842	0.28303
1.08889	0.456714
1.02712	0.456588
1.04074	0.364048
0.913508	0.362548
1.12418	0.209949
1.01108	0.501581
1.10197	0.0779817
1.06352	0.291859
0.501865	0.0301965
1.42066	0.168782
1.06411	0.404035
1.24676	0.0517005
0.988352	0.487637
1.04473	0.405988
1.09278	0.345464
0.800456	0.132479
1.28452	0.037268
0.839051	0.0733053
1.01741	0.488152
1.0415	0.512109
0.987438	0.464382
1.06275	0.322933
1.04871	0.370421
0.901145	0.22664
1.0799	0.390572
0.899067	0.237748
1.20483	0.256548
1.07896	0.365806
1.18123	0.150363
1.03032	0.397185
1.82285	0.322933
1.16552	0.326956
1.02847	0.33422
1.11765	0.371894
1.16032	0.261282
0.998102	0.525515
0.877061	0.24169
0.8925	0.308502
0.855576	0.182796
0.93707	0.447343
1.11043	0.280525
1.27111	1e-05
1.05213	0.112281
1.03951	0.434042
0.825382	0.295228
0.934445	0.350479
0.894122	0.19027
0.921051	0.208683
0.960552	0.4524
0.829148	0.21003
0.968393	0.481609
1.24557	0.0831161
1.05945	0.147547
1.12462	0.0882919
0.992802	0.509107
0.958403	0.328868
0.960103	0.383561
1.10677	0.208683
1.04356	0.280369
0.945245	0.26694
1.0201	0.458069
1.04348	0.371166
1.06756	0.313894
0.957167	0.440795
1.02881	0.460185
0.864424	0.278638
0.972449	0.469879
0.911426	0.144813
0.935249	0.291859
0.699002	0.0580591
1.04426	0.440496
1.11735	0.263315
1.13724	0.186119
1.0116	0.462672
1.00878	0.514768
1.06062	0.436417
1.14496	0.143822
1.0441	0.474725
1.05783	0.208056
0.644288	0.0011466
0.966733	0.442274
1.01164	0.493604
0.963866	0.440795
1.04165	0.34043
1.17597	0.260021
0.961811	0.417842
1.0353	0.367621
0.987564	0.440496
1.02623	0.449486
1	NaN
1.18008	0.151976
1.05513	0.407205
1.05676	0.197877
1.06056	0.405988
0.970161	0.388297
0.847746	0.152393
0.915434	0.25262
0.970609	0.332099
1.04078	0.434433
0.999934	0.528277
0.899398	0.355162
1.03417	0.434433
1.00173	0.523775
0.840711	1e-05
0.951197	0.384092
1.03036	0.43934
1.12099	0.287102
1.1099	0.239417
1.05836	0.263315
1.08654	0.22704
0.964974	0.292176
0.93518	0.405988
1	0.528277
0.911953	0.427561
1.07085	0.379285
0.908238	0.19027
1.05091	0.320587
1.08681	0.0912415
1.08045	0.341354
1.04479	0.168782
1.01114	0.512642
0.943044	0.21744
1.05955	0.371894
1.00283	0.512109
0.94883	0.412978
1.02584	0.377476
0.843216	0.278737
1.01805	0.500568
0.974316	0.476408
1.06121	0.227586
1.05079	0.427561
1	NaN
1.17101	0.153675
0.976271	0.496288
1.05172	0.345464
0.930857	0.322933
0.653153	0.0237209
0.810328	0.0618144
1.99508	0.374258
1.03427	0.476109
1.16646	0.382097
1.04677	0.115403
0.995949	0.512109
1.11651	0.173271
1.05058	0.404035
0.975771	0.466542
1.07698	0.432894
1.10223	0.160767
0.955526	0.380825
1.07393	0.095238
1.02234	0.46941
1.148	0.230056
0.98304	0.462942
0.979623	0.458069
0.976521	0.44325
1.07415	0.289753
1.14104	0.250669
1.13284	0.352244
1.16356	0.0894886
1.11232	0.430458
1.07195	0.247804
0.986319	0.434369
1.00735	1e-05
1.05632	0.446109
0.993811	0.490679
0.863619	0.307267
0.78994	0.154272
1.0005	0.512109
0.986534	0.485935
1.03392	0.424112
0.952742	0.448806
1.07175	0.40504
0.842932	0.239301
0.966174	0.426076
1.14052	0.0421809
0.966724	0.499002
0.656553	0.0617221
1.29484	0.0831161
1.21191	0.259134
1.54987	0.257662
1.39118	0.230911
1.12209	0.278737
1.12576	0.365806
0.88991	0.0650831
1.03133	0.492444
1.07101	0.354689
1.04014	0.29466
0.961072	0.33422
1.0127	0.526083
1.00368	0.511827
1.13305	0.0318868
1.11781	0.18223
1.15961	0.23938
1.04619	0.440795
1.06157	0.36523
0.792449	0.0831161
0.988121	0.494547
0.891692	0.341793
0.89412	0.171019
0.992839	0.504341
0.916912	0.260851
0.926818	0.375504
1.04	0.434433
0.9823	0.422809
1.03175	0.449796
1.24445	1e-05
1.19793	0.0294058
1.62458	0.18862
1.00134	0.523775
0.992228	0.517601
1.12944	0.240512
0.825054	0.0779836
0.903737	0.280369
1.0839	0.37781
0.914664	0.217308
1.1078	0.252583
1.02324	0.459007
0.880383	0.219738
0.893093	0.456269
0.903968	0.292363
1.04975	0.404035
0.975663	0.418205
1.01246	0.435319
8.29988	0.000402087
0.752363	0.119834
1.13717	0.263315
1.03467	0.439289
0.980336	0.487637
1.09605	0.22978
1.10858	0.178754
1.09219	0.0666705
1.08362	0.280369
0.871199	0.0545262
1.10681	0.0881017
0.926114	0.342764
1.02555	0.397185
1.00486	0.508255
0.84338	0.00477799
1.0918	0.308015
0.932715	0.404035
1.15938	0.0683035
0.847934	0.104225
1.22472	0.210065
0.947344	0.328868
1.02325	0.451588
0.879251	1e-05
0.937423	0.328868
1.20468	0.153675
1.01356	0.50416
0.96351	0.439289
0.944717	0.436317
1.05344	0.323969
1.00324	0.525515
1.03858	0.259134
1.00246	0.514768
0.940042	0.427561
1.26324	0.012179
1.03428	0.359079
0.982059	0.33422
1.1754	0.193439
0.90093	0.00147253
0.948962	0.262828
0.993747	0.512642
0.9739	0.463895
0.831562	0.117739
1.03349	0.445713
0.985986	0.484406
0.867858	0.132442
1.15715	0.0779817
0.924332	0.270835
0.949538	0.240512
0.938194	0.302532
1.17693	0.168782
0.981603	0.435298
1.03065	0.456269
1.33251	0.0618144
0.954779	0.462672
1.03126	0.413443
1.07566	0.365447
0.92711	0.110032
0.981252	0.466542
0.912099	0.0151637
1.02348	0.453157
0.860439	0.105078
1.12387	0.367621
1.02475	0.466542
0.852955	0.22576
1.09846	0.320829
0.953733	0.435309
0.97503	0.328868
1.07798	0.289293
0.851538	0.255018
1.01186	0.501581
0.992527	0.501581
1.13912	0.0795897
1.05523	0.371166
0.967316	0.473383
0.862499	0.100726
0.95322	0.29466
1.23845	0.0170435
0.950301	0.448669
1.04772	0.350479
1.15478	0.21003
1.01284	0.514037
0.971393	0.466821
0.834175	0.231033
1.13503	0.156556
0.870655	0.153675
0.780035	0.172997
1.07332	0.28123
0.93239	0.2325
0.993916	0.510892
0.883907	0.0580591
1.03399	0.45691
1.08773	0.264675
1	NaN
1.0239	0.474945
1.07886	0.438295
1.22406	0.0244855
1.13366	0.031194
0.877329	0.234579
1.10212	0.190157
0.960749	0.391938
1.04012	0.427561
1.02415	0.456588
1.07059	0.328868
1.00578	0.5055
0.931034	0.152393
0.858279	0.209949
0.749421	0.00527614
0.811491	0.274123
1.10479	0.132442
0.971158	0.440795
1.05869	0.432233
1.01357	0.463895
0.748268	0.0301833
0.991772	0.500319
0.978189	0.463189
0.90701	0.0486852
1.10606	0.18862
0.914272	0.352244
1.44826	0.232423
1.05303	0.232738
1.062	0.449486
0.959286	0.332099
1.0375	0.501581
0.96814	0.434805
0.951367	0.413443
1.03618	0.435298
1.02125	0.464382
1.08934	0.262749
1.01304	0.5055
1.04153	0.438295
1.21313	0.454403
1.07774	0.373795
0.890323	0.0841867
1	NaN
0.991101	0.445003
1	0.528277
0.980923	0.463895
0.988886	0.475261
1.19103	0.0888802
1.04051	0.413443
1.53439	0.00104296
0.965852	0.456714
1.04914	0.427026
1.0233	0.481732
0.879603	0.0775396
0.979964	0.487637
1.02232	0.485986
1.20083	0.17704
0.908824	0.285802
1.11638	0.254122
1.02915	0.440795
1.06691	0.206975
1.21392	0.322933
0.920578	0.317028
0.95326	0.434433
1.01901	0.463221
1.21961	0.255912
0.877918	0.206975
0.944186	0.367621
0.974071	0.463895
1.16268	0.0664816
0.792179	0.208683
3.39108	0.000772929
0.992406	0.500143
1.14377	0.29466
0.978503	0.521907
1.02674	0.472522
0.970632	0.452983
1.206	0.0523003
0.82328	0.153675
1.076	0.204718
0.814951	0.110759
0.936301	0.27684
0.859045	0.190382
0.807419	0.260021
1	NaN
1.05435	0.331749
0.826163	0.0881017
1.24103	0.29466
0.924879	0.399399
1.03035	0.457113
1.14653	0.209949
1.05021	0.468183
2.13859	0.164884
1.11067	0.350479
1.02325	0.434433
0.943656	0.405988
0.953909	0.405988
0.800167	0.0950288
0.954658	0.405988
1.07032	0.332079
0.839723	0.304703
0.970668	0.208385
0.877934	0.424024
1.12839	0.110917
1.00343	0.52566
1.29915	0.517601
1.1546	0.289293
1.1291	0.232145
1.13003	0.278737
1.44378	0.0263192
0.424416	0.233732
1.39684	0.0343264
0.993673	0.503578
0.915944	0.350479
1.22929	0.110759
1	0.528277
1.13775	0.24169
1.14642	0.262828
1.17775	0.100726
0.944948	0.350479
1.01832	0.502303
0.852414	0.147547
1.01353	0.49045
1.00413	0.508177
1.16485	0.0683035
0.753468	0.0304352
0.871277	0.0711676
1.06436	0.355186
1.04904	1e-05
1.12711	0.503578
11.0511	0.00336573
1.66489	0.224243
0.91018	0.255726
1.03758	0.434433
0.991478	0.501581
1.12591	0.278737
1.04953	0.280369
0.986239	0.512109
1.91663	0.0180989
1.14143	0.0330163
1.01123	0.514768
1.12231	0.120962
0.981394	0.487637
0.99157	0.498033
0.911239	0.278737
1.22313	0.120962
1.04436	0.48672
0.690221	0.0171295
2.34167	0.212226
0.908271	0.426012
1.07282	0.333003
1.10085	0.328868
0.90444	0.145716
1.1922	0.0257419
0.757271	0.315938
0.896487	0.0418034
0.693943	0.00364762
1.19281	0.145716
0.947263	0.402129
1.12133	0.288794
1.09001	0.21003
0.976527	0.481904
1.17182	0.031194
1.00095	0.514768
1.33028	0.0539875
1	NaN
1.08207	0.349645
1.00525	0.516995
11.6169	1e-05
1.02923	0.374988
1.20723	0.0517005
1.95827	0.00822423
1.07262	0.0668118
1.36139	0.120962
0.953033	0.315938
0.926232	0.157578
1.0452	0.37781
0.987747	0.463895
0.85274	0.204718
0.965262	0.456588
1.01404	0.476408
1.10352	0.34043
1.11252	0.182796
1.00041	0.496288
1.26462	0.00134694
0.963127	0.487637
0.96374	0.485986
0.837788	0.119834
0.963088	0.352244
1.01668	0.512109
10.0981	2.44242e-05
0.781416	0.0241808
1.05297	0.255076
1.0218	0.389503
1.10277	0.109263
0.869535	0.288794
1.0225	0.512109
1.26328	0.0779817
1.05072	0.0347606
1.431	0.289038
1.15973	0.120962
1.02415	0.481963
0.797435	0.0295388
0.924736	0.405988
1.08187	0.393658
0.853581	0.109134
0.96386	0.449486
0.999164	0.517601
1.04131	0.456235
1.10757	0.252976
1.09707	0.211305
1.07572	0.457113
1.0825	0.125033
1.24429	0.0520467
1.19397	0.209949
1.08383	0.402129
1.01695	0.514037
1.11782	0.257769
1.2196	0.0888802
1.03439	0.371166
1.18308	0.21744
1	NaN
1.07567	0.328868
1.09443	0.375504
0.88797	0.322926
1.04889	0.397185
0.901448	0.315748
1.02731	0.476408
0.447692	0.00205207
0.930567	0.412074
1.00012	0.512109
0.855536	0.26271
1.02099	0.3377
0.927474	0.370421
0.988807	0.474725
1.15959	0.0831161
1.17175	0.212031
1.02483	0.521907
1	NaN
1.26581	0.211633
1.1631	0.0779817
1.13693	0.10342
0.918862	0.397185
1.01655	0.440795
1.04352	0.435298
1.04304	0.338516
0.869779	0.161532
0.876192	0.206975
1.01671	0.475675
0.957445	0.365206
1.03147	0.26271
0.99631	0.493676
1.37156	0.0482792
0.974869	0.434433
1.29291	0.0358534
0.982666	0.512109
0.842214	0.0882919
0.93966	0.380825
1.10531	0.254122
1.01629	0.5055
1.25608	0.0237233
1.10168	0.28895
1.1676	0.382884
0.959062	1e-05
0.988142	0.511318
0.557735	0.00225132
0.628997	0.0122642
0.971166	0.485986
0.923582	0.440795
0.723611	0.045351
0.828277	0.0683035
0.846604	0.151251
0.980537	0.440795
0.90612	0.209949
1.0997	0.261282
0.850714	0.266449
1.41215	0.103992
1.14322	0.112795
0.93275	1e-05
1.03562	0.404035
1.15876	0.409279
0.944725	0.352244
1.1708	0.113946
1.15356	0.231033
1.00076	0.521907
1.01505	0.508737
0.906252	0.263854
1.14908	0.0841867
1.28645	0.132877
0.912187	0.173379
0.291824	0.0134995
1.0128	0.512965
1.1442	0.0301833
1.32883	0.133589
0.957601	0.291215
0.694396	0.0394788
1.06098	0.158641
1.01957	0.502303
1	NaN
0.788016	0.152393
1.07488	0.42492
1.34828	0.0392419
0.265809	0.0027342
1.08501	0.31303
0.948414	0.427561
0.92905	0.413443
1.28419	0.382097
1.11832	0.0711676
0.721365	0.0894886
1	0.528277
0.936128	0.306803
0.970964	0.461242
1.04658	0.435309
0.844879	0.152393
1.0708	0.29466
1.06164	0.449796
1.06251	0.182796
1	NaN
1.01415	0.487668
1.15359	0.365603
1.01113	0.517829
1.45577	0.0343264
1.18083	0.0027342
1	NaN
0.878971	0.152393
1.0063	0.512109
0.767017	0.0482792
0.903218	0.152393
0.89349	0.364225
0.932455	0.36523
1.1197	0.397185
1.07102	0.404035
1.03378	0.118053
1.06425	0.389503
0.881132	0.152393
1.03735	0.467315
1.04424	0.416402
1.02153	0.456588
64	0.000474637
1.11872	0.311712
1.17382	0.397185
1.0049	0.520571
1.01754	0.466821
0.905696	0.322933
0.906296	0.315748
1.05207	0.326956
0.8881	0.349181
1.05907	0.426076
1.09186	0.208683
0.948228	0.460185
1.56387	0.0187369
1	NaN
2.00765	0.0208008
0.858771	0.21003
1.04038	0.454576
1.171	0.267737
1.12055	0.28303
0.92466	0.397185
1.12338	0.179016
0.601309	0.0304352
1.17069	0.117739
3.28327	1e-05
0.973598	0.467389
0.969549	0.36486
1.11314	0.306803
0.875037	0.0952645
1.07181	0.367561
0.858404	0.186119
1.01888	0.485935
0.982375	0.456588
0.783598	0.236919
0.934017	0.382097
0.846751	0.154985
0.998732	0.518549
1.05383	0.365603
1.08326	0.440795
1.01224	0.508177
1.11869	0.202382
1.07458	0.365918
1.14234	0.199798
0.783836	0.152393
1.00428	0.502303
0.972007	0.385662
1.07713	0.371425
0.923366	0.328868
0.978088	0.485986
0.969628	0.449486
1.00528	0.508737
0.765065	0.217308
1.18498	0.250669
1.03712	0.434433
0.91343	0.391938
0.780375	0.224691
0.906924	0.158462
1.01748	0.450288
1.01884	0.476301
1.15586	0.120962
0.961141	0.462315
1	NaN
0.893544	0.145716
1.05666	0.427026
0.875005	0.241849
1.01043	0.485986
0.895856	0.332099
1.16344	0.234579
0.804824	0.105078
1.2895	0.079355
1.52574	0.047215
1.04211	0.458069
0.972782	0.523775
0.977218	0.382884
1.0117	0.501581
0.941417	0.120962
0.969605	0.474635
1.52966	0.158462
0.770747	0.0227544
0.946578	0.461245
0.925511	0.182796
0.965439	0.434631
0.94099	0.419654
1.30251	0.145716
0.956917	0.434433
0.902497	0.0841867
0.985634	0.365206
0.77122	0.110917
1.64505	0.0494848
1.17354	0.263854
1.24807	0.0751994
0.752682	0.00534367
0.90247	0.5055
1.1516	0.113946
0.821608	0.319993
0.843456	0.217308
0.979423	0.472975
0.976461	0.440795
1	NaN
1.36005	0.0343264
0.953718	0.342764
0.913895	0.0456094
1.17228	0.264675
0.852773	0.012179
1.20705	0.120962
1.14679	0.153675
0.976258	0.445713
0.716587	0.174425
1.11991	0.240512
0.924153	0.262828
0.763959	0.00147256
1.69355	0.0482792
0.972969	0.435433
1.06206	0.334083
1.07103	0.464382
0.910316	0.0403105
1.20822	0.145203
0.859697	0.302532
0.927432	0.312391
1.06473	0.240512
0.881068	0.250669
0.986432	0.514768
0.901287	0.352244
0.910397	0.397185
0.985099	0.432894
1.20499	0.36486
1.05324	0.333003
0.632734	0.0343264
1.1523	0.170931
1.48453	0.0621311
1.21942	0.224022
0.857963	0.341793
0.935126	0.390572
0.978011	0.440795
1.04962	0.0833387
0.964193	0.390572
1.03069	0.396696
1.50662	0.0494848
2.82683	0.000416277
2.1838	0.000433282
1.08189	0.264675
0.986266	0.489866
2.73277	0.000651407
0.848101	0.0304352
1.59651	0.0321586

## Sheet: Fig_1F
Fold change	Q-valuie
0.361688	0.00161288
0.946414	0.228468
1.21994	0.0434665
0.626895	0.0101939
1.13059	0.114671
0.442064	0.00243078
0.826487	0.175886
1.19886	0.0397553
0.39756	0.00732318
0.57909	0.0336466
0.775581	0.0280533
0.931622	0.205152
0.607731	0.00597137
1.13356	0.105719
0.913969	0.186856
0.749278	0.0547552
1.8404	0.0226812
0.7762	0.0252352
1.21978	0.124168
0.585649	0.00505842
0.428095	0.0551379
0.608736	0.0569051
1.16898	0.135682
0.689223	0.0393912
0.698045	0.0185741
0.527822	0.00682048
1.29029	0.0977976
1.22716	0.136171
0.829125	0.104476
0.68467	0.0163244
0.900399	0.142078
1.0578	0.192557
0.98186	0.241858
1.98695	0.0185741
0.926179	0.0587438
0.874871	0.0593233
0.961801	0.204403
0.972605	0.248793
0.674501	0.0730521
1.10154	0.183769
0.734505	0.0333767
1.16403	0.0927456
0.527583	0.00208751
1.23605	0.00821798
1.23727	0.163703
1.36047	0.0329408
1.21264	0.00740055
0.922798	0.0720751
0.826576	0.0452341
1.18348	0.00172078
0.685253	0.00445665
1.26558	0.223858
0.771993	0.0336466
0.758596	0.103746
1.35802	0.0250161
0.59971	0.0203977
0.880718	0.0543206
1.28566	0.0366748
0.800736	0.0325698
5.12587	0.0034422
1.63356	0.0130334
0.678298	0.0633224
0.957989	0.198706
1.07688	0.114695
1.09945	0.0579258
1.15889	0.214102
0.991088	0.270362
0.965821	0.268357
0.624503	0.0268038
1.1312	0.171129
1.38052	0.00696828
0.932202	0.153148
0.908222	0.118479
0.585654	0.0175205
1.03906	0.211331
0.863988	0.136156
1.36536	0.00663898
0.714647	0.0615205
0.399865	0.062239
1.3176	0.059527
1.08458	0.155529
0.909061	0.230391
1.3033	0.0321029
1.07234	0.230321
0.874836	0.0962846
0.573231	0.0140517
1.35235	0.0612821
0.841667	0.159353
0.675642	0.125284
1.81883	0.00755884
1.3481	0.107891
0.664469	0.0431567
1.18487	0.197456
0.816492	0.0619791
1.71043	0.0382712
0.910602	0.167227
0.683851	0.00713238
0.818282	0.0740082
1.27332	0.137915
1.89035	0.0185741
1.05053	0.217389
0.993969	0.268106
1.13023	0.134796
1.37161	0.0747449
1.54944	0.00510843
1.22998	0.208601
0.960803	0.234915
1.07501	0.144174
1.06587	0.213935
0.463212	0.0253866
2.14452	0.00325367
0.728811	0.085842
1.26882	0.0533212
0.846241	0.0593233
0.949193	0.0648568
0.821654	0.0336466
0.730026	0.0574483
0.780996	0.0693563
0.965166	0.247734
1.11259	0.112062
0.657431	0.00940153
0.650885	0.00861316
0.677111	0.0253866
0.60751	0.119744
1.11589	0.208601
1.04805	0.0253866
0.898977	0.159266
1.28543	0.0650305
1.06853	0.0465225
0.694513	0.0612821
1.21639	0.0996133
20.7348	0.00137702
0.899749	0.212131
2.51245	0.040925
1.12888	0.178916
1.05003	0.192068
1.15595	0.116962
0.65539	0.00726916
1.51064	0.0263458
1.12328	0.150892
0.570854	0.00137702
1.25903	0.0278657
1.1679	0.0690356
1.1386	0.0914071
0.744772	0.01838
0.644671	0.11973
1.86431	0.00398282
1.12273	0.0279577
0.64856	0.0024011
0.782125	0.0314963
0.990731	0.265597
1.29624	0.0404939
0.503488	0.00459421
2.04129	0.00989903
1.43906	0.0142613
0.919572	0.121153
0.46162	0.00850022
1.25364	0.0648537
0.71587	0.0443137
0.784978	0.0343958
0.564835	0.0288951
0.900979	0.0730841
0.852942	0.0587438
1.22736	0.0730521
1.26498	0.120698
0.914979	0.133298
0.819373	0.0175815
1.15286	0.17947
0.78993	0.109842
1.31418	0.104436
1.29093	0.084829
0.826212	0.0973686
1.63676	0.00457746
1.03705	0.240291
0.768396	0.119098
1.79852	0.0747449
0.792789	0.0340212
1.51362	0.0568671
1.18248	0.164046
1.09995	0.159266
1.34273	0.0609958
1.52302	0.00325367
1.67808	0.0248489
1.24082	0.0569051
0.621716	0.017562
0.576328	0.0265291
0.71978	0.022193
0.465742	0.00637788
0.436513	0.0117319
0.998557	0.262258
1.37382	0.0263458
1.55422	0.0439421
1.15653	0.138692
1.05187	0.235651
1.34685	0.0418682
0.884103	0.0956916
1.01069	0.276898
2.27605	0.00131703
0.38344	0.00131703
1.03631	0.218592
1.02036	0.253517
0.971475	0.218592
0.960509	0.224251
0.97742	0.234915
0.972546	0.197727
0.905466	0.211239
1.06814	0.177851
1.30783	0.202304
1.08053	0.0905428
0.955744	0.208601
0.899011	0.0891391
1.05151	0.193883
0.755287	0.0421193
1.06358	0.167629
0.658626	0.00161288
4.9056	0.000702932
1.31719	0.00401967
1.51598	0.168959
1.35085	0.0543206
1.39994	0.0263458
0.97789	0.26392
0.726087	0.00733929
1.10043	0.104436
1.09901	0.144136
0.540714	0.112943
1.09171	0.216299
0.866748	0.0609722
1.30995	0.0205332
1.03547	0.103279
1.1125	0.14708
1.23435	0.0470694
0.885008	0.170006
1.42436	0.0210257
0.595936	0.0248489
0.962948	0.228471
0.733988	0.00538277
0.776407	0.00464562
2.53724	0.0953149
1.15588	0.0308112
0.853527	0.0442927
1.23609	0.0196671
1.05308	0.266234
1.12495	0.127686
1.35917	0.0178782
0.939728	0.237704
1.55332	0.0196858
0.73203	0.00964614
1.24472	0.107891
0.937745	0.126945
1.13438	0.134629
0.827339	0.0366063
1.11402	0.154683
1.01395	0.253517
1.01401	0.248819
0.620374	0.0313631
1.27052	0.0382519
2.44096	0.0139725
1.05446	0.192421
1.01643	0.159353
1.02802	0.256006
0.813786	0.0249213
0.988649	0.258462
1.18751	0.19504
0.852423	0.200629
2.03495	0.145949
0.83781	0.0404939
0.52193	0.0196671
1.63067	0.00398282
1.62654	0.0359073
0.924991	0.208933
0.745185	0.154472
1.36847	0.0863612
1.09603	0.202977
0.46221	0.0247983
1.22541	0.0392485
1.48785	0.0560641
1.27741	0.161989
1.11052	0.159353
1.26705	0.046226
1.05291	0.228835
0.803991	0.0115451
1.27548	0.0914071
1.13617	0.188981
0.983353	0.243888
0.75376	0.125387
0.98622	0.256983
1.21459	0.0141145
0.847181	0.0142613
13.586	0.00398282
0.994273	0.268246
0.714385	0.00806245
0.386899	0.00172078
0.398459	0.016886
0.7664	0.0450307
0.915378	0.0958054
0.872372	0.144136
1.12135	0.142076
0.861327	0.0919567
0.681817	0.0561358
1.26186	0.029266
1.16648	0.0919374
1.20668	0.00684708
1.11095	0.0613003
0.578544	0.00753527
0.592439	0.0126604
0.884444	0.177503
1.04726	0.21636
1.10008	0.161657
0.58736	0.00230692
0.833974	0.0323201
0.699834	0.00168345
0.945822	0.18474
0.960094	0.132323
0.983494	0.248819
1.06262	0.165233
0.503865	0.104209
1.35327	0.124306
1.47632	0.0336507
1.16655	0.211239
0.858644	0.134616
0.847842	0.121856
1.09119	0.192068
2.43567	0.00633281
1.10109	0.0919154
20.6619	0.00243078
2.88217	0.0336466
0.229484	0.000284155
0.867736	0.13482
1.00866	0.259901
0.732213	0.127151
1.06034	0.142497
1.21806	0.113064
1.04611	0.232475
1.24734	0.0455359
2.61394	0.0295076
1.07926	0.134616
2.1195	0.0126604
0.725004	0.000624859
0.727547	0.0487519
0.896864	0.159266
0.624812	0.0160378
0.8254	0.0905428
13.1326	0.00445665
0.796599	0.0612821
0.883045	0.183769
1.22084	0.15263
1.65796	0.195648
0.810018	0.142076
0.857078	0.135682
1.07155	0.253517
1.06638	0.104436
0.607307	0.0268524
1.27424	0.150615
0.735381	0.0619791
1.25231	0.0664429
0.983204	0.26235
0.337983	0.00122281
1.28546	0.0442927
0.575912	0.0343958
1.31651	0.126688
0.877346	0.0627777
0.38308	0.0778673
1.06274	0.267737
0.720665	0.0310491
1.06582	0.247262
1.10557	0.199669
0.981781	0.24831
1.10046	0.204403
0.660065	0.0995909
1.05063	0.233481
1.20422	0.106378
1.12351	0.0264938
1.16385	0.191
1.11542	0.137467
1.29201	0.186598
1.28346	0.0730841
1.06861	0.166355
0.986293	0.253517
1.39805	0.126945
1.23043	0.140293
1.36844	0.142784
1.45431	0.080164
1.08664	0.199756
0.942942	0.200446
1.49514	0.0774081
0.962116	0.183496
0.719097	0.0327804
0.894461	0.0705656
1.37626	0.0904966
1.02176	0.247734
1.43173	0.135483
2.98814	0.00675827
1.22792	0.068107
40.4492	0.00281946
1.50047	0.0114909
0.921654	0.0736256
0.643266	0.0531086
1.12157	0.12632
0.790667	0.0536351
0.678012	0.118479
1.25164	0.0956916
0.923915	0.153148
32.9494	0.0010796
0.618798	0.114958
1.94537	0.0224913
0.853098	0.0404939
0.661544	0.115263
1.01835	0.266973
1.10519	0.159353
0.769348	0.0832199
2.02601	0.00918347
0.981356	0.253517
0.71311	0.0609958
1.16255	0.134796
1.02589	0.269828
0.982219	0.262258
1.09083	0.167629
0.790211	0.0919374
1.06271	0.205184
1.44581	0.0947224
0.752047	0.015026
0.877648	0.159353
1.04159	0.259362
1.13908	0.202977
0.911959	0.160506
0.95579	0.216643
1.10662	0.218175
1.06627	0.207782
1.2988	0.0547552
1.30041	0.0878729
0.776337	0.0263458
0.631311	0.0126604
1.14134	0.228468
1.12168	0.192421
1.20191	0.219257
1.04882	0.228471
2.22065	0.0431008
1.40984	0.013534
0.886512	0.0767684
0.67331	0.00373675
6.8219	0.0034422
1.01791	0.266234
2.05737	0.0339988
1.04907	0.205152
1.04506	0.235651
1.67104	0.0766694
1.15774	0.177526
1.04668	0.226967
0.829202	0.0913257
1.19121	0.207836
1.00938	0.267947
1.09021	0.225032
0.822172	0.0327299
0.825401	0.142076
0.735197	0.00390104
1.34483	0.0686641
1.08872	0.161989
0.794972	0.119847
0.402244	0.00445665
29.1121	0.000812232
0.792621	0.0144801
2.21252	0.0245846
0.597986	0.0431567
1.45056	0.0263458
0.9414	0.208362
1.07245	0.132282
1.18935	0.110184
0.889232	0.133298
0.432562	0.00826811
1.16333	0.0985841
1.49405	0.0907933
0.96735	0.233426
0.998528	0.27295
1.39633	0.0747449
0.684975	0.0066868
1.12614	0.209449
1.93226	0.188981
1.196	0.171451
0.897828	0.177388
0.539861	0.00578926
1.15207	0.114913
0.68504	0.0486019
1.18328	0.0482475
0.735096	0.0244591
1.8299	0.0569051
1.07265	0.249416
0.993217	0.259519
0.657675	0.0434665
0.83499	0.114671
1.17711	0.169965
1.07635	0.192505
1.97939	0.0340212
0.79274	0.0456307
1.02498	0.266234
1.19569	0.0747449
1.31886	0.134386
0.991993	0.269828
1.43163	0.105192
0.684759	0.0288805
1.00708	0.267947
0.394847	0.00123231
1.38585	0.0768974
1.9772	0.081999
2.26839	0.034459
1.13867	0.212162
1.17953	0.0819746
1.10577	0.177851
1.48121	0.104436
0.524245	0.00390104
0.84942	0.07077
0.911168	0.217391
0.762417	0.00346679
0.661801	0.016696
0.902112	0.113481
0.422504	0.0100043
0.98854	0.268246
1.64613	0.0359887
1.77619	0.0543206
0.983097	0.255344
0.700074	0.0171057
0.721322	0.020815
1.33733	0.0772897
1.08486	0.0373985
0.926778	0.247847
1.16289	0.211239
1.25381	0.171975
1.61722	0.0285049
1.64859	0.123666
1.18214	0.175246
0.825821	0.163246
0.900967	0.0826085
0.997718	0.268693
0.998962	0.269214
0.480586	0.0147705
1.09206	0.156621
0.90377	0.183769
5.81721	0.00128011
1.38647	0.125284
0.968556	0.200629
1.33959	0.0389061
1.11455	0.23159
1.19082	0.140213
1.11167	0.237055
1.40273	0.096968
1.20753	0.141582
1.23406	0.160294
1.21803	0.207782
1.21388	0.140293
0.945279	0.153237
0.827222	0.0264938
0.736402	0.0059253
0.867809	0.0894414
1.02156	0.0740082
1.17734	0.192068
1.37929	0.0260112
0.75147	0.0990559
1.16679	0.0263458
1.07663	0.246897
1.37016	0.0118433
1.07757	0.124046
1.41303	0.1063
0.813626	0.0103867
0.503528	0.0397553
0.999435	0.269828
0.605852	0.00413124
1.37156	0.0196671
2.05688	0.108173
1.16362	0.0735461
1.04299	0.276056
1.0826	0.154472
0.870644	0.111488
1.26706	0.177503
0.7404	0.0418682
0.879475	0.0973686
1.03337	0.233012
1.11567	0.164046
0.9409	0.230601
0.677144	0.0255898
0.933144	0.212162
0.867781	0.136171
0.885275	0.105719
0.844955	0.172768
0.916457	0.104959
0.85551	0.106378
0.915411	0.173056
1.24353	0.0660094
0.675556	0.0175871
0.935728	0.22189
0.724895	0.0115451
0.687585	0.0140517
1.2727	0.0327299
0.851488	0.0226588
0.952759	0.225832
0.807283	0.121153
0.90499	0.150776
1.35853	0.0740082
2.81179	0.0136713
0.811266	0.0378677
0.91757	0.177388
1.24757	0.134616
0.917237	0.207531
1.16825	0.127577
0.808241	0.0323201
0.458171	0.0236708
0.605411	0.00433704
1.58904	0.0569129
0.426178	0.00381952
0.918355	0.192421
0.611823	0.0154643
1.07029	0.172768
0.544097	0.0483181
0.270779	0.00269231
2.7465	0.000624859
0.956043	0.219257
1.48461	0.0366945
0.561266	0.00482976
1.36506	0.0310491
3.76497	0.0889494
0.642401	0.0306825
0.57984	0.00571998
1.10588	0.107205
0.8868	0.188766
1.12606	0.165235
1.02112	0.277434
1.6969	0.0665018
0.889803	0.0358274
0.564797	0.0185824
0.650643	0.00625399
1.31229	0.0483181
1.25223	0.0746461
0.720574	0.010367
0.753021	0.0263458
0.922006	0.202977
0.84433	0.0593233
1.28696	0.257831
1.10631	0.217224
1.18429	0.00924509
1.09136	0.0387561
1.06583	0.230601
1.55536	0.00806245
1.01236	0.273212
1.54574	0.0126604
1.74532	0.0214604
1.05994	0.168061
1.17928	0.0750512
1.85813	0.0336507
1.1395	0.0547552
0.858918	0.142722
1.13801	0.0701275
1.06869	0.171264
1.03645	0.253517
0.702482	0.0263458
0.72618	0.0178782
1.30182	0.0633479
1.2488	0.0194898
1.01489	0.258462
1.12632	0.178503
1.09499	0.266973
0.600154	0.0593233
0.96076	0.236857
1.21017	0.150892
1.10745	0.259901
1.23093	0.11208
1.09384	0.258707
1.30672	0.00459421
1.20781	0.0847463
0.967074	0.25807
0.701836	0.0244779
1.71184	0.047986
1.00938	0.267947
1.14363	0.116222
1.33307	0.00413124
1.37556	0.0155261
1.1843	0.150892
0.534804	0.0040007
1.23079	0.0328553
0.744185	0.044594
1.72143	0.00574854
0.818997	0.0648568
0.918174	0.195901
1.04957	0.212908
1.27521	0.0682894
1.21178	0.00940153
1.01439	0.247847
0.410411	0.0749557
0.890226	0.0966633
1.41447	0.0382048
1.13309	0.146892
1.09596	0.143701
0.652767	0.0728282
0.543857	0.0113081
0.97411	0.252396
0.886995	0.208601
0.377816	0.0023477
1.3179	0.128855
0.951527	0.207531
0.518865	0.0263458
0.691843	0.0289628
1.57069	0.0638679
6.90896	0.00325367
0.801986	0.121651
0.814689	0.158723
1.02442	0.255129
0.698671	0.0470694
0.834914	0.156842
0.899031	0.218033
0.706178	0.0128282
0.966858	0.23861
0.655219	0.0128282
0.817403	0.177503
1.31839	0.114671
1.08378	0.13665
0.894156	0.191736
1.26484	0.175246
1.26722	0.233426
1.07129	0.159353
1.05262	0.25807
0.925466	0.240291
0.98685	0.273038
0.91669	0.186484
1.06114	0.250844
1.07802	0.188358
1.03441	0.267947
0.868764	0.158654
0.817638	0.155529
0.990996	0.268298
1.15897	0.230601
0.415212	0.00746796
0.916499	0.192557
0.958623	0.253477
0.848289	0.203504
0.910165	0.236857
1.05449	0.118479
1.31939	0.0996133
1.23338	0.177851
0.925792	0.228471
0.910751	0.253517
1.47162	0.169965
0.923271	0.22884
1.04394	0.236841
0.851432	0.143701
0.527683	0.00596807
0.800618	0.0060481
1.62675	0.0878729
0.285944	0.00230692
0.692849	0.0161229
0.339126	0.00763158
1.25145	0.0752617
0.549605	0.0118433
0.86062	0.0665768
1.41994	0.0178123
0.898828	0.143701
0.969424	0.253517
1.28729	0.0443224
0.88124	0.144517
0.931846	0.156377
0.774712	0.0365855
0.711998	0.00539874
0.617154	0.0268193
0.316993	0.0260451
0.773183	0.0175586
0.647716	0.00267534
0.370701	0.00265124
0.458437	0.0010796
0.896568	0.177851
0.330208	0.00337909
0.438758	0.00522338
0.6384	0.0226812
0.32713	0.0010796
0.54738	0.0113081
0.632685	0.0660094
1.27785	0.0592305
0.473178	0.0164747
1.04328	0.230535
0.605145	0.00390104
0.610993	0.0113368
0.693117	0.0194898
0.758096	0.0706782
1.31693	0.0577221
0.978288	0.260772
0.627541	0.0057299
1.38758	0.111488
0.97948	0.247734
1.84537	0.0279744
12.7759	0.000816326
1.01743	0.279953
1.09978	0.23321
0.66662	0.0196671
0.944596	0.188981
1.48986	0.00325367
1.40168	0.0123093
0.799026	0.0919374
1.19771	0.260295
1.5147	0.0806752
1.176	0.12351
0.811231	0.121651
0.769308	0.0170477
0.71677	0.0431567
0.605022	0.00940153
0.39154	0.0026655
0.978808	0.240144
1.09419	0.0571185
3.50363	0.00505842
1.05476	0.26392
1.07913	0.266192
1.09688	0.159353
0.932837	0.107205
1.55878	0.00882775
1.07871	0.208933
1.37131	0.0504517
0.703912	0.104436
0.915665	0.150823
1.07363	0.277915
1.32353	0.0678327
1.49905	0.192421
0.992218	0.258858
0.542312	0.0240268
0.599467	0.0263458
0.489506	0.00998656
0.552554	0.00301883
0.992791	0.26105
1.59348	0.0226812
1.40476	0.0101329
1.72754	0.0226812
1.06452	0.0405722
0.770271	0.0590167
1.3548	0.1809
1.14306	0.00806245
1.433	0.215239
1.20722	0.0343958
0.506488	0.0740082
1.45342	0.0248808
1.03768	0.218592
0.997348	0.278337
1.19382	0.193428
1.18273	0.114671
1.35268	0.0379863
0.753928	0.144174
0.992108	0.260461
1.11289	0.177851
1.50143	0.183769
1.12034	0.242379
1.95888	0.113255
1.22646	0.0593233
0.713893	0.0482345
0.452	0.00325367
1.4597	0.219257
1.35576	0.103185
0.710013	0.0404939
0.846801	0.0993637
0.995533	0.269828
0.997054	0.268246
1.07752	0.259362
1.06881	0.236052
1.03098	0.233992
8.06272	0.00292112
1.10268	0.163822
0.794483	0.122008
0.999544	0.267947
1.25036	0.0366063
1.54798	0.174366
0.696293	0.0197832
1.28527	0.0461307
0.929263	0.110184
0.70249	0.0100429
0.865041	0.0776438
1.0418	0.261837
1.03978	0.135745
0.798511	0.0817563
0.838526	0.142497
0.723681	0.0156363
0.771685	0.0306573
0.871976	6.50755e-05
0.993998	0.269828
1.18935	0.236141
1.2494	0.00563961
0.759104	0.109864
1.24286	0.192421
1.03833	0.176998
1.73248	0.00720545
0.981592	0.245309
0.756214	0.0394529
1.10089	0.230391
1.02071	0.243345
1.02366	0.258741
1.15899	0.197779
1.18102	0.0569129
0.771997	0.0442927
1.44056	0.0247983
1.02799	0.274875
0.653043	0.0203879
0.597702	0.0650305
0.735986	0.0059253
0.532519	0.0201811
3.80537	0.00464562
0.906527	0.136671
1.08384	0.208944
1.02474	0.23159
0.636944	0.014619
0.801182	0.0486799
0.614853	0.0201159
1.03723	0.271899
0.916628	0.177503
1.09458	0.154488
0.640379	0.0365855
1.31261	0.0373985
1.02157	0.264723
1.18777	0.0806752
0.855618	0.147068
0.986751	0.253517
1.07061	0.23159
1.12814	0.0783276
1.05465	0.270404
1.14748	0.191
1.21842	0.0127176
1.8393	0.00578926
0.814952	0.0365855
0.492594	0.0189455
1.12229	0.235973
1.37032	0.0243198
1.57601	0.00843227
0.951387	0.212843
0.9776	0.26392
0.844732	0.114671
1.29128	0.0161922
1.37621	0.161989
1.19365	0.11208
1.71633	0.233426
0.857415	0.185908
0.945182	0.234915
0.573202	0.00882289
1.23027	0.0485017
1.09584	0.217224
1.14855	0.228471
1.10195	0.165235
1.56767	0.0143759
1.13114	0.180606
0.755831	0.0487519
1.14026	0.168304
1.0267	0.202838
0.823841	0.164046
0.879748	0.180121
0.963631	0.249244
1.14383	0.164377
0.618326	0.0236708
2.12239	0.108856
1.08271	0.235598
1.19217	0.0686641
0.836286	0.03041
1.53122	0.258462
0.700531	0.0574483
0.543426	0.0268524
1.49899	0.132765
1.12077	0.16431
0.993333	0.260895
0.964542	0.228471
1.17536	0.104476
1.17567	0.0339721
0.931371	0.139027
1.00342	0.277434
0.972674	0.232954
0.971521	0.248793
1.01463	0.250452
1.02426	0.27832
1.32673	0.0947989
1.07879	0.225832
0.831422	0.109547
0.948284	0.202305
1.0077	0.268246
0.70657	0.000780696
1.20053	0.105598
0.586124	0.0201159
1.00041	0.267947
0.895234	0.169965
1.38497	0.0641182
0.983552	0.259519
0.679634	0.0226299
0.431184	0.0336507
1.25526	0.0431567
1.03077	0.26105
0.89974	0.1653
0.664131	0.0333973
1.16295	0.198745
0.983334	0.241292
0.913157	0.196527
0.959923	0.183496
0.823667	0.108173
1.1472	0.202333
0.947387	0.221105
1.44414	0.0039556
1.07777	0.106255
1.64443	0.0892965
1.2963	0.0263458
1.29645	0.0308112
1.88428	0.0323201
1.19693	0.159353
0.670689	0.0366748
0.950748	0.244439
0.949297	0.214658
0.600232	0.0163244
0.834106	0.107205
0.913761	0.0392485
0.997274	0.27962
1.13951	0.159184
0.898647	0.163117
1.19781	0.0483181
1.33265	0.0132097
1.28791	0.136156
1.16559	0.158889
1.7642	0.00948552
0.902273	0.11208
0.92165	0.0612821
1.12175	0.164758
1.2071	0.132902
1.01816	0.26392
2.08449	0.163246
0.938093	0.219257
0.381846	0.01838
0.943826	0.271995
1.2805	0.0203977
0.877965	0.113349
1.14236	0.152418
1.51445	0.042774
0.943772	0.199756
0.580779	0.00596807
1.12203	0.208601
0.919546	0.137915
1.01614	0.273271
1.07527	0.267947
0.955028	0.199055
0.864524	0.0483181
0.620095	0.0178123
0.786863	0.0730841
1.62958	0.0533906
1.18848	0.0825473
12.3769	0.000624859
0.834761	0.118479
1.02878	0.249054
0.887976	0.235651
1.13175	0.112088
1.1616	0.155809
0.874679	0.121868
1.35227	0.0132097
0.280912	0.000624859
0.588111	0.0164747
0.932198	0.25807
0.876116	0.169434
0.43716	0.00278118
1.01476	0.253517
0.951808	0.16242
1.35175	0.028933
1.46631	0.0893268
1.03658	0.224671
1.09958	0.237055
0.942235	0.208601
1.13778	0.0378677
1.72347	0.00390104
1.62752	0.030134
0.468786	0.00948552
0.802781	0.0598654
0.828585	0.0442927
0.27819	0.00172078
1.07499	0.199055
0.833162	0.172687
1.02945	0.177503
0.939954	0.215239
0.412411	0.0196671
1.04022	0.235651
1.2007	0.197779
0.845701	0.0795414
1.12181	0.232566
1.70085	0.0155261
1.18803	0.0202029
1.47685	0.0268524
1.3	0.175246
1.5639	0.047986
1.10915	0.266234
2.20181	0.0241018
0.895448	0.11218
1.03906	0.278337
0.617949	0.029478
1.16967	0.021025
0.717598	0.0156363
1.12946	0.0977976
0.972348	0.227018
0.456718	0.00680639
0.9133	0.0615205
0.901893	0.22375
0.498045	0.0366063
0.99173	0.266234
0.705161	0.040925
1.04169	0.207531
1.03389	0.255246
0.782372	0.0785788
1.2197	0.0126604
0.877961	0.0310491
1.14174	0.22375
0.575535	0.000624859
0.770925	0.0329408
0.919433	0.188981
1.98491	0.0250161
1.93795	0.0253866
1.30227	0.043049
0.520899	0.0248489
1.05277	0.209733
1.41125	0.0520119
0.883673	0.103249
1.58671	0.0648568
0.853669	0.142806
1.32702	0.0333767
0.969787	0.241858
1.25681	0.0310063
0.635966	0.0359887
0.987498	0.269402
1.31855	0.0248489
0.747443	0.0263458
1.7197	0.0615205
1.6117	0.0248219
1.15877	0.0996133
1.05976	0.276219
0.664136	0.0136713
0.849874	0.0774081
1.21973	0.036412
0.578894	0.0257389
1.27068	0.0590835
0.956923	0.27295
1.29497	0.111488
0.765237	0.138305
1.18958	0.108241
1.35713	0.0832199
0.772903	0.124046
1.16882	0.129339
0.961818	0.219805
0.965561	0.191
1.28657	0.0408526
1.41978	0.0492337
1.38123	0.208362
0.577493	0.00682048
1.42103	0.0253866
0.87982	0.136156
1.00487	0.266209
1.37677	0.0612004
21.5725	0.000624859
1.87338	0.00673277
1.78083	0.00821798
1.52562	0.110184
0.825531	0.0404208
1.35414	0.0426476
0.818655	0.0402902
1.06034	0.249054
0.888542	0.0505811
0.729541	0.019123
0.422961	0.00882775
0.608777	0.00821798
1.48686	0.00172078
1.67554	0.0500782
1.46724	0.0162038
0.756106	0.0310491
1.15995	0.0579258
0.812864	0.0730841
1.3064	0.0430585
1.62273	0.109842
0.628997	0.0196671
0.62962	0.0431567
1.29733	0.00563961
1.30534	0.0314187
0.414416	0.0407097
0.523923	0.00597137
2.14002	0.00233375
2.0844	0.00142541
1.0863	0.13665
0.27402	0.0010796
0.564792	0.0253866
1.38346	0.0203019
0.895586	0.155809
1.05791	0.236841
1.07435	0.158268
1.11667	0.0591026
1.36584	0.00918347
0.999258	0.249054
0.993188	0.271899
1.06618	0.204403
1.32299	0.0321669
1.48369	0.0746461
0.498722	0.00401967
1.37633	0.0010796
1.15107	0.0496251
1.07771	0.0418682
0.808332	0.0592305
1.31962	0.00244946
1.50415	0.0103513
0.712895	0.036412
0.392192	0.0126604
1.47126	0.208601
0.980359	0.268693
1.02482	0.260629
1.36709	0.20895
0.730466	0.00571998
1.22645	0.0561358
50.004	0.00137702
0.655967	0.0339922
1.18271	0.0226812
1.21051	0.235651
1.25824	0.00675827
0.868732	0.167227
1.37652	0.18474
1.35684	0.182223
1.21363	0.0670851
1.37601	0.0164747
1.0766	0.170064
0.939494	0.191
0.875111	0.146627
0.908644	0.140416
1.30972	0.106378
0.870485	0.119173
1.1974	0.0905205
1.12071	0.100416
1.09397	0.207371
1.15125	0.153148
1.11707	0.116222
0.463491	0.00230692
0.415623	0.000624859
1.32305	0.21636
0.711737	0.0236704
1.16792	0.135876
0.934626	0.161911
0.986063	0.266209
1.27979	0.187704
0.961844	0.236052
1.01108	0.106879
1.32861	0.0144801
2.54713	0.0627777
0.953039	0.204403
1.0786	0.236841
1.41309	0.113255
0.528626	0.00556623
1.05871	0.266234
0.986199	0.222374
0.770779	0.036412
0.954086	0.230462
1.11209	0.0263458
0.907568	0.159353
1.83494	0.0129831
1.01008	0.259901
0.691004	0.0168664
0.804577	0.0835004
1.05187	0.250384
1.4511	0.266209
0.841036	0.0782718
0.963585	0.205787
1.06203	0.202333
0.869546	0.118211
1.41167	0.0207729
1.28834	0.0306684
1.29027	0.101793
0.534144	0.015026
0.392531	0.00675827
1.47371	0.0375395
1.10074	0.158889
0.655166	0.0486799
1.11737	0.208869
1.23929	0.201121
0.659063	0.0160677
1.214	0.105538
1.27763	0.0160677
0.679146	0.0470694
1.16123	0.115191
0.95111	0.212162
0.962702	0.228471
0.906843	0.161989
1.52871	0.242379
6.16581	0.00243078
1.61838	0.0067112
1.21392	0.212181
0.710624	0.0268524
0.950058	0.24145
2.00039	0.204403
0.997156	0.268246
0.98282	0.260945
1.41732	0.113349
0.845119	0.0593233
0.671179	0.042774
0.84216	0.117083
0.847709	0.106879
0.55856	0.0496868
1.25761	0.159788
1.0829	0.154488
0.837609	0.0424021
1.09573	0.203441
1.7829	0.0263458
0.73277	0.00510843
0.475943	0.00418547
0.827984	0.0996133
1.26656	0.100416
0.494236	0.020579
1.1721	0.0600632
0.329109	0.0130334
1.05518	0.22884
0.861558	0.158889
0.760506	0.143701
0.501201	0.0185824
0.748086	0.0340212
0.520105	0.0919374
0.506376	0.0514143
0.957564	0.0427691
1.1246	0.0647484
0.594727	0.104436
1.13201	0.138262
0.899972	0.0945088
1.13719	0.124046
0.963125	0.239604
1.18632	0.0643682
0.983139	0.237901
1.42987	0.0253866
2.68055	0.00161288
0.903032	0.0508909
1.17273	0.204601
1.06061	0.101793
1.21508	0.099962
0.512079	0.107205
2.77367	0.00445665
0.957	0.208263
0.97593	0.250767
0.952252	0.215239
43.5273	0.000624859
1.22711	0.202304
1.28945	0.196007
1.03663	0.26392
1.29756	0.0365973
1.01654	0.257444
1.34417	0.0967238
0.769387	0.123866
1.24264	0.00131703
0.884033	0.183826
0.504427	0.0161922
2.65928	0.119628
1.4603	0.0366063
0.911773	0.00596807
8.08161	0.0123093
0.636064	0.00410904
1.19746	0.0664429
1.04492	0.231233
1.07928	0.185908
0.850856	0.192557
0.415675	0.019123
0.404207	0.00720545
1.17535	0.204403
0.603939	0.0343958
1.11265	0.096968
0.896212	0.11973
0.952162	0.24831
1.83152	0.0478329
0.84655	0.146627
0.971532	0.248819
1.45107	0.0648568
1.44141	0.0268524
0.991157	0.268693
1.68076	0.175218
1.01667	0.260772
0.286232	0.00861316
0.774039	0.147802
1.47078	0.180121
0.956446	0.207531
0.418534	0.00172078
2.56592	0.00112249
1.10154	0.161989
1.16037	0.0860265
1.1316	0.107493
0.716977	0.0144801
1.24364	0.230831
1.66719	0.00821798
1.05412	0.177851
1.04687	0.22375
1.08198	0.114671
1.18601	0.126688
0.537516	0.0252352
1.15115	0.0404939
1.51081	0.00882775
1.07122	0.200629
0.719213	0.0905428
0.526276	0.0118467
0.918655	0.192505
0.985553	0.246485
2.81375	0.00719047
1.1973	0.0739533
1.20141	0.165085
1.18828	0.019123
1.36157	0.00298965
0.994916	0.264413
1.19242	0.0577221
0.88383	0.0918579
0.926641	0.13665
1.1214	0.0456307
1.24072	0.0441146
19.8641	0.000702932
0.652424	0.0203019
0.891948	0.116962
1.34749	0.0849666
0.977875	0.256975
1.15112	0.119859
0.467216	0.0263458
1.42674	0.0601152
1.32592	0.0713357
0.817653	0.177503
0.547255	0.0247983
1.25662	0.0461307
0.883983	0.0641182
0.670396	0.00172078
0.857247	0.177851
0.975775	0.250767
0.678767	0.00924509
1.52443	0.0484259
0.89949	0.180258
1.01469	0.241292
0.748613	0.0672299
1.06056	0.105538
0.575683	0.00882775
1.02502	0.249054
1.191	0.124046
1.33154	0.0412371
0.983936	0.258858
0.862793	0.0536351
1.05247	0.208601
1.04334	0.228835
1.12333	0.143352

## Sheet: Fig_2B
Position (A549)	Peptide Intensity (A549)		Position (Vero)	Peptide intensity (Vero)
17	76724000		155	20786000
96	161160000		267	57035000
19	36292000		286	216090000
69	143180000		17	1134400000
69	52079000		170	114960000
71	17779000		214	142330000
154	10329000		18	34214000
78	159500000		284	27952000
263	256870000		212	1695400
76	34187000		19	2941400000
			69	423910000
			69	31479000
			164	56478000
			71	75206000
			375	281730000
			374	104330000
			373	66223000
			249	62541000
			161	36500000
			210	10381000
			154	47162000
			70	52662000
			160	15247000
			79	51408000
			78	654760000
			263	406880000
			76	158380000
			165	44687000

## Sheet: Fig_2C
Position (A549)	Peptide Intensity (A549)		Position (Vero)	Peptide intensity (Vero)
10	162430000		22	279390000
16	63972000		10	71301000
15	123640000		16	112060000
			15	271720000
			9	139330000
			13	37375000

## Sheet: Fig_2D
Position (A549)	Peptide Intensity (A549)		Position (Vero)	Peptide intensity (Vero)
637	18485000		260	33484000
			35	92171000
			14	28015000
			305	28471000
			637	394340000
			673	20637000
			320	170050000

## Sheet: Fig_2E
	0	6	12	24
A549	18.4103	19.339	20.4439	21.7646
A549	18.5622	19.7469	20.1853	21.6822
A549	19.0288	19.5429	20.5741	21.8577
Vero	21.6723	22.8458	24.9376	26.7042
Vero	20.4321	23.0964	24.9709	26.704
Vero	20.6601	22.7682	24.9406	26.6085

## Sheet: Fig_3C
WT	RatG13	S13A	V635G	C671G	V635G/C671G	VSV-G
1	2.86	0.77	1.64	0.32	1.07	6.72
1	3.86	0.84	2.12	0.34	0.54	6.63
1	2.56	0.92	2.01	0.3	0.56	7.21
1	1.33	1.1	1.01	0.32	0.55	2.24
1	3.78	1.2	1.48	0.24	1.07	5.67
1	NaN	1.11	2.71	0.61	1.6	31.28

[truncated: 17 more sheets: Fig_3D, Fig_3F, Fig_5B, Fig_5C, Fig_6, S_Fig_1, S_Fig_2, S_Fig_3, S_Fig_5, S_Fig_6, S_Fig_13, S_Fig_14, S_Fig_16, S_Fig_17, S_Fig_18, S_Fig_19, S_Fig_20]
